# Supplementary material for: The 8-17 DNAzyme can operate in a single active structure regardless of metal ion cofactor
Source: Nat Commun. 2024 May 17;15:4218. doi: 10.1038/s41467-024-48638-x (PMC11101458; doi:10.1038/s41467-024-48638-x)
Supplement: Supplementary file 7 — Source Data [file 41467_2024_48638_MOESM7_ESM.xlsx]

## Sheet: Figure 2a
Figure 2a
			CD-monitored titration (main panel)																Kd fitting (insert)
			Wavelength [nm]	Metal ion concentration [uM]
				0	20	30	40	60	80	100	120	160	200	400	600	1000	2000		Metal ion concentration [uM]	Fraction bound
			205	-30.85	-91	-143.38	-138.54	-112.57	-165.7	-180.04	-179	-159.24	-204.07	-207.65	-208.01	-232.59	-200.84		0	0
			205.1	-30.41	-92.6	-146.1	-138.73	-114.22	-167.57	-181.58	-180.77	-163.22	-203.61	-209.2	-212.05	-231.51	-206.79		20	0.39
			205.2	-28.2	-95	-147.92	-140.17	-115.01	-169.07	-182.39	-182.04	-166.28	-202.36	-209.53	-215.54	-233.84	-210.8		30	0.52
			205.3	-28.78	-95.65	-151.64	-140.78	-117.14	-169.22	-182.16	-181.4	-169.62	-202.91	-209.2	-218.98	-235.4	-213.09		40	0.59
			205.4	-30.37	-96.83	-154.07	-142.89	-119.43	-169.88	-183.66	-179.83	-172.7	-204.26	-207.53	-221.1	-235.8	-214.29		60	0.7
			205.5	-32.57	-99.5	-155.79	-142.85	-122.1	-170.23	-183.62	-180.66	-176.75	-205.46	-206.42	-222.14	-236.41	-216.28		80	0.76
			205.6	-35.52	-101.19	-155.63	-142.95	-124.03	-170.66	-183.62	-181.28	-181.54	-206.88	-205.44	-222.58	-240.08	-216.5		100	0.8
			205.7	-38.37	-101.95	-154.89	-141.49	-127.86	-172.31	-182.11	-182.3	-184.73	-205.15	-202.64	-223.52	-242.16	-214.3		120	0.83
			205.8	-38.81	-103.03	-152.38	-141.24	-132.88	-175.47	-179.73	-183.55	-187.13	-203.79	-201.92	-222.76	-240.36	-212.51		160	0.89
			205.9	-39.18	-103.68	-149.4	-142.16	-136.78	-177.15	-176.92	-183.98	-190.07	-204.27	-201.69	-223.75	-239.06	-210.89		200	0.89
			206	-38.98	-103.07	-147.24	-142.06	-138.43	-176.84	-175.52	-184.86	-191.69	-204.23	-200.97	-224.72	-238.27	-210.53		400	0.97
			206.1	-37.58	-102.13	-145.15	-143.62	-139.36	-177.01	-173.26	-185.15	-193	-204.71	-202.9	-226.02	-237.12	-210.95		600	0.98
			206.2	-37.99	-100.06	-142.91	-143.77	-141.04	-176.77	-170.42	-183.52	-192.83	-204.09	-204.38	-226.42	-236.02	-211.8		1000	0.99
			206.3	-38.55	-98.59	-138.39	-143.1	-142.81	-175.17	-168.3	-182.54	-191.47	-203.38	-204.67	-225.62	-233.98	-210.58		2000	0.99
			206.4	-37.33	-97.52	-135.53	-142.84	-144.37	-173.86	-167.49	-182.77	-190.29	-201.78	-205.39	-224.08	-230.84	-210.02
			206.5	-38.19	-94.48	-134.3	-143.7	-145.87	-171.85	-166.67	-183.83	-189.02	-199.82	-207.01	-223.86	-227.06	-208.82
			206.6	-38.61	-93.29	-133.08	-141.78	-148.31	-169.63	-165.49	-182.74	-187.8	-198.13	-208.72	-224.23	-224.05	-206.92
			206.7	-38.67	-93.08	-132.61	-139.76	-150.3	-166.38	-163.55	-182.46	-187.87	-198.47	-209.06	-222.34	-222.14	-205.25
			206.8	-39.09	-93.08	-131.14	-137.09	-151.77	-164.91	-161.37	-182.21	-188.67	-197.75	-209.28	-219.66	-219.77	-202.77
			206.9	-39.07	-93.05	-129.65	-134.94	-154.03	-163.28	-160.1	-180.05	-187.94	-196.38	-209.59	-217.58	-217.42	-201.35
			207	-39.03	-93.61	-128.17	-133.21	-155	-160.11	-159.12	-177.11	-186.57	-195.43	-210.28	-215.4	-217.22	-200.29
			207.1	-40.54	-92.77	-126.56	-132.22	-154.29	-157.37	-159.1	-174.87	-183.93	-194.3	-211.81	-214.26	-217.71	-198.59
			207.2	-40.74	-92.89	-124.91	-131.34	-153.9	-154.52	-159.47	-173.32	-182.24	-193.83	-212.34	-212.21	-216.62	-196.33
			207.3	-40.03	-92.6	-121.42	-129.89	-154.62	-150.34	-158.51	-172.46	-180.83	-193.93	-211.86	-210.23	-215.68	-195.74
			207.4	-38.7	-91.32	-118.86	-129.17	-155.04	-147.53	-158.42	-170.66	-179.16	-193.3	-211.51	-209.03	-217.29	-195.05
			207.5	-37.9	-88.65	-116.89	-127.59	-156.76	-145.23	-158.81	-168.85	-178.13	-191.54	-210.04	-208.05	-217.54	-194.61
			207.6	-37.94	-86.28	-115.75	-126.24	-157.46	-142.76	-159.44	-167.61	-177.21	-190.15	-209.59	-208.21	-215.54	-193.99
			207.7	-38.13	-84.42	-114.57	-125	-156.35	-141.02	-160.53	-166.34	-177.26	-189.73	-207.56	-206.65	-213.13	-193.1
			207.8	-39.25	-82.78	-111.8	-122.87	-155.08	-138.97	-160.41	-164.33	-176	-187.14	-206.62	-204.58	-212.01	-192.54
			207.9	-39.57	-80.79	-108.06	-119.51	-153.5	-135.84	-159.5	-163.97	-175	-184.79	-205.99	-203.32	-211.09	-190.79
			208	-39.25	-79.46	-105.33	-115.89	-151.35	-133.12	-158.19	-164.37	-174.79	-181.86	-204.17	-200.88	-208.35	-189.17
			208.1	-39.18	-78.75	-103.33	-111.61	-148.99	-130.23	-156.65	-162.56	-174.73	-179.46	-202.98	-199.11	-204.12	-187.34
			208.2	-38.68	-78.22	-102.1	-108.57	-147.32	-127.38	-154.75	-160.67	-174.07	-177.36	-201.09	-196.02	-200.65	-185.23
			208.3	-39.27	-77.58	-101.06	-105.82	-146.76	-124.88	-153.34	-158.33	-172.71	-174.85	-198.05	-191.94	-198.01	-183.8
			208.4	-38.93	-77.45	-100.14	-102.54	-145.82	-122.98	-153.28	-155.6	-170.23	-172.94	-195.25	-187.47	-196.72	-180.64
			208.5	-39.05	-77.07	-98.46	-98.85	-144.99	-120.98	-152.99	-153.58	-168.88	-171.13	-192.46	-184.23	-195.48	-178.18
			208.6	-38.74	-76.97	-97.25	-96.13	-142.31	-119.19	-151.92	-152.29	-167.33	-169.11	-189.73	-182.3	-192.5	-176.55
			208.7	-37.7	-77.41	-95.4	-93.94	-140.1	-117.87	-150.95	-152.44	-165.1	-166.71	-188.43	-178.92	-190.23	-176.22
			208.8	-36.62	-76.25	-94.05	-92.31	-137.86	-115.7	-149.7	-151.56	-162.52	-164.54	-188.65	-176.09	-189.59	-174.08
			208.9	-34.73	-74.04	-93.17	-91.88	-134.41	-114.19	-147.74	-150.39	-160	-161.48	-187.98	-174.69	-187.35	-171.61
			209	-32.2	-72.65	-91.92	-91	-130.38	-111.99	-145.98	-149.73	-157.79	-159.4	-187.17	-172.81	-185.04	-170.23
			209.1	-31.03	-71.74	-90.31	-89	-127.09	-108.6	-144.78	-149.45	-156.7	-158.12	-186	-169.81	-182.86	-169.87
			209.2	-30.12	-69.98	-89.25	-85.58	-124.52	-105.59	-143	-149.87	-156.12	-157.17	-185.77	-167.25	-181.73	-169.12
			209.3	-29	-68.01	-87.61	-81.9	-122.24	-103.01	-140.72	-148.68	-154.64	-156.33	-184.8	-164.77	-180.26	-167.54
			209.4	-28.66	-66.6	-87.01	-79.48	-119.99	-101.48	-138.85	-146.03	-153.26	-154.91	-182.84	-161.94	-177.13	-165.28
			209.5	-27.68	-67.71	-85.49	-77.28	-116.28	-99.94	-137.23	-144.8	-152.18	-152.24	-179.99	-159.5	-173.66	-162.48
			209.6	-26.24	-68.32	-83.91	-77.48	-113.57	-98.94	-136.72	-142.67	-151.16	-149.88	-176.54	-157.5	-170.41	-160.1
			209.7	-25.56	-67.38	-82.37	-76.75	-111.72	-98.23	-135.37	-139.88	-151.08	-147.58	-173.06	-156.24	-168.56	-158.6
			209.8	-24.19	-66.45	-79.97	-75.17	-109.14	-96.99	-132.23	-137.3	-149.66	-145.23	-169.34	-155.3	-166.57	-156.99
			209.9	-22.15	-65.76	-76.8	-73.92	-106.27	-94.71	-128.8	-135.6	-147.51	-143.06	-165.02	-152.91	-164.58	-155.96
			210	-19.35	-64.43	-72.57	-73.91	-104.24	-93.98	-125.36	-134.54	-144.43	-139.06	-161.43	-151.54	-161.89	-155.06
			210.1	-17.12	-62.58	-69.78	-73.83	-101.89	-92.67	-122.68	-133.29	-141.58	-135.7	-157.79	-149.27	-159.06	-154.55
			210.2	-15.39	-59.27	-67.29	-73.46	-98.71	-91.48	-120.6	-131.98	-139.31	-131.52	-152.97	-146.9	-156.11	-152.52
			210.3	-12.82	-56.24	-64.95	-72.66	-96.3	-89.84	-117.79	-130.95	-137.66	-127.52	-149.52	-145.27	-153.62	-150.02
			210.4	-10.1	-53.64	-62.64	-71.16	-93.28	-88.32	-115.21	-130.59	-136.38	-123.94	-146.25	-143.49	-150.75	-148.19
			210.5	-7.93	-51.58	-60.22	-69.61	-90.35	-86.63	-111.86	-129.22	-133.69	-120.91	-143.13	-141.33	-148.65	-147.33
			210.6	-6.26	-49.7	-59.24	-67.83	-86.56	-84.64	-109.18	-126.23	-129.86	-118.09	-140.27	-138.76	-146.33	-145.84
			210.7	-5.29	-48.54	-57.89	-65.8	-82.13	-82.5	-106.83	-122.81	-125.47	-115.06	-138.35	-135.04	-144.41	-144.06
			210.8	-4.09	-47.15	-56.18	-65.1	-77.5	-80.67	-104.04	-121.04	-121.74	-112.7	-135.76	-132.28	-142.03	-141.22
			210.9	-2.54	-45.25	-53.66	-64.21	-73.32	-79.53	-100.91	-118.52	-118.77	-110.28	-132.64	-129.15	-140.04	-138.06
			211	-0.75	-43.87	-50.67	-62.77	-70.37	-77	-98.31	-115.7	-115.57	-107.26	-129.54	-126.55	-138.57	-135.53
			211.1	0.58	-42.24	-48.82	-61.48	-67.27	-74.52	-95.43	-112.45	-112.77	-104.37	-126.06	-123.69	-136.48	-132.26
			211.2	2.39	-39.88	-47.17	-60.35	-64.38	-71.37	-92.51	-109.32	-109.82	-102.59	-121.82	-120.11	-133.04	-128.73
			211.3	3.68	-37.93	-45.12	-59.24	-62.54	-69.53	-89.46	-106.4	-107.16	-100.27	-118.31	-117.45	-130.7	-125.02
			211.4	4.86	-35.98	-43.35	-58.66	-60.78	-67.47	-86.54	-103.24	-104.3	-97.38	-115.36	-114.49	-129.66	-120.73
			211.5	6.03	-33.9	-41.09	-57.56	-58.37	-64.72	-83.46	-100.6	-101.63	-94.47	-112.84	-112.47	-128.05	-117.73
			211.6	8.24	-31.09	-37.68	-56.39	-56.73	-61.95	-79.96	-97.45	-98.06	-92.66	-110.53	-111.27	-126.19	-115.65
			211.7	9.1	-28.54	-35.13	-55.17	-55.36	-59.95	-77.37	-94.21	-95.39	-91.14	-108.55	-109.55	-122.54	-112.71
			211.8	9.85	-26.07	-33.47	-53.87	-54.03	-57.67	-74.24	-91.63	-92.91	-89.12	-107.16	-106.55	-117.91	-108.99
			211.9	11.16	-23.77	-32.28	-52.89	-52.95	-55.77	-71.75	-89.04	-90.86	-86.61	-106.81	-103.33	-113.44	-105.03
			212	12.66	-20.73	-30.79	-51.43	-52.11	-53.79	-69.06	-86.74	-88.31	-84.32	-105.62	-101.15	-109.34	-100.45
			212.1	13.96	-17.44	-28.5	-50.05	-50.28	-51.59	-67.07	-83.87	-85.36	-81.61	-101.99	-99.61	-104.97	-96.86
			212.2	15	-15.64	-26.08	-49	-48.1	-49.64	-65.75	-81.06	-82.39	-78.99	-98.02	-96.59	-100.46	-94.58
			212.3	16.24	-14.46	-22.95	-47.58	-46.22	-46.06	-64.97	-77.52	-79.83	-76.92	-94.27	-94.27	-96.64	-92.41
			212.4	17.05	-13.49	-20.39	-46.18	-44.89	-43.26	-64.48	-73.79	-77.48	-74.33	-90.61	-93.06	-94.32	-90.14
			212.5	17.14	-12.46	-18.26	-46.06	-43.03	-40.97	-64.32	-68.81	-74.55	-71.49	-86.68	-91.92	-91.46	-88.04
			212.6	17.36	-11.07	-16.58	-45.64	-41.21	-39.59	-64.09	-63.94	-72.34	-67.82	-83.2	-90.53	-88.06	-86.07
			212.7	18	-9.07	-14.79	-44.98	-39.19	-37.82	-62.37	-60.39	-70.34	-64.69	-80.56	-88.77	-85.41	-83.75
			212.8	17.8	-7.93	-13.11	-43.69	-37.85	-36.39	-61.05	-57.38	-67.97	-61.38	-77.76	-87.18	-83.4	-81.58
			212.9	17.59	-6.02	-11.92	-41.41	-35.99	-35.71	-59.19	-54.25	-65.36	-58.24	-74.97	-84.85	-81.72	-79.34
			213	17.5	-3.91	-10.29	-39.33	-33.31	-34.61	-56.89	-50.73	-61.92	-55.78	-72.76	-82.55	-79.94	-77.01
			213.1	17.94	-2.28	-8.84	-37.19	-31.1	-32.99	-54.65	-48.04	-58.7	-54.09	-71.34	-80.05	-77.93	-74.69
			213.2	18.21	-1.37	-7.71	-35.74	-29.32	-32.12	-52.61	-45.48	-55.95	-52.34	-70.09	-77.66	-75.3	-71.78
			213.3	18.28	-0.29	-6.97	-33.65	-27.28	-30.6	-50.52	-42.47	-54.06	-51.66	-68.61	-76.04	-73.39	-69.27
			213.4	17.98	0.42	-6.28	-31.5	-25.76	-28.24	-48.62	-39.57	-51.82	-50.89	-66.83	-74.06	-71.25	-66.33
			213.5	18.07	0.35	-5.74	-29.89	-24.42	-25.74	-46.58	-37.33	-48.98	-50.14	-65.65	-72.48	-69.01	-63.68
			213.6	18.05	0.19	-5.41	-28.63	-23.18	-23.5	-44.41	-34.46	-46.47	-49.86	-64.45	-70.23	-66.8	-62.06
			213.7	18.2	0.65	-4.39	-27.02	-21.98	-21.88	-42.37	-31.86	-43.9	-48.37	-63.1	-67.03	-63.75	-60.51
			213.8	18.72	2.09	-3.39	-25.37	-20.71	-20.48	-40.27	-29.79	-42.72	-45.97	-61.43	-62.77	-60.07	-58.38
			213.9	18.76	3.75	-1.75	-24.4	-19.18	-19.98	-38.41	-27.28	-41.76	-43.48	-59.57	-58.99	-57.13	-56.09
			214	19.19	4.69	0.6	-23.52	-17.46	-19.46	-36.57	-26.03	-41.38	-41.48	-56.39	-55.96	-53.92	-53.1
			214.1	19.88	6.75	2.62	-22.19	-16.5	-18.94	-34.36	-23.78	-40.25	-39.23	-52.75	-52.84	-50.56	-50.6
			214.2	19.78	8.12	3.76	-19.94	-16.29	-18.13	-33.02	-21.76	-39.04	-36.94	-49.69	-50.24	-48.07	-49.21
			214.3	20.21	9.91	4.07	-17.5	-16.02	-17.55	-32.1	-20.11	-37.48	-33.62	-47.07	-48.47	-45.16	-47.76
			214.4	20.86	11.52	3.88	-15.5	-14.98	-16.17	-30.84	-18.23	-35.56	-31.38	-44.34	-46.68	-42.46	-45.99
			214.5	21.04	12.33	3.53	-13.07	-13.18	-15.96	-29.01	-16.43	-32.99	-29.75	-43.21	-45.77	-39.75	-44.5
			214.6	21.48	13.13	3.22	-11.01	-11.04	-15.43	-26.94	-14.43	-30.1	-27.85	-42.18	-44.13	-37.17	-42.29
			214.7	21.94	13.57	3.26	-9.14	-8.71	-14.16	-25.46	-13.2	-27.93	-25.27	-40.34	-41.72	-34.16	-39.98
			214.8	22.59	14.71	3.95	-7.05	-7.04	-12.84	-24.41	-11.95	-25.31	-23.39	-38.22	-39.72	-31.78	-37.66
			214.9	22.82	15.91	4.34	-5.8	-4.91	-11.59	-23.56	-10.39	-22.63	-21.19	-35.95	-37.1	-29.72	-35.13
			215	23.27	16.09	5.13	-4.86	-2.03	-9.56	-21.68	-10	-19.93	-18.65	-34.72	-35.08	-28.82	-33.2
			215.1	25.12	16.55	6.3	-4.2	0.39	-7.53	-19.77	-8.92	-17.18	-16.18	-33.36	-33.84	-28.8	-31.34
			215.2	26.29	17.08	7.83	-2.91	2.44	-5.57	-18.42	-7.66	-14.88	-14.22	-31.1	-32.59	-28.96	-29.92
			215.3	26.75	18.45	9.24	-1.06	4.43	-4.05	-16.7	-6.43	-13.18	-12.83	-28.85	-31.04	-28.7	-28.78
			215.4	27.05	19.09	10.31	0.52	6.61	-3.8	-14.21	-5.09	-12.08	-11.25	-27.45	-29.12	-28.13	-27.68
			215.5	27.49	19.6	11.05	2.21	8.19	-2.89	-11.84	-4.15	-10.84	-10.37	-26.6	-27.16	-27.8	-26.32
			215.6	28.38	20.86	11.59	3.77	9.16	-2.2	-9.44	-3.35	-9.82	-9.01	-25	-24.67	-26.88	-24.83
			215.7	29.21	22.3	12.46	5.8	10.37	-1.57	-6.68	-2.3	-8.81	-8.03	-23.73	-22.28	-25.27	-23.93
			215.8	31.09	24.13	14.2	8.38	11.76	-1.07	-4.32	-1.59	-7.83	-6.77	-22.49	-20.8	-23.5	-22.95
			215.9	32.18	25.68	15.83	11.33	12.86	0.08	-1.79	-1.3	-6.27	-5.45	-21.46	-19.23	-22.04	-21.61
			216	32.56	26.81	17.16	13.22	13.73	2.18	0.11	-1.2	-4.21	-3.45	-19.85	-17.49	-20.51	-20.62
			216.1	33	27.37	18.06	14.74	14.68	4.01	1.68	-0.2	-2.75	-1.71	-18.36	-15.76	-19.19	-19.5
			216.2	33.42	28.57	19.19	15.91	15.65	6.49	3.31	1.18	-1.42	0.18	-17.64	-14.15	-17.88	-17.89
			216.3	34.24	28.91	20.09	16.7	16.11	8.58	4.73	2.35	-0.34	1.47	-16.88	-12.64	-16.47	-16.7
			216.4	34.37	29.47	20.5	17.99	17.13	10.23	5.75	2.59	0.86	2.75	-15.74	-11.09	-14.98	-15.22
			216.5	34.69	30.64	21.06	19.2	17.37	11.56	6.77	3.64	1.86	3.28	-14.28	-10	-14.14	-13.27
			216.6	35.14	31.72	21.59	20.01	17.58	12.79	8.23	4.22	2.38	3.45	-13.01	-8.37	-13.33	-12.62
			216.7	35.4	33.02	22.16	21.21	18.75	13.59	10.04	4.3	3.06	3.83	-11.82	-7.33	-12.32	-11.95
			216.8	35.81	34.17	22.71	22.51	19.45	14.81	12.1	5.35	4.12	4.47	-10.61	-5.91	-11.94	-11.74
			216.9	36.26	34.65	23.67	23.72	20.41	15.36	14.23	6.23	5.16	5.4	-9.13	-4.21	-10.89	-11
			217	36.67	34.22	24.51	24.74	21.24	15.87	15.56	7.5	5.51	6.22	-7.77	-2.69	-9.85	-10.31
			217.1	37.31	33.73	25.01	25.05	21.42	16.42	17.27	9.2	5.89	6.57	-6.64	-2.55	-9.41	-9.28
			217.2	38.17	33.21	25.68	25.2	21.2	17.02	18.45	10.81	6.42	6.55	-5.77	-2.49	-9.23	-8.53
			217.3	38.71	32.62	25.89	26	21.4	17.66	19.65	11.82	7.3	6.49	-5.35	-2.01	-8.7	-8.1
			217.4	38.64	31.84	25.87	26.97	21.73	17.88	20.23	12.45	8.16	5.87	-5.49	-2.49	-9.14	-8.7
			217.5	39.35	31.75	26.64	27.91	23.08	18.29	21.4	12.88	9.31	5.79	-5.26	-2.15	-9.09	-8.55
			217.6	40.12	31.72	27.65	28.01	24.12	19.17	22.64	13.57	10.17	5.4	-5.14	-1.6	-9.07	-7.82
			217.7	40.23	31.25	28.49	28.39	24.11	19.91	23.46	14.27	10.88	4.89	-4.7	-1.21	-9.08	-6.62
			217.8	40.37	31.66	29.52	28.41	24.46	20.36	24.03	14.69	11.45	5.43	-3.49	-0.05	-8.79	-5.12
			217.9	40.02	32.26	30.57	28.41	24.52	20.94	24.43	14.84	11.3	6.63	-1.67	0.77	-8.26	-3.73
			218	40.38	32.81	31.67	28.89	24.52	21.61	25.18	15.04	11.43	7.78	-0.53	0.85	-7.98	-2.91
			218.1	40.49	33.63	32.58	29.02	23.9	21.88	25.95	16.18	11.6	8.33	0.07	1.3	-7.9	-2.71
			218.2	40.63	33.69	32.87	29.38	23.37	21.94	26.78	17.37	11.7	8.38	-0.15	1.83	-7.62	-2.34
			218.3	40.7	33.94	33.33	29.74	23.42	21.57	27.47	18.69	11.46	8.26	-0.08	2.32	-6.92	-1.82
			218.4	40.54	33.85	34.07	30.38	23.51	21.92	27.88	19.34	11.06	8.16	0.89	3.22	-5.99	-1.94
			218.5	41.05	34.1	34.66	30.5	24.01	22.05	28.3	19.56	11.14	8.15	1.95	3.8	-5.66	-2.2
			218.6	41.4	34.09	35.36	29.88	24.27	21.98	28.66	19.85	11.3	7.9	2.58	4.17	-4.83	-2.58
			218.7	41.61	33.71	35.49	29.64	24.88	21.43	28.48	19.99	11.81	8.11	2.75	4.56	-4.21	-2.29
			218.8	41.54	33.51	35.64	29.88	25.12	20.85	28.05	19.65	12.16	8.26	3.2	4.36	-3.36	-1.74
			218.9	40.87	33.07	35.44	30.06	25.33	20.2	28.07	19.35	12.55	8.37	3.42	4.51	-2.7	-1.34
			219	40.21	32.53	35.6	29.74	25.49	19.23	27.82	18.75	12.97	8.76	3.8	5.09	-2.35	-0.51
			219.1	39.13	32.38	35.11	29.52	25.84	19.19	27.91	18.72	13.32	9.19	4.17	5.9	-2.25	0.14
			219.2	38.59	32.14	34.56	29.07	26.73	19.8	28.2	19.23	13.5	8.77	3.99	6.83	-2.51	0.97
			219.3	38.19	31.84	33.94	29.01	27.3	20.2	28.44	20.23	13.71	8.23	3.74	6.92	-3.02	1.08
			219.4	37.97	31.93	33.52	29.14	27.49	20.16	29.05	20.76	14.01	7.25	3.12	6.51	-3.69	0.76
			219.5	37.97	32.24	33.37	29.21	27.57	19.58	29.18	20.64	14.67	6.81	2.9	6.21	-3.75	-0.01
			219.6	37.65	32.36	33.28	29.42	27.91	18.91	29.21	20.17	15.12	7.1	2.97	6.2	-3.34	-0.69
			219.7	37.91	32.54	33.52	29.41	28.36	18.25	29.27	20.46	15.33	7.76	3.37	6.25	-2.89	-1.17
			219.8	38.07	32.35	33.47	29.45	29.3	17.73	29.54	20.85	15.76	8.7	3.19	6.28	-2.06	-2.22
			219.9	37.32	31.62	33.25	29.75	29.84	17.43	29.25	21.39	16.8	10.15	3.21	6.64	-1.25	-2.73
			220	37.38	31.2	33.14	29.44	29.85	17.8	28.63	22.31	17.63	11.36	2.95	7.09	-1.25	-3.08
			220.1	37.42	30.98	33.56	28.97	28.94	17.79	27.74	22.89	17.97	12.4	2.26	7.61	-1.32	-2.75
			220.2	37.52	30.77	33.27	28.52	28.37	17.95	26.69	23.27	18.17	12.87	1.96	7.68	-1.69	-2.79
			220.3	37.2	30.85	33.04	27.91	28.12	18.48	25.81	23.28	18.47	12.78	2.28	7.86	-1.84	-2.4
			220.4	36.9	30.95	33.01	27.57	28.17	18.74	25.02	22.76	18.61	12.23	2.43	8.03	-1.91	-2.6
			220.5	36.81	31.33	32.99	27.77	28.42	19.01	24.35	22.04	18.6	12.43	2.22	8.13	-2.07	-2.94
			220.6	36.49	31.51	32.89	27.85	28.14	19.63	23.73	21.58	18.34	12.95	2.1	8.28	-2.18	-3.47
			220.7	36.48	32.13	32.46	27.4	27.76	20.35	23.53	21.3	18.28	13.76	1.96	8.2	-2.2	-3.7
			220.8	36.89	32.29	31.67	26.7	27.47	20.76	23.08	21.19	18.86	14.11	1.72	7.87	-2.25	-3.69
			220.9	37.02	31.79	31.05	26.6	26.93	20.72	22.68	21.23	19.11	14.46	1.88	7.81	-2.22	-3.32
			221	36.88	31.33	30.66	26.57	27.05	20.35	22.59	21.22	19	15.38	1.89	8.01	-2.2	-3.91
			221.1	37.35	30.75	30.84	26.42	26.72	20.05	22.25	20.89	18.88	16.09	1.64	8.3	-2.33	-4.85
			221.2	37.97	30.06	30.66	26.01	26.21	20.27	21.39	20.66	18.62	16.78	1.22	8.6	-2.59	-5.78
			221.3	38	29.52	29.99	25.18	26.04	20.58	20.46	20.74	18.37	17.01	0.91	8.94	-2.84	-6.57
			221.4	37.75	29.29	29.22	24.67	26.41	20.52	19.82	20.65	17.88	16.65	0.63	9.2	-2.8	-7.05
			221.5	37.72	29.35	29.04	24.28	26.48	20.54	19.49	20.32	17.52	16.24	0.62	9.36	-3.01	-7.22
			221.6	37.86	29.6	28.87	23.28	25.89	20.29	18.89	20.07	17.09	15.59	0.53	9.25	-3.24	-7.72
			221.7	37.91	29.79	28.15	22.56	25.1	19.71	18.53	19.83	16.43	14.98	0.2	8.52	-3.64	-8.32
			221.8	37.66	29.55	27.36	21.96	24.27	19.46	18.52	19.92	15.99	14.21	-0.64	7.86	-3.66	-8.91
			221.9	36.98	29.2	26.83	21.73	23.58	19.31	18.44	20.08	15.8	14.15	-1.21	7.52	-3.63	-9.18
			222	36.18	28.55	26.77	21.55	22.97	19.28	18.16	20.15	16.04	14.08	-1.45	7.25	-3.62	-9.56
			222.1	35.6	28.2	26.7	21.23	22.41	19.73	17.94	20.01	16.21	14.15	-1.05	6.98	-3.12	-9.85
			222.2	35.44	28.13	26.75	20.79	21.68	19.7	17.44	19.94	16.15	14.34	-0.58	6.83	-3.19	-9.88
			222.3	35.14	28.13	26.43	20.61	21.08	19.86	16.83	19.88	15.69	14.48	-0.6	6.79	-3.15	-10.27
			222.4	35.1	28.04	25.73	20.28	20.22	19.79	15.83	19.67	15.53	14.23	-0.53	6.29	-2.64	-10.48
			222.5	34.96	27.76	25.33	19.33	19.03	19.07	14.45	19.28	15.28	14.03	-0.56	5.65	-2.41	-11.32
			222.6	34.8	27.39	25.11	17.95	17.87	18.01	13.07	18.6	14.46	14.01	-0.27	5.22	-2.42	-11.65
			222.7	34.57	27.26	25.25	16.84	16.92	16.92	11.96	18.07	13.64	14.3	0.13	5.21	-2.19	-11.82
			222.8	34.35	26.95	25.09	15.96	16.05	16.43	11.07	17.61	12.79	13.75	0.11	5.13	-2.37	-11.92
			222.9	34.07	26.58	24.67	15.07	15.27	15.47	10.6	17.28	12.14	13.08	-0.05	5.16	-2.88	-11.68
			223	33.31	26.38	23.9	14.07	14.37	14.98	10.35	17.1	11.8	12.51	-0.23	5.12	-3.8	-11.6
			223.1	32.58	26.05	22.78	13.66	13.47	14.37	10.08	17.04	11.4	11.45	-0.35	4.57	-4.36	-11.6
			223.2	32.52	26.04	22.11	13.37	12.74	13.99	9.92	16.52	10.49	10.18	-0.92	3.54	-4.88	-11.69
			223.3	32.15	26.05	21.46	13.43	12.19	13.55	9.46	15.81	9.79	9.04	-1.42	2.57	-5.14	-11.88
			223.4	31.51	26.14	20.35	13.4	11.79	12.82	9.33	15.26	9.39	7.73	-1.63	1.7	-4.91	-12.71
			223.5	31.13	26.36	19.45	13.26	11.86	12.49	9.11	14.75	8.63	6.91	-2.23	0.89	-4.51	-12.96
			223.6	30.71	26.65	18.54	13.1	11.99	12.14	8.68	14.21	7.7	6.46	-3.32	0.7	-4.87	-13.11
			223.7	30.6	26.82	17.53	12.81	12.03	11.94	8.61	13.66	6.85	6.58	-4.49	0.62	-5.45	-13.4
			223.8	30.39	26.55	16.57	12.79	12.23	11.81	8.57	13.42	6.08	7.15	-5.13	0.58	-5.85	-13.74
			223.9	30.4	26.18	15.84	12.57	11.93	10.99	8.15	12.74	5.4	7.58	-5.83	0.29	-6.19	-13.86
			224	30.44	25.87	15.86	12.33	11.28	10.11	7.27	12.14	4.67	7.73	-6.45	-0.11	-6.48	-13.93
			224.1	29.84	25.08	15.93	12.17	10.85	9.41	6.67	11.52	3.47	7.7	-6.99	-0.35	-6.92	-14.15
			224.2	28.92	24.14	15.71	11.88	10.81	8.95	6.41	10.61	2.1	7.4	-7.44	-0.84	-7.42	-14.75
			224.3	27.96	23.95	15.77	11.68	11.23	8.95	6.39	9.67	1.84	6.45	-7.72	-1.55	-7.76	-15.32
			224.4	26.8	23.89	15.74	11.59	11.43	9.28	6.47	8.83	1.42	5.68	-8.09	-2.41	-8.12	-15.55
			224.5	25.8	23.76	15.61	11.75	11.61	9.09	6.47	8.74	1.4	4.42	-8.83	-3.61	-8.46	-15.96
			224.6	24.83	23.54	15.52	11.74	11.44	8.37	6.19	8.44	1.64	3.17	-9.52	-4.55	-9.04	-16.83
			224.7	23.87	23.04	15.57	11.55	10.92	7.65	5.74	8.3	1.95	2.38	-10.12	-5.24	-9.33	-17.49
			224.8	22.63	22.15	15.2	11.18	10.4	7.15	5.14	8.17	1.69	2.11	-10.74	-5.84	-9.49	-18.33
			224.9	21.45	20.75	14.62	11.08	9.91	6.92	4.51	7.84	1.51	1.76	-11	-6.4	-9.74	-18.98
			225	20.16	19.4	14.02	10.98	9.56	6.67	4.1	7.29	1.49	1.55	-11.42	-6.85	-10.32	-19.42
			225.1	19.19	18.53	13.56	10.78	8.94	5.88	3.47	6.71	1.76	1.18	-11.67	-7.19	-10.65	-19.76
			225.2	18.56	17.74	13.26	10.67	8.56	5.16	2.66	5.87	1.83	1.04	-11.51	-7.51	-11.02	-19.98
			225.3	18.43	17.37	12.76	10.3	7.81	4.74	2.03	5.29	1.18	0.4	-11.5	-7.86	-11.56	-20.04
			225.4	18.09	16.8	12.28	9.62	6.99	4.18	1.62	4.82	0.58	-0.72	-11.96	-8.42	-12.76	-20.2
			225.5	17.71	15.88	11.77	8.91	5.97	3.78	1.21	4.36	-0.12	-2.01	-12.69	-9.43	-13.87	-21.14
			225.6	17.24	15	11.39	8.44	5.39	3.7	1.28	3.85	-0.85	-3.26	-13.64	-10.49	-14.93	-22.26
			225.7	16.68	14.04	11.2	7.61	5.27	3.47	1.4	3.4	-1.85	-4.19	-14.44	-11.37	-15.96	-23.02
			225.8	16.01	13.01	10.81	7.08	4.8	3.2	1.78	2.94	-2.48	-4.82	-14.9	-12.1	-17.18	-23.66
			225.9	15.53	12.54	10.44	6.89	4.75	2.84	1.89	2.64	-2.74	-5.25	-15.17	-12.57	-18.04	-24.37
			226	15.01	12.14	9.92	6.67	4.43	2.54	1.56	2.11	-2.61	-5.89	-15.63	-12.49	-18.44	-24.96
			226.1	14.32	11.53	9.38	6.19	4.35	2.01	1.38	1.64	-2.59	-6.17	-16.02	-12.77	-18.72	-25.29
			226.2	13.58	11.02	8.61	5.96	4.55	1.75	1.38	1.17	-3.25	-6.29	-16.5	-13.18	-18.9	-25.68
			226.3	12.79	10.18	7.8	5.52	4.45	1.34	1.13	0.29	-3.93	-6.83	-16.66	-13.89	-18.96	-26.02
			226.4	12.06	9.46	7.43	5.04	4.32	1.18	0.5	-0.64	-4.84	-7.46	-17.05	-14.42	-19.54	-26.39
			226.5	11.33	9.06	7.3	4.21	4	0.66	-0.22	-1.52	-5.41	-7.66	-17.31	-14.64	-20.35	-26.66
			226.6	10.63	8.75	6.95	3.05	3.64	0.49	-0.69	-2.55	-6.18	-7.97	-17.68	-14.82	-20.89	-26.75
			226.7	10.31	8.12	7.15	2.31	3.58	0.24	-0.7	-3.59	-6.87	-7.87	-18.05	-15.11	-21.54	-26.7
			226.8	9.8	6.92	7	1.8	3.09	-0.33	-1.49	-4.59	-7.06	-8.04	-18.2	-15.31	-22.22	-26.68
			226.9	9.44	5.94	6.97	1.22	2.11	-1.1	-1.88	-5.67	-7.67	-7.96	-17.97	-15.51	-22.19	-27.14
			227	8.74	5.05	6.62	0.85	1.23	-1.99	-2.29	-6.33	-7.98	-8.19	-17.73	-15.86	-21.98	-27.68
			227.1	7.53	4.28	6.35	0.18	0.31	-3.01	-3.2	-7.07	-8.17	-8.75	-17.57	-16.19	-21.86	-28.24
			227.2	6.24	3.25	5.97	-0.61	-0.46	-3.59	-3.96	-7.63	-8.18	-10.07	-17.43	-16.47	-22.1	-28.47
			227.3	5.04	2.31	5.47	-1.45	-0.87	-3.48	-4.15	-8.04	-8.43	-11.22	-17.6	-16.9	-22.41	-28.93
			227.4	4.27	1.42	4.46	-2.31	-1.37	-3.57	-4.23	-8.06	-8.76	-12.17	-17.68	-17.39	-22.86	-29.17
			227.5	3.51	0.88	3.48	-3.09	-2.16	-3.98	-4.68	-7.74	-8.62	-12.99	-18.01	-18.06	-23.22	-29.52
			227.6	2.76	0.39	2.45	-3.77	-3.51	-4.77	-5.17	-7.82	-8.91	-13.58	-18.73	-18.63	-23.82	-29.81
			227.7	2.21	-0.29	1.2	-4.53	-4.62	-5.57	-5.81	-8.33	-9.17	-14.03	-19.65	-19.31	-24.43	-30.04
			227.8	2	-0.94	0.03	-5.1	-5.39	-6.14	-6.37	-8.83	-9.27	-14.36	-20.02	-19.79	-24.96	-30.21
			227.9	1.66	-1.67	-1.04	-5.52	-6.04	-6.43	-6.9	-9.34	-9.84	-14.49	-20.56	-20.19	-25.33	-30.15
			228	1.51	-2.51	-1.75	-6.39	-6.76	-7.05	-7.47	-10.04	-10.64	-14.67	-21.14	-21.06	-26.22	-30.25
			228.1	1.41	-2.96	-2.54	-6.82	-7.15	-7.32	-8.24	-11.13	-11.53	-15.34	-21.66	-22	-27.13	-30.19
			228.2	1.18	-3.31	-3.3	-6.91	-7.09	-7.39	-8.54	-11.99	-12.42	-15.79	-22.01	-22.73	-27.81	-30.1
			228.3	0.97	-3.42	-3.69	-7.11	-7.24	-7.61	-8.72	-12.36	-12.81	-16.23	-22.36	-23.24	-28.12	-30.12
			228.4	0.76	-3.84	-4.15	-7.61	-7.23	-8.19	-8.85	-12.76	-13.53	-16.3	-22.6	-23.55	-28.64	-30.16
			228.5	-0.03	-4.65	-4.96	-8.01	-7.23	-8.52	-8.91	-13.24	-14.53	-16.57	-23.28	-23.76	-29.14	-30.24
			228.6	-0.66	-5.5	-5.97	-8.23	-7.45	-8.86	-8.82	-13.88	-15.15	-16.56	-23.74	-24.07	-29.23	-30.35
			228.7	-1.36	-6.3	-7.06	-8.72	-7.88	-9.35	-9.31	-14.67	-15.61	-16.62	-24.52	-24.32	-29.43	-31.03
			228.8	-1.92	-6.69	-7.7	-9.01	-8.08	-10.32	-10.02	-15.25	-15.92	-16.6	-25.47	-24.28	-29.44	-31.58
			228.9	-2.39	-6.8	-8.7	-9.51	-8.5	-11.34	-10.6	-15.54	-16.19	-16.48	-25.96	-24.2	-29.42	-31.28
			229	-2.59	-6.8	-9.48	-9.72	-9.3	-12.16	-11.42	-15.87	-16.28	-16.54	-26.36	-24.13	-29.57	-31.19
			229.1	-2.69	-6.49	-9.9	-9.87	-9.86	-12.98	-12.11	-16.4	-16.59	-16.77	-26.7	-24.19	-29.7	-31.46
			229.2	-3.29	-6.89	-10.34	-10.18	-10.18	-13.41	-12.97	-16.84	-17.27	-17.33	-27.13	-24.78	-29.82	-31.48
			229.3	-3.69	-7.39	-10.87	-10.07	-10.51	-13.98	-13.31	-17.23	-17.82	-17.88	-27.59	-25.68	-30.19	-31.26
			229.4	-3.88	-8.01	-11.46	-9.9	-11.35	-14.64	-13.78	-17.64	-18.25	-18.58	-28.1	-26.74	-30.76	-31.19
			229.5	-4.36	-8.79	-11.95	-9.89	-12.43	-15.34	-14.58	-18.46	-18.81	-19.61	-28.49	-27.86	-31.48	-31.39
			229.6	-4.91	-9.39	-11.96	-9.81	-13.28	-15.69	-15.54	-19.31	-19.58	-20.32	-29.25	-28.83	-32.1	-31.95
			229.7	-5.21	-10.06	-11.89	-9.97	-14.45	-16.27	-16.28	-20.28	-20.16	-20.81	-30.09	-29.75	-32.56	-32.37
			229.8	-5.6	-10.91	-12.24	-10.03	-15.3	-16.84	-16.76	-21.19	-20.7	-20.94	-30.41	-30.02	-33	-32.61
			229.9	-5.87	-11.56	-12.47	-10.21	-15.97	-17.75	-17.2	-21.68	-20.97	-21.08	-30.64	-30.55	-33.48	-32.99
			230	-6.45	-12.21	-12.95	-10.87	-16.73	-18.72	-18.22	-21.98	-21.49	-21.59	-31.02	-31.13	-34.05	-33.62
			230.1	-7.38	-12.64	-13.78	-11.85	-17.42	-19.37	-18.81	-22.49	-22.59	-22.04	-31.41	-31.43	-34.72	-34.35
			230.2	-8.11	-12.98	-14.29	-12.63	-17.87	-19.78	-19.29	-22.7	-23.19	-22.54	-31.99	-31.93	-35.47	-34.87
			230.3	-8.93	-13.63	-14.65	-13.53	-18.47	-19.78	-19.78	-22.72	-23.74	-23.06	-32.72	-32.5	-36.05	-35.23
			230.4	-9.37	-14.06	-14.93	-14.25	-19.17	-19.93	-20.19	-23	-24.25	-23.77	-33.35	-33.35	-36.82	-35.35
			230.5	-9.45	-14.17	-15.16	-15.1	-19.68	-20.28	-20.73	-23.34	-24.78	-24.23	-33.96	-34.14	-37.41	-35.58
			230.6	-9.4	-14.34	-15.27	-16.15	-20.34	-21.25	-21.46	-23.96	-25.24	-24.24	-34.37	-34.46	-37.65	-35.61
			230.7	-9.8	-14.5	-15.57	-16.55	-20.63	-22.13	-22.49	-25.05	-25.67	-24.44	-34.35	-34.72	-37.98	-35.87
			230.8	-10.24	-14.41	-15.76	-16.75	-20.61	-22.57	-23.31	-26.2	-26.36	-24.69	-34.57	-35.05	-38.46	-36.29
			230.9	-10.66	-14.58	-16.05	-17.34	-21	-23.23	-24.46	-27.22	-27.01	-25.16	-34.86	-35.57	-38.83	-36.71
			231	-11.11	-15.09	-16.79	-17.86	-21.49	-23.85	-25.5	-27.75	-27.55	-25.88	-35.34	-36.17	-38.91	-37.17
			231.1	-11.72	-15.74	-17.29	-18.48	-22.1	-24.47	-26.35	-27.92	-28.33	-26.72	-35.73	-36.74	-39.23	-37.75
			231.2	-12.52	-16.52	-17.84	-19.19	-22.84	-25.23	-26.82	-28.37	-28.9	-27.37	-35.93	-37.25	-39.61	-38.11
			231.3	-13.32	-17.17	-18.53	-19.67	-23.44	-25.95	-27.48	-28.78	-29.58	-27.78	-35.9	-37.37	-39.63	-38.24
			231.4	-13.8	-17.83	-19.13	-20.2	-24.45	-26.75	-27.85	-28.99	-29.82	-28.1	-35.76	-37.31	-39.49	-38.43
			231.5	-14.48	-18.45	-19.59	-20.98	-25.35	-27.77	-28.16	-29.32	-30	-28.58	-35.81	-37.48	-39.6	-38.55
			231.6	-14.83	-18.83	-20.01	-21.75	-25.86	-28.74	-28.52	-30.1	-30.49	-29.06	-35.89	-37.84	-39.73	-38.54
			231.7	-15.41	-19.44	-20.49	-22.34	-26.66	-29.22	-29.25	-30.86	-31.18	-29.63	-35.83	-38.38	-39.94	-38.56
			231.8	-15.69	-19.97	-20.94	-22.96	-27.44	-29.59	-30.13	-31.41	-31.62	-30.35	-35.84	-38.9	-40.23	-38.68
			231.9	-16.04	-20.28	-21.15	-23.91	-28.13	-30.06	-30.86	-31.55	-31.88	-31.36	-36.03	-39.57	-41.02	-39.02
			232	-16.64	-20.72	-21.08	-24.72	-28.63	-30.51	-31.35	-31.71	-32.46	-32.23	-36.19	-40.09	-41.94	-39.11
			232.1	-17.2	-21.19	-21.52	-25.23	-28.89	-30.49	-31.03	-32.14	-32.88	-32.83	-36.01	-40.46	-42.71	-38.91
			232.2	-17.67	-21.98	-21.91	-25.75	-29.18	-30.13	-30.92	-32.83	-33.63	-33.84	-35.87	-40.99	-43.57	-39.41
			232.3	-18.18	-22.97	-22.53	-26.47	-29.37	-29.8	-31.08	-33.53	-34.21	-34.37	-35.97	-41.73	-43.99	-40.07
			232.4	-19.02	-23.77	-23.16	-27.07	-29.37	-29.49	-31.27	-33.86	-34.48	-34.67	-36.39	-42.47	-44.43	-40.33
			232.5	-19.89	-24.55	-23.93	-27.37	-30.02	-29.77	-31.31	-34.56	-34.93	-34.73	-37.03	-42.83	-44.89	-40.66
			232.6	-20.8	-25.29	-24.74	-28.2	-30.86	-30.3	-31.84	-35.42	-36	-34.93	-37.87	-43.22	-45.16	-41.47
			232.7	-21.71	-25.83	-25.26	-29.29	-31.56	-31.01	-32.47	-36.21	-37.03	-35.27	-38.47	-43.5	-45.55	-42.27
			232.8	-22.37	-26.11	-25.81	-30.14	-31.98	-31.62	-33.16	-37.19	-38	-35.33	-38.89	-43.59	-45.87	-42.92
			232.9	-22.89	-26.41	-26.53	-31.08	-32.55	-32.32	-33.51	-37.73	-38.47	-35.51	-39.43	-43.72	-45.79	-43.35
			233	-23.46	-26.71	-27.42	-31.71	-32.82	-32.93	-33.52	-38.06	-38.95	-35.86	-39.58	-43.72	-45.82	-43.49
			233.1	-24.33	-27.02	-28.06	-32.28	-32.91	-33.57	-33.72	-37.83	-39.5	-36.4	-39.75	-44.09	-45.64	-44.07
			233.2	-25.17	-27.76	-28.56	-33.02	-33.21	-33.78	-34.03	-37.85	-40.16	-36.97	-40.17	-44.32	-45.52	-44.25
			233.3	-26.2	-28.67	-29.35	-33.35	-33.69	-33.89	-34.34	-37.68	-40.67	-37.69	-40.81	-44.69	-45.82	-44.49
			233.4	-27.23	-29.5	-29.86	-33.18	-34.01	-34.27	-34.68	-37.49	-40.59	-38.64	-41.21	-45.52	-45.91	-44.53
			233.5	-27.88	-30.13	-30.08	-33.04	-34.16	-34.94	-35.16	-37.42	-40.6	-39.61	-41.82	-46.53	-46.3	-44.84
			233.6	-28.62	-30.84	-30.7	-33.02	-34.28	-35.73	-35.61	-37.57	-40.58	-40.5	-42.35	-47.43	-46.8	-45.26
			233.7	-29.08	-31.59	-31.34	-32.85	-34.2	-36.33	-35.84	-37.6	-40.66	-41.08	-43.03	-47.79	-47.19	-45.76
			233.8	-29.66	-32.51	-31.95	-32.89	-34.37	-36.52	-36.06	-37.93	-40.85	-41.44	-43.59	-47.93	-47.49	-46.28
			233.9	-30.31	-33.09	-32.67	-32.96	-34.6	-36.66	-36.16	-38.34	-41.04	-41.93	-44.22	-48.54	-48.02	-47.05
			234	-30.72	-33.5	-33.31	-33.22	-34.94	-36.87	-36.3	-38.46	-41.33	-42.5	-44.93	-49.26	-48.36	-47.87
			234.1	-31	-34.19	-33.73	-33.84	-35.75	-37.27	-36.17	-38.87	-41.48	-42.56	-45.38	-49.65	-48.7	-48.26
			234.2	-31.29	-34.89	-34.05	-34.42	-36.42	-37.59	-35.93	-39.33	-41.83	-42.53	-45.62	-49.84	-48.87	-48.29
			234.3	-31.72	-35.49	-34.11	-34.92	-36.67	-37.96	-35.73	-39.84	-42.17	-42.29	-45.9	-50.03	-48.98	-48.37
			234.4	-32.24	-35.81	-34.08	-35.67	-37.01	-38.65	-36	-40.73	-42.7	-41.87	-46.02	-49.96	-48.85	-48.17
			234.5	-33.07	-36.09	-34.36	-36.47	-37.03	-39.05	-36.59	-41.4	-43.13	-42.05	-46.7	-50.14	-48.9	-48.53
			234.6	-33.68	-36.5	-34.57	-37.1	-37.34	-39.23	-36.91	-41.98	-43.43	-42.65	-47.31	-50.71	-49.25	-48.94
			234.7	-34.28	-37.13	-35.02	-37.63	-37.26	-39.44	-37.19	-43.04	-43.94	-43.5	-48.19	-51.54	-49.8	-49.5
			234.8	-34.96	-37.89	-35.62	-38.19	-37.34	-39.52	-37.71	-44.06	-44.45	-44.19	-49.05	-52.14	-50.09	-49.91
			234.9	-35.75	-38.66	-36.5	-38.74	-37.74	-39.82	-38.46	-45.16	-44.98	-44.9	-49.85	-52.43	-50.54	-50.33
			235	-36.59	-38.99	-37.37	-39.38	-37.97	-40.1	-38.93	-45.9	-45.42	-45.53	-50.82	-52.77	-51.14	-50.85
			235.1	-37.54	-39.14	-37.92	-40.07	-38.24	-40.45	-39.23	-46.27	-45.74	-45.97	-52.11	-53.06	-51.71	-51.42
			235.2	-38.6	-39.44	-38.5	-40.5	-38.85	-41.13	-39.86	-47.02	-46.03	-46.43	-53.05	-53.3	-51.87	-51.83
			235.3	-39.3	-39.76	-39.41	-41.04	-39.55	-41.84	-40.73	-47.68	-46.29	-46.83	-53.8	-53.8	-52.01	-52.31
			235.4	-39.66	-40.3	-40.15	-41.56	-40.46	-42.56	-41.67	-48.07	-46.29	-47.28	-54.38	-54.45	-52.08	-53.02
			235.5	-39.9	-40.55	-40.6	-42.08	-41.2	-43.4	-42.59	-48.45	-46.54	-47.6	-55.01	-55.22	-52.37	-53.53
			235.6	-40.33	-40.49	-40.91	-42.4	-41.86	-44.42	-43.17	-48.54	-46.62	-47.88	-55.51	-55.53	-52.72	-53.53
			235.7	-40.64	-40.67	-41.42	-42.79	-42.58	-45.49	-43.5	-48.92	-46.98	-48.51	-55.78	-55.74	-52.92	-53.42
			235.8	-40.91	-41.01	-41.79	-43.44	-43.15	-46.64	-44.31	-49.65	-47.44	-49.17	-56	-56.05	-52.84	-53.34
			235.9	-41.41	-41.52	-42.19	-43.9	-43.36	-47.36	-44.69	-50.25	-47.48	-49.9	-55.85	-56.04	-53.04	-53.03
			236	-41.97	-42.18	-43.08	-44.03	-43.7	-47.69	-45.17	-50.9	-47.82	-50.61	-55.95	-56.2	-53.23	-52.98
			236.1	-42.57	-42.63	-43.85	-44.37	-43.86	-47.85	-45.57	-51.13	-48.06	-51.19	-56.5	-56.56	-53.72	-53.16
			236.2	-43.22	-43.31	-44.4	-44.97	-44.25	-48.19	-46.16	-51.6	-48.16	-51.9	-57.19	-57.12	-54.65	-53.61
			236.3	-43.72	-43.87	-44.71	-45.68	-44.82	-48.77	-47	-52.25	-48.21	-52.43	-57.86	-57.64	-55.26	-54.06
			236.4	-43.94	-44.63	-44.91	-46.56	-45.83	-49.21	-47.76	-53.15	-48.16	-52.83	-58.69	-58.19	-55.82	-54.06
			236.5	-44.08	-45.17	-45.15	-47.04	-46.59	-49.77	-48.72	-54.23	-48.5	-53.54	-59.57	-58.68	-56.6	-54.45
			236.6	-44.24	-45.55	-45.54	-47.66	-47.49	-50.7	-49.34	-54.93	-48.76	-54.2	-60.18	-59.06	-57.52	-55.14
			236.7	-44.3	-46.15	-45.73	-48.42	-48.18	-51.52	-49.83	-55.79	-49.3	-54.44	-60.75	-59.4	-58.4	-55.66
			236.8	-44.63	-46.77	-46.32	-49.54	-48.93	-52.44	-50.46	-56.49	-49.94	-54.62	-61.27	-59.47	-58.69	-56.25
			236.9	-44.81	-47.35	-46.98	-50.44	-49.58	-53.41	-51.28	-57.2	-50.61	-55.14	-61.75	-59.79	-59.05	-56.71
			237	-45.24	-47.71	-47.63	-51.19	-50.24	-54.39	-52.32	-58.29	-51.51	-55.97	-62.02	-60.12	-59.22	-56.98
			237.1	-45.98	-48.19	-48.33	-52.2	-51.17	-55.24	-53.28	-59.15	-52.45	-57.06	-62.42	-60.65	-59.64	-57.25
			237.2	-46.66	-48.86	-49	-52.85	-52.08	-55.56	-53.91	-59.56	-53.08	-58.3	-63	-61.28	-60.09	-57.63
			237.3	-47.34	-49.57	-49.72	-53.24	-52.82	-55.79	-54.58	-60.13	-53.7	-59.59	-63.54	-62.07	-60.36	-57.93
			237.4	-48.05	-50.26	-50.52	-53.62	-53.32	-56.15	-55.16	-60.51	-54.38	-60.98	-64.01	-63.08	-60.66	-58.67
			237.5	-48.91	-50.91	-51.24	-53.86	-53.78	-56.58	-56.08	-61	-55.33	-62.58	-64.52	-64.13	-60.82	-59.58
			237.6	-49.65	-51.31	-52.09	-54.29	-54.41	-56.77	-56.79	-61.53	-56.46	-63.95	-65.15	-65.06	-61.38	-60.72
			237.7	-50.28	-51.52	-52.87	-54.65	-55.5	-56.97	-57.31	-61.9	-57.17	-65.39	-65.79	-65.89	-62.33	-61.76
			237.8	-50.61	-51.95	-53.65	-54.86	-56.7	-57.41	-57.54	-62.58	-57.53	-66.65	-66.56	-66.74	-63.23	-62.66
			237.9	-51.02	-52.22	-54.54	-55.27	-57.6	-57.95	-57.67	-63.38	-58.01	-67.29	-67.21	-67.22	-63.88	-63.18
			238	-51.21	-52.38	-55.2	-55.88	-58.72	-57.96	-58.11	-63.88	-58.55	-67.89	-67.38	-67.6	-64.65	-63.43
			238.1	-51.43	-52.46	-55.68	-56.6	-59.78	-58.29	-58.78	-64.47	-59.22	-68.32	-67.46	-67.86	-65.31	-63.76
			238.2	-51.44	-52.66	-55.93	-57.44	-60.7	-58.97	-59.39	-65.03	-59.99	-68.86	-67.82	-68.28	-66.57	-64.23
			238.3	-51.65	-53.05	-56.18	-58.01	-61.72	-59.72	-60.1	-65.46	-60.77	-69.31	-68.52	-68.83	-67.3	-64.57
			238.4	-51.81	-53.77	-56.73	-58.71	-62.92	-60.44	-60.67	-66.09	-61.68	-70.18	-69.06	-69.61	-67.88	-64.97
			238.5	-52.09	-54.57	-57.4	-59.33	-63.69	-60.98	-60.73	-66.48	-62.49	-71.12	-69.63	-70.37	-68.46	-65.52
			238.6	-52.56	-54.99	-57.95	-59.41	-64.22	-61.38	-60.76	-66.75	-63.25	-71.96	-70.32	-71.03	-69.07	-66.36
			238.7	-53.4	-55.27	-58.56	-59.72	-64.84	-61.88	-60.93	-67.18	-64.1	-72.88	-71.16	-71.55	-69.55	-66.94
			238.8	-54.37	-55.7	-59.13	-60.23	-65.1	-62.38	-61.24	-67.76	-64.95	-73.51	-71.8	-71.7	-69.84	-67.1
			238.9	-55.38	-56.48	-59.86	-60.99	-65.21	-62.92	-61.66	-68.44	-65.82	-74.21	-72.48	-72.16	-70.17	-67.36
			239	-56.31	-57.35	-60.57	-61.66	-65.47	-63.35	-62.47	-69.22	-66.76	-75.06	-73.17	-73.05	-70.77	-67.82
			239.1	-57.08	-58.2	-61.55	-62.19	-65.89	-63.48	-63.1	-69.57	-67.48	-76	-73.9	-73.73	-71.59	-68.59
			239.2	-57.59	-58.52	-62.62	-62.89	-66.66	-63.68	-63.76	-69.59	-68.02	-76.58	-74.69	-74.64	-72.46	-69.61
			239.3	-57.89	-58.8	-63.27	-63.67	-67.45	-64.11	-64.47	-69.51	-68.16	-77.13	-75.74	-75.36	-73.25	-70.21
			239.4	-58.18	-59.24	-64.02	-64.31	-68.11	-64.65	-65.03	-69.7	-68.41	-77.79	-76.61	-75.92	-73.5	-70.5
			239.5	-58.3	-59.59	-64.85	-64.69	-68.62	-65.16	-65.48	-70.07	-68.98	-78.38	-77.23	-76.53	-73.52	-70.72
			239.6	-58.39	-59.91	-65.69	-64.78	-68.89	-65.47	-65.95	-69.99	-69.8	-78.89	-77.78	-77.25	-74.05	-71
			239.7	-58.76	-60.12	-66.59	-64.72	-69.15	-65.91	-66.45	-70.63	-70.63	-79.76	-78.56	-78.2	-74.56	-71.55
			239.8	-59.02	-60.54	-67.77	-65.25	-69.8	-66.51	-66.89	-71.36	-71.55	-80.62	-78.76	-78.93	-75.12	-72
			239.9	-59.49	-61.08	-68.57	-65.84	-70.42	-67.29	-67.71	-72.17	-72.61	-81.26	-78.73	-79.58	-75.45	-72.12
			240	-60.01	-61.42	-69.08	-66.21	-71.06	-67.98	-68.57	-72.65	-73.15	-81.69	-79.01	-79.87	-75.86	-72.56
			240.1	-60.49	-61.69	-69.39	-66.59	-71.61	-68.22	-68.79	-73.52	-73.7	-82.51	-79.65	-80.56	-76.81	-73.35
			240.2	-60.98	-62.31	-69.71	-67.12	-72.24	-68.13	-69.32	-74.45	-74.21	-83.15	-80.44	-81.08	-77.82	-74
			240.3	-61.6	-62.96	-70.01	-67.95	-72.73	-68.32	-69.81	-74.77	-74.3	-83.77	-81.22	-81.8	-78.82	-74.82
			240.4	-62.13	-63.62	-70.17	-68.35	-72.92	-68.89	-70.36	-75.18	-74.21	-84.52	-82.1	-82.59	-79.94	-75.54
			240.5	-62.54	-63.9	-70.1	-68.98	-73.26	-69.79	-70.85	-75.61	-74.52	-84.96	-82.86	-83.31	-80.77	-75.98
			240.6	-63.32	-64.53	-70.33	-69.92	-73.77	-71.06	-71.34	-75.92	-75.12	-85.04	-83.54	-83.67	-81.91	-76.29
			240.7	-64.11	-65.01	-70.42	-70.91	-74.83	-72.5	-72.02	-76.47	-75.86	-85.15	-84.08	-84.03	-82.74	-76.61
			240.8	-64.65	-65.56	-70.84	-72.07	-76.08	-73.7	-72.76	-77.18	-76.68	-85.43	-84.96	-84.23	-83.69	-77.2
			240.9	-65.24	-66.44	-71.45	-73.22	-77.25	-74.65	-73.65	-78.06	-77.16	-85.44	-85.38	-84.45	-84.71	-77.72
			241	-65.78	-67.22	-72.07	-74.01	-77.93	-75.88	-74.74	-78.9	-77.61	-85.59	-85.74	-84.88	-85.52	-78.47
			241.1	-66.44	-68.1	-72.59	-74.82	-78.23	-77.05	-75.81	-79.93	-78.57	-85.74	-86.35	-85.78	-86.39	-79.52
			241.2	-67.25	-68.85	-72.88	-75.46	-78.62	-78.3	-77.03	-80.96	-79.9	-86.25	-86.93	-86.51	-87.2	-80.73
			241.3	-68.21	-69.64	-73.38	-76.23	-78.79	-79.51	-78.56	-81.94	-81.02	-86.87	-87.94	-87.23	-87.85	-82.14
			241.4	-68.87	-70.56	-73.9	-76.91	-78.93	-80.88	-80.03	-82.74	-82.19	-87.44	-89.15	-88.23	-88.7	-83.18
			241.5	-69.63	-71.85	-74.63	-77.86	-79.58	-82.07	-81.39	-83.23	-82.98	-88.21	-90.13	-89.01	-89.2	-84.04
			241.6	-70.51	-73.19	-75.4	-78.8	-80.18	-83.22	-82.76	-83.76	-83.35	-88.87	-90.86	-89.71	-89.64	-84.89
			241.7	-71.39	-74.75	-75.97	-79.32	-80.54	-84.04	-83.77	-84.66	-83.87	-89.71	-91.29	-90.45	-90.58	-85.96
			241.8	-72.08	-75.6	-76.48	-79.79	-80.75	-84.96	-85.16	-85.67	-84.53	-90.19	-91.7	-91.08	-91.48	-86.73
			241.9	-72.41	-76.12	-77.17	-80.5	-81.4	-86.07	-86.58	-86.94	-85.41	-90.44	-92.28	-91.66	-92.55	-87.31
			242	-72.78	-76.56	-77.75	-81.2	-82.42	-86.91	-87.8	-88.27	-86.52	-90.49	-92.93	-91.92	-93.37	-87.95
			242.1	-73.18	-77.13	-78.02	-81.83	-83.52	-87.74	-88.57	-89.27	-87.17	-90.51	-93.6	-92.62	-94.02	-88.61
			242.2	-73.7	-77.77	-78.29	-82.31	-84.92	-88.84	-89.86	-89.9	-87.86	-90.8	-94.16	-93.41	-94.92	-89.45
			242.3	-74.12	-78.42	-78.63	-82.88	-86.03	-89.67	-91.03	-90.51	-88.38	-91.23	-94.87	-93.79	-95.93	-90.49
			242.4	-74.54	-79.3	-78.96	-83.6	-87.13	-90.43	-91.87	-91.43	-88.87	-91.83	-95.56	-94.4	-96.9	-91.57
			242.5	-75.19	-80.52	-79.11	-84.16	-87.99	-91.36	-92.64	-92.37	-89.41	-92.33	-96.37	-94.86	-97.82	-92.37
			242.6	-75.91	-81.72	-79.59	-85.3	-88.56	-91.97	-93.11	-93.48	-90.28	-92.86	-96.72	-95.63	-98.51	-93.16
			242.7	-76.71	-82.73	-80.09	-86.04	-89.25	-92.61	-93.46	-94.69	-91.02	-93.1	-97.03	-96.8	-99.31	-94.25
			242.8	-77.54	-83.6	-80.44	-86.93	-90.15	-93.41	-93.89	-95.59	-91.36	-93.62	-97.38	-97.64	-100.09	-95.21
			242.9	-78.29	-84.48	-81.36	-87.92	-91.07	-94.37	-94.56	-96.64	-91.66	-94	-97.85	-98.13	-100.76	-95.85
			243	-79.02	-85.33	-82.46	-89.41	-91.86	-95.3	-95.4	-97.28	-92.25	-94.8	-98.29	-98.61	-101.54	-96.7
			243.1	-80	-86.13	-83.32	-90.85	-92.95	-96.28	-96.21	-97.27	-92.87	-94.91	-99.06	-99.22	-102.37	-97.53
			243.2	-80.7	-86.88	-84.04	-91.92	-93.86	-96.92	-96.7	-97.49	-93.27	-95.1	-100.64	-100.24	-103.27	-98.75
			243.3	-81.32	-87.68	-84.94	-93.04	-95.05	-97.48	-97.06	-98.22	-94.18	-95.65	-102.21	-101.52	-104.19	-99.81
			243.4	-82.06	-88.75	-86.23	-93.93	-96.14	-98.48	-97.79	-99.07	-95.36	-96.36	-103.72	-102.87	-105.18	-100.45
			243.5	-82.87	-89.6	-87.39	-94.99	-97.02	-99.34	-98.67	-99.51	-96.6	-97.08	-104.84	-103.87	-106.14	-101.16
			243.6	-83.58	-90.45	-88.36	-95.89	-98.15	-100.24	-99.41	-100.54	-98.12	-97.67	-105.91	-104.76	-107.13	-101.81
			243.7	-83.95	-91.26	-89.43	-96.81	-99.17	-100.97	-99.83	-101.76	-99.91	-98.29	-106.86	-105.98	-108.29	-102.79
			243.8	-84.54	-92.29	-90.81	-97.78	-100.1	-101.64	-100.11	-102.65	-101.18	-99.13	-107.69	-107.24	-109.13	-103.66
			243.9	-84.96	-93.06	-92.12	-98.48	-100.74	-102.28	-100.35	-103.85	-102.4	-100.1	-108.3	-108.76	-110.19	-104.69
			244	-85.37	-93.84	-93.34	-99.17	-101.55	-102.73	-100.93	-104.71	-103.37	-100.99	-109.13	-109.97	-111.12	-105.47
			244.1	-85.96	-94.66	-94.63	-100.02	-102.24	-103.06	-101.89	-105.38	-104.21	-101.33	-110.01	-111.49	-112.18	-105.96
			244.2	-86.51	-95.02	-95.38	-100.58	-102.84	-103.67	-102.77	-106.09	-104.89	-101.8	-110.89	-112.66	-113.19	-106.43
			244.3	-87.04	-95.45	-96.05	-101.31	-103.59	-104.6	-103.65	-106.75	-105.61	-102.89	-112.1	-113.71	-114.09	-107.07
			244.4	-87.67	-96.12	-96.78	-101.97	-104.62	-105.45	-104.46	-107.69	-106.51	-103.77	-113.28	-114.23	-114.62	-107.3
			244.5	-87.76	-97.01	-97.38	-102.55	-105.7	-105.97	-105.05	-108.36	-106.97	-104.62	-114.28	-114.44	-115.46	-107.39
			244.6	-87.73	-97.58	-98.01	-102.94	-106.93	-106.5	-105.27	-109.38	-107.86	-105.46	-115.24	-114.91	-116.28	-107.32
			244.7	-87.83	-98.08	-98.8	-103.25	-108.33	-107.21	-105.38	-110.29	-108.55	-106.29	-116.16	-115.07	-116.99	-107.87
			244.8	-88.3	-98.59	-99.69	-103.62	-109.14	-107.67	-105.28	-111.1	-109.06	-107.07	-117.1	-115.53	-117.62	-108.6
			244.9	-88.57	-98.84	-100.45	-103.94	-109.52	-107.81	-105.18	-111.98	-110.08	-108.07	-118.03	-116.31	-118.7	-109.41
			245	-88.82	-98.5	-101.24	-104.6	-110.04	-108.07	-105.71	-112.72	-110.8	-109.1	-118.84	-117.14	-119.61	-110.32
			245.1	-88.98	-98.52	-101.89	-105.4	-110.69	-108.49	-106.61	-113.42	-111.65	-109.96	-119.76	-117.86	-120.35	-111.33
			245.2	-89.54	-99.38	-102.37	-105.99	-111.26	-108.83	-107.26	-113.89	-112.5	-110.74	-120.62	-118.65	-120.93	-112.34
			245.3	-90.2	-100.23	-102.76	-106.79	-111.31	-109.26	-107.99	-114.39	-112.7	-111.39	-121.39	-119.73	-121.34	-113.19
			245.4	-90.84	-100.98	-103.22	-107.82	-111.53	-109.86	-109.07	-114.8	-113.36	-112.58	-122.41	-120.75	-122.28	-114.2
			245.5	-91.33	-101.52	-103.75	-108.78	-111.65	-110.33	-109.55	-115.66	-114.34	-113.79	-123.05	-121.6	-123.24	-115.18
			245.6	-91.73	-101.8	-103.95	-109.72	-112.1	-110.91	-109.73	-116.38	-114.96	-114.8	-123.54	-122.37	-123.72	-116.04
			245.7	-92.49	-101.93	-104.32	-110.83	-112.77	-111.91	-110.4	-117.05	-115.67	-115.38	-124.01	-122.87	-124.29	-116.66
			245.8	-92.97	-102.12	-105.03	-111.78	-113.38	-112.57	-111.13	-117.54	-116.61	-116.18	-124.68	-123.44	-124.92	-117.53
			245.9	-93.04	-102.39	-105.47	-111.85	-114.21	-113.49	-111.92	-118.46	-117.87	-117.27	-125.98	-124.2	-125.61	-118.87
			246	-93.15	-102.78	-105.93	-111.89	-114.7	-114.69	-113.01	-119.13	-118.91	-118.43	-127.28	-124.98	-126.39	-120.25
			246.1	-93.43	-103.12	-106.48	-112.15	-114.78	-115.53	-114.15	-119.53	-119.82	-119.45	-128.36	-125.68	-127.28	-121.64
			246.2	-93.87	-103.7	-106.75	-112.21	-115.27	-116.21	-114.74	-119.96	-120.71	-120.56	-129.54	-126.61	-128.51	-123.22
			246.3	-94.41	-104.33	-106.89	-111.9	-116.02	-116.62	-115.09	-120.24	-121.42	-121.6	-130.55	-127.8	-129.57	-124.68
			246.4	-94.47	-104.88	-107.14	-111.36	-116.28	-117.12	-115.73	-120.63	-121.95	-122.6	-131.39	-128.64	-130.47	-125.66
			246.5	-94.81	-105.39	-107.77	-110.93	-116.36	-117.78	-116.78	-120.98	-122.27	-123.79	-131.78	-129.32	-131.26	-126.14
			246.6	-95.24	-105.7	-108.07	-111.06	-116.45	-118.43	-118.01	-121.31	-122.32	-124.83	-131.85	-129.76	-131.6	-126.6
			246.7	-95.29	-105.72	-108.35	-111.73	-116.5	-118.71	-119.2	-121.77	-122.67	-125.66	-131.83	-130.1	-131.86	-127.12
			246.8	-95.12	-105.95	-108.54	-112.32	-116.96	-119.13	-120.11	-122.36	-123.21	-126.56	-131.7	-130.3	-131.93	-127.49
			246.9	-94.74	-105.94	-108.8	-112.42	-117.3	-119.53	-120.59	-123.03	-123.67	-127.24	-131.83	-130.69	-131.85	-128
			247	-94.8	-105.86	-109.21	-112.88	-117.67	-119.87	-121.67	-123.35	-124.06	-127.73	-132.17	-130.93	-131.75	-128.25
			247.1	-95.18	-106.04	-109.64	-113.35	-118	-120.38	-122.88	-123.77	-124.39	-128.11	-132.62	-131.09	-132.22	-128.56
			247.2	-95.49	-106.42	-109.83	-113.57	-118.76	-120.76	-124.41	-123.84	-124.49	-128.6	-133.12	-130.85	-132.65	-129.19
			247.3	-95.61	-106.46	-109.76	-113.56	-118.9	-120.97	-125.69	-124.83	-124.75	-129.44	-133.82	-131.21	-133.3	-129.94
			247.4	-95.9	-106.47	-109.16	-113.52	-118.7	-120.9	-126.11	-125.61	-125.42	-130.31	-134.4	-131.24	-134.09	-130.8
			247.5	-96.27	-106.75	-108.64	-113.37	-118.63	-121.12	-126.45	-125.82	-126.19	-130.99	-134.68	-130.92	-134.53	-131.39
			247.6	-96.27	-107.38	-108.75	-113.4	-118.75	-121.13	-126.62	-126	-126.72	-131.14	-134.96	-130.89	-135.04	-132.31
			247.7	-96.21	-107.98	-109	-113.42	-118.87	-120.94	-126.67	-125.78	-126.97	-131.46	-134.87	-131.27	-135.47	-133.04
			247.8	-96.41	-108.14	-109.36	-113.62	-118.57	-121.1	-127.06	-125.74	-127.08	-131.64	-134.63	-131.82	-135.67	-133.64
			247.9	-96.47	-107.72	-109.26	-113.91	-118.08	-121.31	-127.44	-125.36	-127.06	-131.7	-134.6	-132.5	-135.99	-134.45
			248	-96.86	-107.73	-109.22	-113.77	-117.66	-121.35	-127.74	-125.33	-127.37	-132.11	-134.7	-133.17	-136.56	-135.17
			248.1	-96.94	-107.52	-108.95	-113.51	-117.4	-121.44	-127.98	-125.71	-128.1	-132.24	-134.82	-134	-137.32	-136.03
			248.2	-97.17	-107.62	-108.61	-113.77	-117.58	-121.81	-128.6	-126.33	-128.65	-131.95	-135.06	-134.85	-137.61	-136.38
			248.3	-97.33	-107.97	-108.44	-114.4	-117.45	-122.62	-128.89	-127.04	-129.25	-131.75	-135.69	-135.63	-137.67	-137.03
			248.4	-97.54	-108.1	-108.26	-114.9	-117.26	-123.31	-128.83	-127.27	-129.89	-131.72	-136.28	-136.27	-137.84	-137.34
			248.5	-97.61	-107.79	-108.21	-115.23	-116.87	-123.71	-128.92	-127.5	-130.16	-131.96	-136.74	-136.82	-138.34	-137.85
			248.6	-97.55	-107.68	-108.09	-115.54	-116.79	-123.86	-129.34	-127.8	-130.8	-132.48	-137.26	-137.4	-139.36	-138.16
			248.7	-97.48	-107.79	-108.02	-115.58	-116.4	-124.29	-130.05	-127.99	-131.33	-132.59	-137.64	-137.93	-140.22	-138.59
			248.8	-97.54	-108.02	-108.3	-115.45	-116.04	-124.72	-130.75	-128.25	-131.48	-132.59	-137.93	-138.45	-140.66	-138.44
			248.9	-97.71	-108.31	-109.01	-115.38	-116.3	-124.81	-131.69	-128.79	-131.63	-132.37	-138.46	-139.03	-141.27	-138.64
			249	-97.85	-108.47	-109.71	-115.4	-115.97	-124.96	-132.42	-128.95	-132.25	-132.22	-138.9	-139.74	-141.75	-139.18
			249.1	-98.06	-108.28	-110.05	-115.11	-115.81	-124.64	-132.79	-129.27	-132.89	-132	-139.12	-140.5	-141.5	-139.65
			249.2	-98.5	-108.19	-110.22	-114.99	-115.55	-123.99	-133.02	-129.29	-132.95	-131.83	-139.19	-141.1	-141.26	-139.7
			249.3	-98.96	-108.24	-110.6	-114.85	-115.34	-123.28	-133.15	-129.51	-133.05	-131.85	-139.18	-141.2	-141.43	-139.84
			249.4	-98.81	-108.5	-110.52	-114.31	-115.45	-122.47	-132.96	-129.75	-133.25	-131.87	-139.35	-141.23	-141.86	-140.38
			249.5	-98.69	-108.79	-110.34	-114.23	-115.21	-122.02	-132.7	-129.84	-133.38	-131.61	-139.3	-141.11	-142.19	-140.68
			249.6	-98.63	-109	-110.2	-114.44	-114.64	-121.53	-132.76	-129.83	-133.5	-131.06	-139.08	-140.82	-142.47	-141.16
			249.7	-98.64	-109.41	-109.93	-114.27	-114.33	-121.02	-132.58	-130.14	-133.82	-130.49	-138.66	-140.7	-142.76	-141.68
			249.8	-98.6	-109.72	-109.42	-114.08	-114.23	-120.39	-131.99	-130.94	-134.56	-130.21	-138.37	-140.94	-142.85	-142.24
			249.9	-98.15	-109.95	-109.25	-113.44	-114.13	-119.47	-131.09	-131.48	-135.53	-129.75	-138.19	-141.37	-143.1	-142.81
			250	-97.9	-109.96	-109.19	-112.54	-113.85	-119.07	-130.48	-131.82	-136.23	-129.31	-138.07	-141.63	-143.59	-142.96
			250.1	-97.66	-109.76	-109.02	-111.42	-113.44	-118.71	-129.92	-131.88	-136.15	-128.56	-138.08	-141.9	-143.97	-143.35
			250.2	-98.08	-109.55	-108.87	-110.73	-112.8	-118.8	-129.88	-131.99	-136.07	-128.02	-137.99	-142.31	-144.46	-143.64
			250.3	-98.59	-109.51	-108.75	-110.01	-112.4	-118.7	-129.44	-132.15	-135.74	-127.88	-138	-142.44	-145.01	-143.93
			250.4	-98.75	-108.93	-108.73	-109.26	-112.1	-118.68	-128.85	-132.42	-135.23	-127.64	-137.66	-142.53	-145.33	-144.36
			250.5	-98.82	-107.96	-108.44	-108.85	-111.27	-118.62	-128.12	-133.22	-135.25	-127.36	-137.52	-142.83	-145.29	-144.4
			250.6	-98.9	-107.31	-108.49	-108.61	-110.75	-118.44	-126.96	-133.25	-135.28	-126.94	-137.03	-142.99	-145.42	-144.12
			250.7	-99.01	-107.01	-108.87	-108.6	-110.67	-118.62	-126.04	-133.12	-135.26	-126.6	-136.76	-143.02	-145.37	-143.88
			250.8	-98.47	-106.68	-109.16	-108.47	-109.91	-118.69	-125.42	-133.4	-134.93	-126.56	-136.53	-143.33	-145.09	-143.51
			250.9	-98.07	-106.17	-108.84	-108.41	-109.33	-118.52	-124.65	-133.67	-134.65	-126.84	-136.58	-143.49	-144.7	-142.84
			251	-97.91	-105.72	-108.21	-108.48	-108.68	-118.25	-124.46	-133.75	-134.47	-126.96	-136.91	-143.44	-144.42	-142.52
			251.1	-97.53	-105.36	-107.38	-108.58	-108.36	-117.95	-124.43	-133.54	-134.59	-127.07	-137.26	-143.22	-144.39	-142.76
			251.2	-97.86	-105.33	-106.92	-108.47	-108.39	-117.6	-124.12	-133.35	-134.84	-127.3	-137.51	-143.15	-144.33	-143.04
			251.3	-97.58	-105.05	-106.48	-108.55	-108.6	-117.61	-123.73	-133.04	-134.78	-127.03	-137.52	-142.88	-144.04	-142.97
			251.4	-97.17	-104.69	-106.18	-108.23	-108.4	-117.61	-123.51	-132.32	-134.04	-126.82	-137.15	-142.67	-143.48	-142.3
			251.5	-96.67	-103.99	-105.62	-107.69	-108.05	-117.29	-123.22	-131.34	-133.36	-126.77	-136.78	-142.25	-143.18	-142
			251.6	-96.23	-103.47	-104.92	-106.76	-107.85	-116.84	-123.07	-130.07	-132.78	-126.68	-136.15	-141.49	-143.17	-141.75
			251.7	-95.73	-103.19	-104.37	-105.92	-107.88	-115.99	-122.69	-129.01	-132.06	-126.41	-135.83	-140.78	-142.93	-141.51
			251.8	-95.56	-102.92	-104.04	-105.48	-107.63	-115.07	-122.35	-128.33	-131.49	-126.13	-135.32	-139.99	-142.21	-141.03
			251.9	-95.17	-102.81	-104.09	-105.13	-107.09	-114.48	-121.99	-127.47	-130.45	-125.76	-134.65	-139.35	-141.2	-140.37
			252	-94.8	-102.59	-104.06	-104.87	-106.62	-113.9	-120.67	-126.58	-129.84	-125.51	-133.81	-138.6	-140.22	-139.99
			252.1	-94.05	-102.09	-104.07	-104.6	-106.86	-113.26	-119.62	-125.54	-129.47	-125.26	-132.95	-137.8	-139.2	-139.84
			252.2	-93.08	-101.71	-103.44	-104.3	-106.53	-112.6	-118.5	-125.01	-129.56	-125.18	-132.18	-136.99	-138.45	-140.14
			252.3	-92.58	-101.25	-102.85	-103.69	-106	-112.02	-117.06	-124.76	-129.07	-125.26	-131.8	-136.25	-138.08	-139.97
			252.4	-91.58	-100.66	-102.02	-103.3	-105.43	-111.29	-115.83	-124.2	-128.66	-125.02	-131.47	-135.54	-138.14	-139.49
			252.5	-90.25	-100.19	-101.18	-103.21	-104.79	-111.01	-115.07	-123.65	-128.28	-124.79	-130.23	-134.7	-138.24	-138.78
			252.6	-89.11	-99.86	-100.25	-103.17	-104.33	-110.67	-114.47	-122.8	-127.8	-124.22	-129.07	-133.96	-137.83	-137.91
			252.7	-88.47	-99.3	-99.91	-103.37	-104	-110.6	-113.94	-122.24	-127.28	-123.8	-127.7	-133.46	-137.38	-136.81
			252.8	-88.16	-98.68	-99.9	-103.33	-103.43	-110.29	-113.47	-121.86	-126.9	-123.44	-126.58	-133.19	-136.76	-136.12
			252.9	-87.38	-97.29	-99.61	-103.06	-103.04	-109.96	-112.66	-121.49	-126.69	-122.96	-125.62	-132.67	-136.16	-135.4
			253	-86.77	-95.68	-99.2	-102.92	-102.31	-109.92	-112.43	-120.69	-126.11	-122.72	-125.48	-132.21	-135.83	-134.54
			253.1	-86.46	-94.33	-99.29	-102.74	-101.66	-109.79	-112.13	-119.42	-124.82	-122.44	-125.47	-131.2	-135.57	-134.18
			253.2	-86.21	-93.22	-99.24	-102.52	-100.5	-109.58	-111.6	-117.95	-123.46	-122.32	-125.37	-130.18	-135.31	-133.57
			253.3	-85.97	-92.47	-98.73	-102.43	-99.82	-109.38	-110.92	-116.22	-122.02	-122.29	-125.46	-129.46	-134.95	-133.1
			253.4	-85.64	-91.87	-98.16	-102.12	-99.45	-109.33	-109.97	-114.81	-120.6	-122.18	-125.15	-128.93	-134.37	-132.87
			253.5	-85.01	-91.2	-97.72	-101.45	-99.21	-108.95	-109.04	-113.35	-119.34	-121.66	-124.76	-128.46	-134	-132.58
			253.6	-83.64	-90.4	-97.24	-101	-98.79	-108.31	-108.53	-111.99	-118.24	-121.04	-124.41	-127.96	-133.93	-132.35
			253.7	-82.11	-90.01	-96.63	-100.48	-98.16	-106.92	-107.97	-110.6	-117.59	-120.17	-124.26	-127.54	-133.43	-131.88
			253.8	-80.71	-89.65	-95.62	-99.73	-97.53	-105.2	-107.66	-109.1	-117.09	-119.6	-123.9	-126.88	-132.82	-131.26
			253.9	-79.18	-88.77	-94.34	-98.76	-97.08	-103.87	-107.55	-107.53	-116.51	-118.87	-123.96	-126.05	-132.21	-130.39
			254	-77.84	-88.18	-93.41	-97.9	-96.32	-102.62	-107.65	-106.23	-115.43	-117.68	-123.9	-124.87	-131.59	-129.45
			254.1	-77.02	-87.66	-92.56	-96.65	-95.98	-101.4	-107.53	-104.43	-114.28	-116.49	-123.78	-124.19	-131.58	-128.99
			254.2	-76.83	-87.26	-92.01	-95.95	-95.68	-100.44	-107.18	-102.52	-113.01	-115.42	-123.61	-123.55	-131.59	-128.71
			254.3	-76.51	-86.58	-91.64	-95.17	-95.49	-99.49	-106.63	-101	-112.08	-114.25	-123.31	-123.12	-131.81	-128.18
			254.4	-75.98	-85.73	-91.2	-93.79	-94.83	-98.45	-105.5	-99.99	-111.24	-113.04	-122.52	-122.82	-131.8	-127.11
			254.5	-75.05	-84.84	-90.43	-92.55	-94.05	-97.24	-104.37	-98.96	-110.1	-111.77	-121.68	-122.03	-131.46	-125.92
			254.6	-74.3	-84.46	-89.55	-91.18	-92.69	-95.93	-103.76	-97.6	-109.02	-110.83	-121.01	-121.32	-131.07	-125.07
			254.7	-73.73	-83.93	-88.62	-90.2	-91.65	-94.47	-103.47	-96.48	-107.92	-109.75	-120.12	-120.85	-130.8	-124.28
			254.8	-72.8	-83.45	-87.72	-89.44	-90.8	-93.04	-102.45	-95.4	-106.88	-108.65	-119.16	-120.45	-130.53	-123.28
			254.9	-72.07	-82.77	-87.28	-88.11	-89.65	-91.29	-101.15	-94.4	-105.99	-107.68	-118.24	-119.93	-129.67	-122.19
			255	-71.12	-81.62	-86.52	-86.52	-88.48	-89.92	-100.25	-93.73	-105.4	-106.67	-116.84	-119.08	-128.83	-121.16
			255.1	-69.83	-80.14	-85.58	-84.92	-87.97	-88.77	-99.26	-93.13	-104.83	-105.8	-115.65	-118.11	-128.31	-120.38
			255.2	-68.77	-78.71	-84.57	-83.47	-87.28	-88	-97.82	-92.1	-104.36	-104.98	-114.56	-117	-127.99	-119.76
			255.3	-67.83	-77.51	-83.52	-81.83	-86.76	-86.96	-96.6	-91.19	-103.43	-104.06	-113.5	-115.74	-127.26	-118.9
			255.4	-66.83	-76.46	-82.23	-80.26	-85.36	-85.99	-95.6	-90.83	-102.29	-103.19	-112.56	-114.86	-126.51	-118.02
			255.5	-65.97	-75.3	-80.89	-78.83	-84.04	-85.34	-94.48	-89.66	-100.55	-102.39	-111.67	-114.31	-125.84	-116.78
			255.6	-64.65	-74	-79.25	-77.59	-82.86	-84.53	-93.46	-88.31	-98.97	-101.05	-110.57	-113.61	-124.72	-115.23
			255.7	-63.29	-73.06	-77.52	-76.4	-81.93	-83.76	-92.67	-87.05	-97.65	-99.9	-109.36	-112.77	-123.71	-114.21
			255.8	-62.67	-72.49	-76.21	-75.21	-80.75	-82.86	-91.49	-86.06	-96.43	-99.01	-108.93	-111.86	-123.02	-113.63
			255.9	-62.28	-71.62	-75.05	-74.14	-79.31	-81.95	-90.38	-85.27	-95.19	-98.33	-108.51	-111.29	-122.52	-112.99
			256	-61.6	-70.33	-73.45	-73.03	-77.94	-80.6	-88.89	-84.14	-93.99	-97.22	-108.12	-110.32	-121.73	-112.17
			256.1	-60.49	-68.71	-71.76	-71.56	-76.88	-79.1	-87.93	-82.99	-92.27	-96.08	-107.36	-109.18	-120.67	-110.86
			256.2	-59.13	-67.67	-70.23	-70.02	-76	-77.61	-87.05	-81.79	-90.35	-94.96	-106.46	-108.36	-119.7	-109.54
			256.3	-57.84	-67.18	-69.09	-68.42	-75.15	-76.43	-85.69	-80.44	-88.44	-94.13	-105.23	-107.51	-118.67	-108.45
			256.4	-56.32	-66.45	-67.72	-66.78	-74.24	-74.99	-84.06	-79.27	-86.86	-92.76	-103.71	-106.7	-117.47	-107.12
			256.5	-54.85	-65.56	-65.98	-65.49	-73.51	-73.41	-82.44	-78.02	-85.47	-91.01	-102.45	-106.06	-116.34	-105.96
			256.6	-53.52	-64.34	-64.57	-64.3	-72.95	-72.2	-81.72	-77.42	-84.52	-89.37	-101.02	-105.25	-115.14	-104.9
			256.7	-52.35	-62.81	-63.3	-63.34	-71.66	-70.64	-80.89	-76.85	-83.93	-88.1	-99.55	-103.92	-113.69	-103.79
			256.8	-51.22	-61.51	-61.9	-62.61	-70.29	-69	-80.2	-75.77	-82.67	-87.13	-98.1	-102.55	-111.96	-102.52
			256.9	-50.31	-60.39	-60.43	-62.03	-69.16	-67.43	-79.21	-74.63	-81.43	-86.04	-96.37	-101.06	-109.76	-101.29
			257	-49.95	-58.98	-58.3	-61.14	-68.18	-66.07	-78.01	-73.67	-80.08	-84.91	-94.29	-99.29	-107.41	-100.05
			257.1	-49.46	-57.52	-56.49	-59.82	-67.21	-65.56	-76.08	-72.62	-78.81	-83.69	-92.45	-97.32	-105.48	-98.77
			257.2	-48.81	-56.37	-55.61	-58.61	-66.23	-64.97	-73.85	-71.75	-77.14	-82.08	-90.59	-95.73	-103.91	-97.81
			257.3	-48.01	-55.22	-54.41	-57.14	-65.29	-64.11	-71.39	-70.81	-76	-80.96	-88.82	-94.3	-102.44	-97.04
			257.4	-46.49	-53.97	-52.75	-55.85	-63.97	-63.35	-68.84	-69.81	-74.58	-80.19	-86.97	-92.88	-100.61	-96.11
			257.5	-44.69	-52.89	-51.23	-54.57	-62.87	-62.5	-66.99	-68.73	-73.43	-79.1	-85.14	-91.68	-99.06	-95.26
			257.6	-42.94	-51.54	-49.66	-52.94	-61.64	-61.37	-65.78	-67.44	-72.26	-77.76	-82.96	-90.42	-97.45	-94.23
			257.7	-41.24	-49.88	-48.01	-51.58	-60.71	-60.18	-63.99	-65.97	-71.06	-76.57	-81.3	-88.75	-95.98	-93.18
			257.8	-39.71	-48.31	-46.74	-50.41	-59.82	-59.48	-62.32	-64.73	-69.68	-75.37	-80.12	-87.11	-94.66	-92.38
			257.9	-37.94	-46.76	-45.69	-49.75	-59.17	-59	-60.13	-64	-68.61	-73.99	-78.84	-85.55	-93.42	-91.37
			258	-36.31	-44.98	-44.7	-49.03	-58.25	-58.47	-57.78	-63.44	-67.48	-72.61	-77.76	-84.06	-91.98	-90.18
			258.1	-34.95	-43.12	-43.55	-48.34	-56.83	-57.77	-55.97	-62.68	-66.76	-71.43	-76.83	-82.55	-90.29	-89.62
			258.2	-33.56	-41.79	-42.43	-47.65	-55.84	-57.12	-54.28	-61.96	-65.62	-70.02	-75.91	-81.12	-88.84	-88.92
			258.3	-32.44	-40.67	-41.65	-46.87	-54.6	-56.39	-52.74	-60.84	-64.34	-68.69	-75.2	-79.98	-87.59	-87.76
			258.4	-31.68	-39.77	-40.66	-46.09	-53.35	-55.76	-50.83	-59.29	-62.5	-67.11	-74.24	-79.09	-86.33	-86.22
			258.5	-30.88	-39.22	-39.85	-45.18	-52.08	-54.83	-49.51	-58.1	-61.23	-65.43	-73.36	-78.53	-84.95	-84.69
			258.6	-29.49	-38.04	-38.82	-44.23	-50.92	-53.65	-48.38	-57.02	-60.16	-63.97	-72.18	-77.72	-83.81	-83.52
			258.7	-28.34	-36.51	-37.68	-43.26	-49.94	-52.06	-47.47	-55.34	-58.97	-62.53	-70.7	-76.74	-82.63	-82.58
			258.8	-27.18	-35.16	-36.61	-42.62	-49.14	-50.02	-46.34	-53.94	-58.06	-60.99	-69.55	-75.17	-81.51	-81.92
			258.9	-25.9	-33.74	-35.59	-41.44	-48.29	-48.26	-45.55	-53.03	-57.1	-59.75	-68.54	-73.56	-80.54	-81.42
			259	-24.69	-32.24	-34.75	-40.29	-47.21	-46.65	-44.64	-52.07	-55.84	-58.69	-67.67	-72.06	-79.15	-80.82
			259.1	-23.32	-30.87	-34.01	-38.43	-45.65	-45.19	-43.47	-50.49	-54.4	-57.7	-66.35	-70.76	-77.59	-79.61
			259.2	-21.6	-29.43	-32.93	-36.67	-44.41	-43.89	-42.38	-48.81	-53.28	-56.14	-64.86	-69.55	-75.94	-78.61
			259.3	-19.49	-28.17	-31.64	-35.07	-43.35	-42.7	-41.27	-47.11	-52.22	-54.43	-63.37	-68.31	-74.49	-77.65
			259.4	-17.48	-27.22	-30.19	-33.96	-42.51	-41.75	-40.19	-45.48	-51.27	-53.23	-62.25	-67.16	-73.34	-76.73
			259.5	-15.67	-26.23	-28.36	-33.25	-41.61	-41.01	-39.1	-43.55	-50.57	-52.18	-61.44	-65.46	-72.06	-75.75
			259.6	-14.12	-25.1	-26.75	-32.69	-40.63	-40.32	-37.86	-41.95	-49.8	-51.1	-60.61	-64.09	-70.72	-74.54
			259.7	-12.59	-23.74	-24.93	-32.12	-39.42	-39.29	-37.14	-40.66	-48.97	-49.76	-59.69	-62.61	-69.23	-73.16
			259.8	-11.27	-22.53	-23.56	-31.21	-37.98	-38.09	-36.93	-39.75	-48.37	-48.93	-58.71	-61.2	-67.91	-71.9
			259.9	-9.97	-21.25	-22.29	-30.03	-36.17	-36.55	-35.85	-38.34	-47.38	-48.01	-57.54	-59.87	-66.59	-70.8
			260	-8.68	-20.32	-20.81	-28.54	-34.73	-35.02	-34.45	-36.53	-45.83	-46.68	-56.24	-58.29	-65.58	-69.51
			260.1	-7.22	-19.2	-19.44	-27.14	-33.44	-34.04	-32.69	-35.13	-44.62	-45.19	-55.27	-57.09	-64.87	-68.24
			260.2	-5.87	-17.87	-18.25	-25.55	-31.74	-33.2	-31.19	-33.97	-43.86	-43.94	-54.35	-55.83	-64.5	-66.64
			260.3	-4.51	-16.74	-17.67	-23.76	-30.16	-32.57	-29.69	-32.84	-42.95	-42.81	-53.68	-54.72	-64.15	-65.3
			260.4	-2.77	-15.79	-17.12	-22.51	-28.65	-31.51	-28.61	-31.64	-41.58	-41.42	-52.71	-53.71	-63.69	-64.05
			260.5	-0.98	-14.76	-16.33	-21.35	-27.18	-29.95	-27.73	-30.48	-40.46	-40.26	-51.6	-52.7	-62.52	-62.42
			260.6	0.6	-13.33	-15.17	-20.1	-25.63	-28.5	-26.73	-29.29	-39.21	-38.92	-50.47	-51.45	-61.16	-60.9
			260.7	1.87	-11.64	-14.36	-19.37	-23.93	-26.82	-26.05	-28.24	-37.85	-37.7	-49.57	-50.23	-59.8	-59.49
			260.8	3.12	-9.89	-13.3	-18.47	-22.45	-25.11	-25.07	-27.48	-36.69	-36.83	-48.46	-48.97	-58.48	-57.85
			260.9	4.65	-8.35	-12.18	-17.26	-20.69	-23.8	-23.91	-26.74	-35.58	-36.12	-47.39	-47.73	-57.13	-56.5
			261	6.03	-7.07	-11.34	-16.56	-18.68	-22.99	-23.12	-25.96	-33.87	-35.45	-46.39	-46.79	-55.52	-54.92
			261.1	7.45	-5.73	-10.39	-15.69	-16.7	-21.52	-22.77	-24.8	-32.41	-34.48	-45.18	-45.99	-54.06	-53.25
			261.2	8.71	-4.67	-9.57	-14.43	-14.99	-19.45	-22.39	-23.45	-31.06	-33.79	-44.14	-45.1	-52.77	-51.81
			261.3	10.01	-3.62	-8.65	-12.84	-13.26	-17.27	-21.67	-22.14	-29.86	-32.88	-42.91	-44.08	-51.31	-50.76
			261.4	11.71	-2.84	-7.53	-11.37	-11.9	-15.39	-21	-21.09	-28.44	-31.78	-41.71	-42.59	-50.03	-49.6
			261.5	13.12	-1.49	-6.1	-9.69	-10.44	-13.84	-20.98	-20.21	-27.17	-31.19	-40.53	-41.25	-48.92	-48.65
			261.6	14.65	0.09	-4.13	-8.15	-9.38	-12.51	-20.8	-19.33	-25.71	-30.36	-39.12	-40	-48.27	-47.86
			261.7	16.28	1.51	-2.49	-6.64	-8.37	-11.3	-20.77	-18.54	-24.57	-28.97	-37.74	-38.87	-47.45	-47.18
			261.8	17.81	3.11	-0.84	-5.4	-7.27	-10.23	-20.15	-17.25	-23.22	-27.6	-36.54	-37.59	-46.53	-46.41
			261.9	19.31	4.74	0.6	-4.25	-6.04	-9.15	-19.14	-16.15	-21.68	-26.48	-35.4	-36.42	-45.62	-45.56
			262	20.56	6.23	1.72	-2.93	-4.85	-8.03	-17.9	-15.05	-20.47	-25.27	-34.5	-35.48	-44.89	-44.67
			262.1	21.97	7.44	2.64	-1.25	-3.61	-7.11	-16.75	-14.37	-19.29	-24.17	-33.65	-34.26	-44.17	-43.47
			262.2	23.35	8.84	3.54	0.46	-2.09	-6.05	-15.25	-13.28	-18.05	-22.8	-32.63	-33.13	-43.24	-42.08
			262.3	24.54	9.99	4.58	1.86	-0.44	-4.99	-13.9	-12.15	-17.16	-21.51	-31.3	-32.04	-42.57	-40.52
			262.4	25.75	11.37	5.96	2.36	0.64	-4.34	-12.78	-11.84	-16.55	-20.49	-30.29	-31.11	-41.94	-39.41
			262.5	27.02	12.87	7.18	2.96	1.69	-3.35	-11.49	-11.87	-15.98	-19.39	-29.53	-30.05	-40.63	-38.35
			262.6	27.78	14.16	8.11	3.93	2.69	-2.32	-10.25	-11.45	-14.67	-18.58	-28.53	-29.27	-39.6	-37.21
			262.7	28.09	15.52	8.68	5.16	4.13	-1.34	-8.79	-10.94	-13.4	-17.48	-27.3	-28.26	-38.45	-36.33
			262.8	28.58	16.88	9.32	6.52	5.98	-0.36	-7.54	-10.47	-12.57	-16.48	-25.9	-27.65	-37.41	-35.17
			262.9	29.43	18.16	10.14	8.01	7.57	0.88	-7.01	-10.16	-11.62	-15.62	-24.72	-26.98	-36.14	-34.01
			263	30.56	19.54	10.94	9.38	8.94	1.99	-6.05	-9.92	-10.65	-14.99	-23.79	-26.26	-35.1	-33.35
			263.1	31.68	20.89	11.6	10.76	10.21	2.68	-4.75	-9.08	-9.43	-14.17	-22.83	-25.47	-33.92	-32.7
			263.2	33.12	22.12	12.21	11.83	11.36	3.26	-3.6	-8.48	-8.07	-13.49	-21.55	-24.46	-32.88	-32.1
			263.3	34.38	23.25	12.72	12.76	12.39	3.74	-2.82	-8.34	-7.1	-12.4	-20.34	-23.26	-31.66	-31.28
			263.4	35.43	24.32	13.21	13.87	13.72	4.52	-2.36	-8.31	-6.56	-11.65	-19.1	-22.14	-30.65	-30.3
			263.5	36.52	25.34	13.84	15.13	14.71	5.46	-1.73	-7.88	-5.67	-10.6	-18.22	-21.44	-29.38	-29.56
			263.6	37.74	26.29	14.81	16.01	15.12	6.13	-0.79	-7.02	-4.69	-9.52	-17.19	-20.67	-28.11	-28.76
			263.7	38.86	27.28	15.94	16.92	15.51	7.07	0.13	-6.31	-3.93	-8.94	-16.38	-20.25	-27.45	-28.03
			263.8	40.2	28.34	17.34	17.85	15.88	7.78	0.65	-5.67	-3.37	-8.54	-15.61	-19.66	-27.02	-27.68
			263.9	41.5	29.22	18.71	18.6	16.31	8.5	1.16	-4.91	-2.63	-8.25	-14.8	-19.1	-26.84	-27.45
			264	42.62	29.76	19.74	19.7	16.45	8.9	1.48	-3.76	-1.71	-7.82	-13.87	-18.58	-26.37	-26.96
			264.1	43.85	30.27	20.62	20.68	16.5	9.25	1.5	-2.81	-1	-7.1	-13.15	-17.89	-26.04	-26.62
			264.2	44.94	31.06	21.29	21.39	16.43	9.41	1.79	-2.22	-0.36	-6.43	-12.94	-17.16	-25.52	-26.73
			264.3	46.12	31.92	22.26	22.45	16.37	10.01	2.31	-1.82	-0.17	-5.67	-12.53	-16.41	-25.25	-26.72
			264.4	47.03	32.41	23.04	23.45	16.5	10.44	3.08	-1.28	-0.21	-5.02	-12.02	-15.83	-24.87	-26.66
			264.5	48.16	32.96	23.98	24.48	16.77	10.8	4.01	-0.79	-0.06	-4.51	-11.1	-15.42	-24.42	-26.33
			264.6	49.18	33.65	24.91	25.3	16.78	10.83	4.36	-0.33	0.15	-3.76	-10.01	-15.04	-23.83	-26.03
			264.7	49.85	34.35	25.83	25.91	16.7	10.7	4.91	0.71	0.65	-3.35	-9.27	-14.69	-23.37	-25.7
			264.8	50.49	34.81	26.08	26.36	16.94	10.98	6.23	1.59	1.19	-2.68	-8.49	-14.36	-23.07	-25.07
			264.9	51.46	35.21	26.36	26.63	17.63	11.41	8.14	2.47	1.44	-1.73	-7.81	-13.69	-22.59	-24.27
			265	52.41	35.57	26.55	26.78	18.45	12	9.62	2.9	1.33	-1.37	-7.46	-13.24	-21.92	-23.91
			265.1	53.35	36	26.78	26.98	19.32	12.7	10.84	3.3	1.76	-1.4	-6.83	-12.62	-21.24	-23.64
			265.2	54.32	36.21	27.18	27.44	19.93	13.39	11.51	3.76	2.12	-1.16	-6.36	-12.15	-20.47	-23.23
			265.3	55.24	35.96	27.75	27.91	20.49	13.54	12.04	4.23	2.33	-0.91	-6.15	-11.76	-19.78	-22.55
			265.4	56.57	36.05	28.61	28.18	21.11	13.59	12.76	4.77	2.77	-0.56	-5.69	-11.39	-19.09	-21.74
			265.5	57.36	36.3	29.33	28.61	21.7	13.7	13.59	5.53	3.33	-0.42	-5.25	-11.48	-18.3	-21
			265.6	57.91	36.34	29.48	29.06	21.84	13.99	14.13	6.12	3.72	-0.41	-4.97	-11.74	-17.55	-20.52
			265.7	58.38	36.42	29.48	29.86	21.6	14.46	14.18	6.73	4.28	0.03	-4.49	-11.56	-16.65	-19.91
			265.8	59.06	36.61	29.95	30.67	21.58	14.97	14.06	7.74	5.12	0.38	-4.01	-11.36	-16.11	-19.07
			265.9	60.01	37.07	30.18	31.08	21.71	15.31	14.17	8.16	5.53	0.5	-3.74	-11.3	-15.76	-18.44
			266	61.12	37.57	30.6	31.32	21.78	15.75	14.24	8.39	5.77	0.48	-3.77	-11.19	-15.42	-17.89
			266.1	62.37	37.88	31.03	31.42	21.53	16.35	14.2	8.56	5.81	0.78	-4.12	-11.27	-15.28	-17.66
			266.2	63.06	38.21	31.35	31.76	21.21	17.02	14.74	8.49	5.93	1.46	-4.22	-10.96	-15.14	-17.47
			266.3	63.71	38.48	31.56	32.16	21.19	17.19	15.58	8.85	5.6	1.98	-4.35	-10.62	-15.04	-16.97
			266.4	64.41	38.56	32.2	32.54	21.08	17.35	15.85	8.8	5.15	2.3	-4.56	-10.42	-14.94	-16.32
			266.5	64.85	38.78	33.15	32.77	20.74	17.29	16.08	8.97	4.92	2.72	-4.74	-10.33	-14.59	-15.52
			266.6	65.39	39.34	34.19	33.06	20.59	17.65	16.14	9.26	4.69	2.7	-5.07	-10.35	-14.25	-15.12
			266.7	66.21	39.76	34.93	33.17	20.4	17.94	16.35	9.65	5.02	2.7	-5.2	-10.49	-13.71	-15.12
			266.8	66.91	40.08	35.69	33.26	19.99	18.44	16.56	9.78	5.16	2.62	-5.09	-10.23	-13.61	-15.33
			266.9	67.73	40.23	36.5	33.46	19.82	19.26	16.72	9.83	5.15	2.56	-4.92	-9.98	-13.57	-15.28
			267	68.64	40.47	37.26	33.58	20.08	19.9	16.68	9.94	5.07	2.68	-5	-9.67	-13.36	-15.32
			267.1	69.26	40.4	37.52	33.79	20.46	20.46	16.76	10.21	5.37	3.24	-4.78	-9.68	-12.69	-15.09
			267.2	69.9	40.23	37.68	34.14	21.35	20.91	16.76	10.93	5.79	3.72	-4.8	-9.83	-11.89	-14.82
			267.3	70.61	40.34	37.86	34.44	21.92	21.61	16.84	11.43	5.9	4.3	-4.71	-9.65	-11.35	-14.66
			267.4	71.25	40.51	38.19	34.75	22.62	22.23	17.29	11.69	5.84	4.68	-4.8	-9.36	-10.75	-14.35
			267.5	71.97	41.04	38.86	35.33	23.44	22.8	17.36	11.78	6	5.21	-4.66	-9.28	-10.31	-13.47
			267.6	72.71	41.3	39.46	35.72	24.16	23.32	17.44	12.03	6.42	5.88	-4.55	-9.13	-9.96	-12.6
			267.7	73.64	41.46	39.99	36.05	24.67	23.58	17.7	12.19	6.67	6.5	-4.58	-9.08	-9.66	-12.15
			267.8	74.44	41.78	40.82	36.15	24.85	23.71	17.8	12.4	7.11	6.96	-4.37	-8.56	-9.43	-11.67
			267.9	75.09	42.18	41.5	35.96	25.19	23.77	18.19	12.6	7.62	7.21	-4.36	-8.3	-9.58	-11.32
			268	75.75	42.72	42.04	36.07	25.67	24.21	18.43	12.97	8.01	7.37	-4.27	-8.03	-9.8	-10.89
			268.1	76.67	43.37	42.55	36.2	26.18	24.34	18.46	13.77	8.39	7.36	-4.19	-7.64	-9.81	-10.94
			268.2	77.64	43.93	42.8	36.18	26.12	24.21	17.81	14.66	8.84	7.09	-4.18	-7.55	-9.54	-11.04
			268.3	78.37	44.68	42.98	36.3	25.8	24	17.24	15.43	9.61	6.66	-4.13	-7.41	-9.56	-10.97
			268.4	79.08	45.41	43.58	36.47	25.51	24.06	17.15	16.14	10.08	6.51	-4.09	-7.26	-9.52	-10.66
			268.5	79.93	46.08	44.28	36.71	25.26	24.15	17.37	16.19	10.14	6.35	-4.03	-6.95	-9.54	-10.16
			268.6	80.77	46.86	44.89	36.73	25.13	24.24	17.24	16.08	10.03	6.51	-3.87	-6.69	-9.51	-9.88
			268.7	81.55	47.67	45.62	37.01	24.7	24.64	17.4	15.91	9.9	6.72	-3.9	-6.61	-9.55	-9.99
			268.8	82.15	48.25	46.14	37.19	24.19	25.21	17.2	15.88	9.52	7.09	-3.67	-6.53	-9.72	-9.97
			268.9	82.86	48.89	46.89	37.23	23.93	25.35	17.07	15.62	9.07	7.55	-3.36	-6.49	-9.84	-10.14
			269	83.97	49.78	47.83	37.33	24.31	25.46	17.48	15.67	9	7.94	-3.33	-6.44	-9.95	-10.27
			269.1	84.9	50.63	48.39	37.34	24.44	25.26	18.21	15.84	9.02	8.36	-3.43	-6.4	-10.39	-10.55
			269.2	85.48	51.21	48.65	37.54	24.71	25.18	18.52	16.1	8.98	8.49	-3.39	-6.27	-10.53	-10.76
			269.3	86.01	51.64	48.81	37.82	24.86	25.19	18.42	16.32	8.75	8.73	-3.26	-6.04	-10.76	-10.86
			269.4	86.68	52.34	49.23	38.36	25.33	25.2	18.44	16.33	8.78	8.84	-3.08	-5.81	-11.1	-10.87
			269.5	87.54	53.1	49.55	38.94	25.99	25.21	18.46	16.67	8.86	8.85	-2.9	-5.82	-11.33	-10.79
			269.6	88.31	54.12	49.94	39.47	26.65	25.46	18.05	16.68	9.03	8.76	-2.36	-5.78	-11.31	-10.7
			269.7	89.01	55.21	50.09	39.66	27.21	25.82	18.13	16.97	9.49	8.76	-1.66	-5.65	-11.28	-10.7
			269.8	89.94	56.02	49.98	39.75	27.83	26.08	18.56	17.01	10.01	8.89	-1.06	-5.27	-11.43	-10.84
			269.9	91.16	56.82	50.03	40.09	28.2	26.14	19.09	16.96	10.41	9.05	-0.75	-4.94	-11.62	-10.84
			270	92.36	57.48	50.24	40.42	28.52	26.31	19.3	16.9	10.61	9.31	-0.61	-4.75	-12.05	-10.62
			270.1	93.19	57.97	50.31	40.78	28.93	26.43	19.42	17.01	10.59	9.53	-0.38	-4.75	-11.99	-10.07
			270.2	94.07	58.49	50.47	40.81	29.66	26.31	19.48	16.91	10.43	9.5	-0.23	-4.71	-11.97	-9.54
			270.3	95.07	59.07	50.68	40.93	30.33	26.25	19.56	17.16	10.54	9.67	0.12	-4.42	-11.92	-9.21
			270.4	96.1	59.7	51.11	41.24	30.64	26.02	19.72	17.15	10.44	9.55	0.15	-4.2	-12.11	-9.08
			270.5	96.94	60.46	51.54	41.35	30.55	25.77	20.11	16.93	10.18	9.3	0.1	-4.03	-12.39	-9.03
			270.6	97.6	61.16	51.88	41.27	30.37	25.42	20.11	16.51	9.73	9.15	0.2	-4.13	-12.42	-8.91
			270.7	98.29	61.95	52.31	41.43	30.17	25.06	19.74	15.93	9.45	9.21	0.19	-4.27	-12.15	-8.88
			270.8	98.92	62.23	52.68	41.48	29.88	24.79	19.51	15.68	9.32	9.04	0.46	-4.32	-11.79	-8.99
			270.9	99.46	62.43	52.96	41.46	29.85	24.65	19.59	15.43	9.09	8.71	0.9	-4.25	-11.5	-9.2
			271	100.03	63.06	53.36	41.58	29.93	24.6	19.2	15.1	8.97	8.4	1.37	-4.04	-11.08	-9.37
			271.1	100.46	63.72	53.55	42.15	30.24	24.54	18.86	14.74	8.85	8.22	1.69	-4.11	-10.96	-9.37
			271.2	100.82	64.32	53.61	42.84	30.65	24.65	18.52	14.48	8.81	7.99	1.53	-4.26	-10.72	-9.54
			271.3	101.24	65.2	53.88	43.4	31	24.52	18.49	14.29	8.89	7.83	1.38	-4.53	-10.34	-9.65
			271.4	101.72	65.89	54.26	43.78	31.08	24.53	18.42	13.77	8.67	7.7	0.98	-5.15	-9.98	-9.66
			271.5	102.15	66.4	54.84	44.14	31.34	24.68	18.8	13.18	8.36	7.99	0.74	-5.41	-9.65	-9.45
			271.6	102.9	66.62	55.67	44.11	31.63	24.96	19.2	12.86	8.15	8.35	0.55	-5.53	-9.39	-9.5
			271.7	104.14	66.58	56.23	44.29	32.15	25.42	19.36	12.45	7.94	8.58	0.27	-5.68	-9.07	-9.44
			271.8	105.2	66.64	56.52	44.68	32.72	25.84	19.24	12.36	7.88	9.06	0.02	-5.69	-8.63	-9.63
			271.9	106.39	66.91	56.82	45.09	33.24	26.27	19.34	12.37	8.1	9.24	-0.15	-5.54	-8.26	-9.69
			272	107.3	67.19	56.89	45.06	33.79	26.45	19.25	12.61	8.66	9.18	-0.29	-5.28	-7.93	-9.66
			272.1	108.1	67.46	56.57	44.84	34.46	26.46	18.99	12.88	9.09	9	-0.34	-5.05	-7.59	-9.62
			272.2	108.97	67.77	56.33	44.74	35.11	26.43	18.93	13.11	9.49	8.82	-0.55	-4.92	-7.25	-9.86
			272.3	109.79	67.9	56.13	44.64	35.35	26.62	18.77	13.42	9.77	8.48	-0.77	-4.89	-7.05	-10.15
			272.4	110.52	67.94	55.97	44.92	35.5	27.05	18.36	13.49	9.79	8.09	-0.89	-5.25	-6.95	-10.41
			272.5	111.2	68.19	56.18	44.7	35.59	27.41	18.1	13.5	9.83	7.85	-1.15	-5.38	-6.91	-10.51
			272.6	112.05	68.64	56.68	44.51	35.5	27.39	17.9	13.33	9.82	7.54	-1.52	-5.44	-6.9	-10.73
			272.7	112.75	68.66	56.94	44.13	35.52	27.13	17.56	13.49	10	7	-2.17	-5.76	-6.78	-11.17
			272.8	113.22	68.53	57.08	43.53	35.39	26.69	17.23	13.49	10.27	6.78	-2.48	-6	-6.38	-11.46
			272.9	113.65	68.45	57.32	43.02	35.3	26.24	17.09	13.53	10.44	6.83	-2.88	-6.08	-6.41	-11.94
			273	114.23	68.29	57.62	43.02	35.05	25.92	17	13.53	10.34	6.91	-3.23	-6.28	-6.38	-12.43
			273.1	114.95	68.36	58.18	43.4	34.81	26	16.92	13.42	10.36	6.78	-3.72	-6.68	-6.38	-12.73
			273.2	115.27	68.33	58.37	43.52	34.65	25.91	16.77	13.48	10.18	6.81	-4.05	-6.94	-6.27	-12.71
			273.3	115.67	68.26	58.67	43.49	34.52	25.72	16.9	13.42	9.84	6.65	-4.31	-7.11	-6.26	-12.81
			273.4	116.1	68.35	58.99	43.32	34.28	25.65	16.98	13.28	9.5	6.4	-4.73	-7.08	-6.39	-13.22
			273.5	116.53	68.52	59.33	43.38	33.9	25.59	16.86	13.2	9.67	6.27	-5.24	-7.23	-6.54	-14.06
			273.6	116.87	68.84	59.23	43.49	33.56	25.45	16.66	12.7	9.71	6.03	-5.68	-7.86	-6.57	-14.66
			273.7	117.03	68.89	58.92	43.63	33.35	25.42	16.66	12.28	9.77	5.75	-6.18	-8.15	-6.32	-15.05
			273.8	117.47	69.01	58.72	43.85	33.41	25.5	16.5	12.33	9.93	5.7	-6.55	-8.46	-6.42	-15.3
			273.9	117.98	69.14	58.7	44.15	33.73	25.34	16.31	12.21	9.92	5.31	-7.15	-8.65	-6.4	-15.57
			274	118.51	69.11	58.53	44.35	34.06	25.46	16.62	12.21	9.76	4.73	-7.69	-8.83	-6.77	-15.92
			274.1	118.99	69.2	58.23	44.64	34.34	25.74	16.89	12.27	9.67	4.21	-8.19	-9.03	-7.46	-16.36
			274.2	119.56	69.61	58.06	44.97	34.51	25.71	17.36	12.64	9.58	3.96	-8.9	-9.23	-8.06	-16.84
			274.3	120.05	69.9	57.76	45.24	34.38	25.85	18.26	13.04	9.22	3.92	-9.63	-9.45	-8.56	-17.08
			274.4	120.66	70.16	57.58	45.31	34.53	26.08	19.24	13.24	8.89	3.79	-10.06	-9.67	-8.88	-17.45
			274.5	121.15	70.53	57.52	45.08	34.56	26.16	19.56	13.21	8.3	3.68	-10.35	-9.97	-9.12	-17.52
			274.6	121.84	70.59	57.55	44.73	34.5	26.14	19.41	13.07	7.55	3.57	-10.71	-10.3	-9.47	-17.33
			274.7	122.43	70.32	57.55	44.57	34.2	26.23	19.18	12.81	7.15	3.38	-10.8	-10.27	-9.87	-17.28
			274.8	123	70.3	57.61	44.74	34.14	26.29	18.76	12.62	6.86	2.88	-11.03	-10.34	-10.35	-17.44
			274.9	123.19	70.51	57.48	45.05	33.97	26.14	18.25	12.43	6.44	2.3	-11.6	-10.61	-10.75	-17.71
			275	123.07	70.88	57.14	45.31	33.65	26.09	17.92	12.09	5.9	2.08	-12.13	-10.66	-11.18	-17.75
			275.1	122.97	71.24	56.9	45.46	33.12	25.74	17.74	11.78	5.4	1.58	-12.37	-10.81	-11.85	-18.03
			275.2	122.9	71.48	56.88	45.3	32.54	25.33	17.71	11.55	4.72	1.06	-12.5	-11.31	-12.44	-18.42
			275.3	122.81	71.69	56.79	45.34	32.08	24.91	17.76	11.35	3.97	0.7	-12.7	-11.85	-12.96	-18.67
			275.4	122.87	71.69	56.77	45.45	31.54	24.45	17.85	10.84	3.24	0.52	-13.03	-12.22	-13.46	-19.01
			275.5	123.25	71.55	57.24	45.28	30.9	24.13	17.62	10.37	2.71	0.26	-13.65	-12.45	-14.04	-19.28
			275.6	123.66	71.6	57.81	45.34	30.43	23.83	17.01	10.1	2.25	-0.21	-14.17	-12.67	-14.84	-19.57
			275.7	123.82	71.7	58.14	45.3	30.17	23.36	16.48	9.82	1.78	-0.47	-14.64	-12.67	-15.3	-19.74
			275.8	124.15	71.92	58.67	45.48	29.99	22.93	16.47	9.6	1.57	-0.63	-14.95	-12.59	-15.57	-19.96
			275.9	124.43	71.86	58.75	45.86	29.93	22.59	16.61	9.38	1.42	-0.86	-15.26	-12.97	-16.01	-20.07
			276	124.92	71.67	58.97	46.5	29.93	22.35	16.9	9.26	1.39	-0.83	-15.32	-13.19	-16.47	-19.96
			276.1	125.35	71.51	59.11	47.03	29.87	22.19	17.1	9.22	1.19	-1.03	-15.32	-13.32	-16.89	-19.84
			276.2	125.78	71.47	59.22	47.27	29.73	22.09	16.95	9.14	1.17	-1.25	-15.46	-13.52	-17.14	-19.7
			276.3	126.11	71.27	59.24	47.29	29.51	21.93	16.77	8.72	1.22	-1.5	-15.68	-13.63	-17.11	-19.51
			276.4	126.36	71.39	59.24	47.19	29.53	21.7	16.51	8.24	1.12	-1.56	-15.93	-13.6	-17.03	-19.41
			276.5	126.72	71.71	59.36	47.07	29.34	21.64	16	8.02	1.04	-1.84	-16.15	-13.52	-17.27	-19.76
			276.6	127.09	71.98	59.28	47.11	28.95	21.59	15.44	7.74	1	-2.2	-16.51	-13.7	-17.38	-20.03
			276.7	127.49	72.23	59.12	47.03	28.53	21.3	14.92	7.57	1.09	-2.36	-16.79	-13.95	-17.33	-20.18
			276.8	128.04	72.36	58.86	47.02	28.37	21	14.72	7.44	1.1	-2.46	-16.91	-14.42	-17.61	-20.19
			276.9	128.61	72.5	58.94	47.02	28.27	20.72	14.68	7.21	1	-2.45	-16.89	-14.61	-17.94	-20.05
			277	129.38	72.88	59.33	47.01	28.13	20.52	14.52	7.33	1	-2.42	-16.81	-14.71	-18.27	-20
			277.1	129.79	73.18	59.56	46.83	28.12	19.93	14.06	7.2	0.96	-2.34	-16.82	-14.76	-18.39	-20.09
			277.2	130.04	73.35	59.57	46.56	27.9	19.63	13.63	7.14	0.88	-2.11	-16.59	-14.69	-18.42	-20.15
			277.3	130.52	73.4	59.42	46.24	27.56	19.17	13.35	7.07	0.98	-1.71	-16.45	-14.75	-18.35	-20.01
			277.4	131.15	73.69	59.35	46.04	27.35	18.62	13.29	6.8	0.66	-1.43	-16.32	-14.87	-18.29	-19.95
			277.5	131.6	73.75	59.24	45.74	27.13	18.36	12.87	6.32	0.35	-1.31	-16.1	-15.01	-18.14	-19.81
			277.6	132.04	73.67	59.18	45.37	26.87	18.21	12.2	5.77	0.34	-1.54	-15.77	-15.16	-18.13	-19.85
			277.7	132.19	73.55	59.12	44.92	26.46	17.98	11.07	5.52	0.5	-1.72	-15.73	-15.13	-18.16	-19.8
			277.8	132.69	73.55	58.89	44.62	26.11	17.87	10.44	5.56	0.63	-2.02	-15.79	-14.93	-18.28	-19.77
			277.9	133.09	73.47	58.67	44.7	26.02	17.86	10.26	5.61	0.83	-2.3	-15.65	-14.7	-18.31	-20.15
			278	133.18	73.45	58.49	44.74	25.98	17.77	10.07	5.35	0.69	-2.36	-15.65	-14.72	-18.36	-20.51
			278.1	133.33	73.42	58.27	44.54	25.84	17.58	10.05	5.1	0.66	-2.15	-15.5	-14.69	-18.14	-20.42
			278.2	133.59	73.53	58.13	44.35	25.81	17.33	10.33	4.98	0.79	-1.94	-15.25	-14.68	-18.06	-20.28
			278.3	133.88	73.63	58.14	44.19	25.76	16.99	10.24	5.13	0.89	-1.91	-14.87	-14.94	-18.12	-20.49
			278.4	134.15	73.73	58.27	44.22	25.88	16.59	10.03	5.24	0.97	-1.97	-14.84	-15.42	-18.19	-20.66
			278.5	134.3	73.77	58.34	44.35	26.11	16.28	9.69	5.23	1.09	-2.06	-15.08	-15.68	-18.05	-20.77
			278.6	134.54	73.74	58.29	44.47	26.35	16.02	9.46	5.03	1.16	-2.13	-15.14	-15.85	-18.03	-20.93
			278.7	134.77	73.88	58.4	44.63	26.71	16.07	9.36	4.79	1.17	-2.23	-15.37	-16.12	-17.97	-20.99
			278.8	134.81	74.26	58.38	45.15	26.89	16.13	9.45	4.73	1.09	-2.28	-15.48	-16.35	-17.82	-20.92
			278.9	134.75	74.34	58.19	45.48	27.03	16.15	9.5	4.56	1.24	-2.21	-15.34	-16.53	-17.47	-20.47
			279	135.05	74.46	58.16	45.69	27.11	16.1	9.69	4.42	1.38	-2.23	-15.16	-16.72	-17.1	-20.11
			279.1	135.36	74.55	57.78	45.86	27.05	16.13	9.52	4.51	1.35	-2.36	-14.89	-16.81	-16.92	-19.8
			279.2	135.68	74.5	57.5	45.9	26.66	16.09	9.17	4.55	1.22	-2.56	-14.63	-16.58	-16.93	-19.65
			279.3	135.42	74.28	57.06	45.6	26.31	16.04	8.82	4.6	1.04	-2.5	-14.32	-16.29	-16.84	-19.5
			279.4	135.3	74.43	56.86	45.34	26.16	16.13	8.71	4.47	0.77	-2.64	-14.35	-16.08	-16.81	-19.52
			279.5	135.43	74.59	56.6	45.16	26	16.18	8.82	4.38	0.45	-2.72	-14.37	-15.95	-16.78	-19.51
			279.6	135.61	74.72	56.4	44.88	25.77	16.21	8.82	4.68	0.32	-2.9	-14.48	-16.02	-17.11	-19.65
			279.7	135.89	74.71	56.24	44.79	25.53	16.29	8.76	5.12	-0.02	-3.16	-14.49	-16.22	-17.54	-19.79
			279.8	136.14	74.31	56.07	44.53	25.42	16.07	8.73	5.36	-0.29	-3.22	-14.55	-16.51	-17.72	-19.86
			279.9	136.22	74.01	55.83	44.18	25.59	15.94	8.86	5.39	-0.72	-3.27	-14.59	-16.74	-17.88	-19.86
			280	136.25	74	55.57	43.98	25.93	16.05	9.08	5.39	-1.08	-3.13	-14.6	-16.85	-18.08	-19.94
			280.1	136.18	74.24	55.46	43.85	26.06	15.95	9.05	5.48	-1.58	-3.42	-14.48	-16.81	-18.25	-19.84
			280.2	136.1	74.29	55.09	43.75	26.12	15.96	9.11	5.99	-1.87	-3.71	-14.64	-16.49	-18.22	-19.78
			280.3	135.73	74.25	54.64	43.54	26.08	15.92	8.94	6.14	-2.26	-3.91	-15.05	-16.41	-18.2	-19.77
			280.4	135.57	74.1	54.22	43.22	25.92	16.14	8.98	6.12	-2.99	-4.08	-15.33	-16.43	-18.24	-19.81
			280.5	135.43	74.13	53.95	42.93	25.58	16.36	9.17	6.15	-3.73	-4.38	-15.63	-16.72	-18.34	-19.94
			280.6	135.35	74.12	53.91	42.87	25.34	16.33	9.24	5.95	-4.53	-4.62	-15.81	-17.02	-18.45	-20.26
			280.7	135.17	74.07	54.02	42.51	25.31	16.14	9.18	5.8	-4.87	-4.93	-16.05	-17.26	-18.58	-20.53
			280.8	135.02	73.86	54.04	42.24	25.44	15.96	9.22	5.75	-4.73	-5.04	-16.25	-17.42	-18.78	-20.5
			280.9	134.96	73.82	54.1	42.15	25.69	15.87	9.48	5.71	-4.72	-5	-16.41	-17.71	-19	-20.42
			281	134.85	73.64	53.91	42.21	25.71	15.69	9.69	5.68	-4.89	-4.97	-16.58	-18.03	-19.28	-20.57
			281.1	135.01	73.43	53.9	42.12	25.58	15.46	9.76	5.43	-5.03	-4.71	-16.74	-18.39	-19.39	-20.77
			281.2	135.03	73.16	53.97	41.8	25.35	14.95	9.49	5.27	-5.12	-4.59	-17.14	-18.83	-19.52	-20.86
			281.3	135.15	72.93	54	41.53	25.17	14.58	9.4	5.41	-5.03	-4.4	-17.34	-19.03	-19.49	-20.78
			281.4	135.24	72.74	54.02	41.5	25.11	14.44	9.35	5.43	-5.15	-4.22	-17.5	-19.1	-19.55	-20.69
			281.5	134.98	72.31	53.96	41.55	25.11	14.43	9.07	5.1	-5.29	-4.18	-17.69	-19.13	-19.67	-20.67
			281.6	134.86	71.97	54.05	41.66	24.98	14.52	9.03	4.71	-5.42	-4.26	-17.99	-19.11	-19.73	-20.61
			281.7	134.63	71.6	54.13	41.67	24.8	14.5	9.02	4.39	-5.4	-4.48	-18.15	-19.01	-19.75	-20.61
			281.8	134.41	71.34	54.01	41.44	24.52	14.52	9.14	4.15	-5.34	-4.65	-18.12	-18.74	-19.88	-20.57
			281.9	134.01	71.11	53.78	41.36	24.19	14.53	9.17	4.12	-5.18	-4.79	-18.35	-18.56	-20.13	-20.42
			282	133.5	70.88	53.58	41.35	23.8	14.42	8.98	4.18	-5.01	-5.02	-18.56	-18.56	-20.4	-20.4
			282.1	133.32	70.64	53.39	41.17	23.49	13.94	8.75	3.97	-5.05	-5.23	-18.59	-18.64	-20.53	-20.43
			282.2	133.19	70.44	53.15	40.98	23.27	13.38	8.67	3.83	-5.07	-5.3	-18.63	-18.5	-20.94	-20.86
			282.3	133.16	70.29	52.81	40.89	23.25	13.17	8.67	3.84	-5.29	-5.23	-18.73	-18.22	-21.14	-21.32
			282.4	132.98	70.1	52.65	40.46	23.22	13.02	8.58	3.67	-5.58	-5.17	-18.86	-18.1	-21.42	-21.65
			282.5	132.77	69.86	52.54	40.18	23.36	12.74	8.58	3.69	-5.75	-5.17	-19.12	-18.18	-21.66	-21.82
			282.6	132.73	69.96	52.52	40	23.46	12.59	8.64	3.59	-6.16	-5.27	-19.28	-18.02	-21.83	-21.83
			282.7	132.88	70.2	52.46	39.75	23.22	12.13	8.4	3.4	-6.36	-5.4	-19.45	-17.97	-21.82	-21.78
			282.8	132.75	70.07	52.26	39.48	23.09	11.66	8.06	3.25	-6.5	-5.55	-19.54	-17.94	-21.84	-21.71
			282.9	132.44	69.89	52.12	39.54	22.91	11.46	7.89	2.88	-6.93	-5.82	-19.67	-17.9	-21.95	-21.7
			283	131.82	69.74	51.76	39.51	22.73	11.27	7.79	2.49	-7.32	-6	-19.83	-17.85	-22.19	-21.74
			283.1	131.28	69.68	51.39	39.27	22.45	10.96	7.52	2.32	-7.61	-6.02	-19.8	-17.85	-22.42	-21.81
			283.2	130.73	69.57	51.21	39.1	22.18	10.62	7.34	2.23	-7.73	-5.89	-19.73	-17.91	-22.45	-21.9
			283.3	130.17	69.19	51.13	38.94	21.82	10.11	6.96	2.2	-7.66	-5.9	-19.64	-18.11	-22.62	-21.78
			283.4	129.83	68.73	50.95	38.72	21.55	9.71	6.68	2.19	-7.3	-5.95	-19.86	-18.39	-22.81	-21.93
			283.5	129.71	68.46	50.9	38.47	21.37	9.51	6.38	2.02	-7.16	-6.01	-20.01	-18.76	-23.07	-22.16
			283.6	129.27	68.14	50.86	38.33	21.27	9.32	6.02	1.71	-7.23	-6.23	-20.04	-19.12	-23.24	-22.45
			283.7	128.84	67.85	50.73	38.24	21.24	9.03	5.61	1.52	-7.15	-6.55	-20.07	-19.44	-23.23	-22.7
			283.8	128.48	67.69	50.58	38.2	21.15	8.63	5.37	1.11	-6.84	-6.84	-20.21	-19.59	-23.43	-22.84
			283.9	128.07	67.46	50.27	38.15	21.07	8.3	5.19	0.73	-6.59	-7.25	-20.57	-19.7	-23.82	-23
			284	127.48	67.23	50.22	38.33	20.97	8.18	4.99	0.31	-6.57	-7.57	-20.75	-19.83	-24.13	-23.23
			284.1	126.7	66.95	50.15	38.41	20.83	8.26	4.74	0.05	-6.87	-7.97	-21.03	-19.84	-24.16	-23.53
			284.2	125.88	66.5	49.96	38.41	20.49	8.29	4.39	0.02	-7.23	-8.46	-21.24	-19.81	-24.1	-23.75
			284.3	125.27	66.35	49.84	38.19	20.12	8.11	4.12	-0.05	-7.52	-8.93	-21.52	-19.67	-24.01	-23.88
			284.4	124.54	66.22	49.91	38.02	19.98	7.84	4.05	-0.23	-7.89	-9.56	-21.7	-19.83	-24.02	-24.12
			284.5	123.81	66.01	49.8	37.69	19.79	7.63	3.99	-0.55	-8.31	-10.04	-21.69	-19.83	-24.06	-24.31
			284.6	123.01	65.78	49.63	37.49	19.56	7.54	3.9	-0.9	-8.66	-10.35	-21.67	-19.86	-24.26	-24.46
			284.7	122.26	65.58	49.43	37.21	19.44	7.44	3.79	-1.15	-8.93	-10.76	-21.81	-19.88	-24.55	-24.61
			284.8	121.69	65.28	49.01	36.85	19.24	7.3	3.57	-1.08	-9.18	-11.08	-21.75	-20	-24.91	-25.06
			284.9	121.05	64.91	48.47	36.49	19.18	7.25	3.28	-1	-9.37	-11.39	-21.64	-20.14	-25.01	-25.32
			285	120.52	64.48	47.97	36.15	19.2	7.31	3.02	-0.99	-9.47	-11.43	-21.42	-20.17	-24.92	-25.35
			285.1	120.18	64.01	47.51	35.94	19.29	7.21	2.83	-0.95	-9.65	-11.46	-21.36	-20.4	-24.85	-25.43
			285.2	119.9	63.71	47.14	35.85	19.14	7.17	2.64	-0.96	-10.17	-11.56	-21.31	-20.84	-25.09	-25.68
			285.3	119.59	63.44	46.91	35.65	18.92	7.02	2.5	-1.06	-10.54	-11.61	-21.12	-21.06	-25.22	-25.9
			285.4	119.15	63.09	46.59	35.21	18.58	6.9	2.23	-0.97	-10.71	-11.9	-21.08	-21.13	-25.52	-26.15
			285.5	118.51	62.59	46.3	34.84	18.4	6.84	2.1	-0.89	-10.76	-12.27	-21.19	-21.28	-25.6	-26.31
			285.6	117.81	62.03	45.8	34.43	18.09	6.58	1.87	-1.11	-10.9	-12.66	-21.32	-21.61	-25.58	-26.33
			285.7	117.24	61.45	45.46	34.06	17.73	6.15	1.73	-1.38	-10.88	-12.81	-21.53	-21.77	-25.5	-26.12
			285.8	116.81	61	45.14	33.8	17.48	5.93	1.47	-1.76	-10.78	-12.88	-21.81	-21.94	-25.46	-26.19
			285.9	116.35	60.51	44.92	33.5	17.3	5.94	1.22	-2.07	-10.53	-12.92	-22.17	-22.25	-25.4	-26.44
			286	115.58	60	44.51	33.5	17.19	5.92	1.14	-2.19	-10.48	-12.75	-22.34	-22.62	-25.47	-26.66
			286.1	114.86	59.59	44.17	33.49	17.09	5.96	1.02	-2.29	-10.5	-12.81	-22.3	-22.84	-25.74	-26.82
			286.2	114.12	59.28	43.81	33.33	16.95	6.02	0.94	-2.36	-10.32	-12.98	-22.36	-23.11	-25.89	-26.93
			286.3	113.64	59.01	43.69	32.97	16.7	5.96	0.77	-2.7	-10.15	-13.1	-22.21	-23.25	-25.81	-26.94
			286.4	113.17	58.62	43.67	32.71	16.49	6.03	0.49	-3.03	-10.01	-13.22	-22.14	-23.33	-25.73	-26.84
			286.5	112.62	58.06	43.51	32.5	16.21	6.13	0.07	-3.32	-9.86	-13.51	-22.26	-23.46	-25.66	-26.78
			286.6	112.18	57.63	43.3	32.37	16	6.22	-0.25	-3.51	-9.77	-13.85	-22.36	-23.43	-25.54	-26.87
			286.7	111.42	57.18	43.07	32.11	15.73	6.15	-0.53	-3.73	-9.84	-14.05	-22.32	-23.39	-25.4	-26.85
			286.8	110.53	56.54	42.77	31.82	15.41	6.02	-0.73	-4.04	-10.2	-14.05	-22.38	-23.33	-25.06	-26.68
			286.9	109.86	56.03	42.45	31.45	15	5.88	-0.92	-4.44	-10.46	-14.01	-22.37	-23.16	-24.9	-26.47
			287	109.27	55.63	42.18	31.19	14.69	5.74	-0.93	-4.76	-10.6	-13.96	-22.36	-22.85	-24.95	-26.25
			287.1	108.73	55.21	41.89	30.77	14.39	5.55	-1.06	-5.07	-10.83	-13.92	-22.19	-22.41	-24.95	-26.12
			287.2	108.11	54.89	41.77	30.5	14.38	5.67	-1.18	-5.25	-10.86	-13.72	-21.86	-22.02	-24.67	-25.84
			287.3	107.52	54.58	41.52	30.2	14.41	5.83	-1.19	-5.21	-10.8	-13.66	-21.57	-21.68	-24.27	-25.54
			287.4	107.03	54.18	41.14	29.94	14.25	5.86	-1.28	-4.88	-10.54	-13.47	-21.25	-21.55	-24	-25.29
			287.5	106.6	53.86	40.78	29.52	13.96	5.83	-1.33	-4.94	-10.32	-13.3	-21.21	-21.53	-24.04	-25.34
			287.6	106.2	53.4	40.26	29.19	13.78	5.82	-1.4	-5.18	-10.33	-13.13	-21.04	-21.62	-23.94	-25.44
			287.7	105.8	52.79	39.8	28.86	13.49	5.81	-1.61	-5.34	-10.29	-12.98	-21	-21.43	-23.75	-25.29
			287.8	105.2	52.15	39.24	28.6	13.03	5.75	-1.92	-5.44	-10.13	-12.75	-20.84	-21.2	-23.43	-24.98
			287.9	104.72	51.69	38.75	28.27	12.7	5.8	-2.27	-5.44	-9.93	-12.82	-20.81	-21.12	-23.24	-24.83
			288	104.3	51.21	38.3	27.94	12.24	5.51	-2.69	-5.5	-9.85	-12.94	-20.78	-21.2	-23.13	-24.74
			288.1	103.75	50.9	37.98	27.75	11.95	5.23	-2.83	-5.82	-9.91	-13.1	-20.75	-21.26	-22.9	-24.5
			288.2	103.38	50.66	37.86	27.52	11.74	4.93	-2.85	-6.11	-10	-13.02	-20.71	-21.32	-22.69	-24.12
			288.3	103.14	50.38	37.72	27.34	11.45	4.47	-2.83	-6.46	-10.12	-13.03	-20.72	-21.27	-22.59	-23.91
			288.4	102.69	50.07	37.53	26.99	10.96	4.24	-2.8	-6.68	-10.22	-13.17	-20.66	-21.18	-22.52	-23.73
			288.5	101.98	49.69	37.29	26.6	10.64	4.07	-2.66	-7.12	-10.3	-13.3	-20.65	-21	-22.25	-23.55
			288.6	101.44	49.26	37.11	26.35	10.52	3.9	-2.56	-7.54	-10.42	-13.42	-20.6	-20.92	-22	-23.34
			288.7	100.87	48.92	36.85	26.1	10.4	3.66	-2.58	-7.91	-10.52	-13.3	-20.49	-20.81	-21.79	-23.1
			288.8	100.35	48.62	36.52	25.93	10.29	3.47	-2.74	-8.19	-10.45	-13.17	-20.45	-20.8	-21.5	-22.84
			288.9	99.65	48.43	36.34	25.75	10.14	3.38	-2.9	-8.37	-10.44	-13.13	-20.44	-20.79	-21.38	-22.68
			289	98.87	48.2	36.07	25.69	9.96	3.5	-2.94	-8.33	-10.47	-13.13	-20.38	-20.74	-21.32	-22.54
			289.1	97.98	48	35.65	25.66	9.82	3.42	-2.94	-8.31	-10.69	-13.24	-20.3	-20.86	-21.23	-22.4
			289.2	97.21	47.81	35.14	25.46	9.61	3.17	-2.79	-8.42	-10.98	-13.31	-20.03	-20.92	-21.14	-22.1
			289.3	96.53	47.53	34.84	25.12	9.35	2.73	-2.97	-8.58	-11.26	-13.44	-19.62	-20.76	-20.89	-21.74
			289.4	95.98	47.19	34.63	24.74	9.16	2.65	-3.11	-8.65	-11.28	-13.69	-19.4	-20.63	-20.62	-21.54
			289.5	95.38	46.8	34.39	24.49	8.91	2.6	-3.15	-8.71	-11.42	-13.71	-19.18	-20.29	-20.04	-21.34
			289.6	94.78	46.42	34.12	24.34	8.87	2.6	-3.29	-8.76	-11.56	-13.74	-19.17	-20.05	-19.73	-21.22
			289.7	94.31	46.06	33.73	24.19	8.88	2.4	-3.34	-8.56	-11.53	-13.78	-19.24	-19.73	-19.64	-20.98
			289.8	93.79	45.72	33.33	24.02	8.82	2.2	-3.22	-8.58	-11.55	-13.7	-19.2	-19.38	-19.37	-20.6
			289.9	93.08	45.43	32.88	23.98	8.93	2.05	-2.92	-8.5	-11.71	-13.51	-19.11	-19.07	-19.1	-20.17
			290	92.74	45.15	32.64	24.03	9.01	2.1	-2.64	-8.38	-11.86	-13.36	-19.09	-18.75	-18.97	-19.95
			290.1	92.37	45.07	32.5	24	9.09	2.14	-2.37	-8.34	-11.86	-13.28	-18.84	-18.37	-18.75	-19.78
			290.2	91.77	44.93	32.44	24.03	9.08	2.07	-2.17	-8.39	-11.77	-13.24	-18.4	-18.19	-18.46	-19.59
			290.3	91.08	44.62	32.27	24.1	9.05	1.97	-1.92	-8.37	-11.81	-12.99	-18.07	-18.16	-18.05	-19.28
			290.4	90.32	44.18	31.97	24.05	8.96	1.81	-1.91	-8.21	-11.77	-12.99	-17.83	-18.37	-17.85	-19.12
			290.5	89.63	43.62	31.63	23.92	8.9	1.66	-1.92	-7.89	-11.87	-13.01	-17.68	-18.58	-17.64	-18.99
			290.6	89.03	43.15	31.38	23.69	8.82	1.49	-1.85	-7.68	-11.88	-13	-17.69	-18.78	-17.73	-18.88
			290.7	88.51	42.65	31.18	23.55	8.65	1.39	-1.79	-7.76	-11.91	-12.99	-17.8	-18.81	-17.77	-18.77
			290.8	87.95	42.36	30.97	23.4	8.61	1.28	-1.72	-7.9	-12.02	-12.9	-17.8	-18.88	-17.67	-18.46
			290.9	87.25	42.28	30.82	23.38	8.79	1.37	-1.56	-8.02	-12.05	-12.8	-17.66	-18.66	-17.6	-18.03
			291	86.42	42.09	30.7	23.37	9.05	1.35	-1.33	-7.98	-11.95	-12.58	-17.38	-18.44	-17.52	-17.62
			291.1	85.75	42.01	30.61	23.4	9.33	1.29	-0.96	-7.88	-11.82	-12.45	-17.17	-18.3	-17.53	-17.28
			291.2	85	41.73	30.49	23.62	9.54	1.31	-0.44	-7.6	-11.64	-12.45	-16.93	-18.05	-17.43	-16.89
			291.3	84.21	41.45	30.17	23.82	9.71	1.44	0.14	-7.34	-11.45	-12.35	-16.61	-17.66	-17.17	-16.61
			291.4	83.37	41.07	29.99	23.76	9.6	1.52	0.47	-7.03	-11.2	-12.2	-16.35	-17.38	-16.88	-16.31
			291.5	82.41	40.72	29.86	23.44	9.39	1.4	0.42	-6.68	-10.95	-12.21	-16.32	-17.04	-16.58	-16.11
			291.6	81.31	40.29	29.49	23.1	9.32	1.39	0.36	-6.23	-10.57	-12.21	-16.26	-16.7	-16.31	-15.86
			291.7	80.21	39.87	29.18	22.8	9.38	1.35	0.19	-5.85	-10.17	-11.85	-16.06	-16.37	-15.95	-15.43
			291.8	79.36	39.52	29.02	22.61	9.62	1.25	-0.06	-5.47	-9.6	-11.51	-15.76	-16.23	-15.62	-15.01
			291.9	78.67	39.18	28.81	22.27	9.79	1.13	-0.4	-5.01	-8.96	-11.29	-15.42	-15.99	-15.2	-14.67
			292	77.95	38.79	28.63	22.07	9.82	1.14	-0.58	-4.52	-8.33	-11.03	-15.12	-15.71	-14.79	-14.32
			292.1	77.3	38.38	28.28	22	9.93	1.26	-0.48	-4.14	-7.97	-10.71	-14.63	-15.28	-14.33	-13.99
			292.2	76.62	38.08	28.14	21.95	10.04	1.52	-0.37	-3.84	-7.75	-10.31	-14.17	-14.83	-13.94	-13.75
			292.3	76.13	37.84	28.15	21.84	10.13	1.68	-0.21	-3.54	-7.43	-9.89	-13.61	-14.34	-13.56	-13.51
			292.4	75.59	37.51	28.04	21.52	10.04	1.71	-0.27	-3.17	-6.93	-9.58	-12.97	-13.72	-13.16	-13.12
			292.5	74.92	37.23	28.09	21.12	9.91	1.78	-0.37	-2.78	-6.47	-9.2	-12.31	-13.01	-12.67	-12.67
			292.6	74.33	36.96	28.03	20.98	9.94	2.01	-0.24	-2.36	-5.96	-8.95	-11.94	-12.51	-12.11	-12.31
			292.7	73.6	36.76	28.04	20.8	10.04	2.18	-0.03	-1.93	-5.36	-8.58	-11.65	-12.07	-11.56	-11.81
			292.8	72.85	36.59	28.01	20.7	10.15	2.2	0.13	-1.68	-4.81	-8.04	-11.29	-11.75	-11.09	-11.3
			292.9	72.18	36.3	27.82	20.56	10.21	2.16	0.31	-1.37	-4.32	-7.52	-10.81	-11.34	-10.67	-10.75
			293	71.28	36.06	27.63	20.52	10.23	2.18	0.61	-1.13	-3.96	-6.96	-10.29	-10.74	-10.09	-10.31
			293.1	70.39	35.89	27.43	20.44	10.32	2.28	0.78	-0.91	-3.8	-6.63	-9.84	-10.33	-9.61	-10.04
			293.2	69.59	35.67	27.36	20.23	10.23	2.26	0.75	-0.71	-3.46	-6.42	-9.44	-10.05	-9.46	-9.82
			293.3	68.77	35.42	27.29	19.98	10.1	2.37	0.6	-0.59	-3.15	-6.02	-8.89	-9.66	-9.1	-9.48
			293.4	67.85	34.99	27.09	19.77	10.08	2.52	0.59	-0.47	-2.92	-5.63	-8.43	-9.19	-8.69	-8.89
			293.5	67.02	34.45	26.82	19.58	10.28	2.68	0.76	-0.32	-2.65	-5.22	-8.02	-8.65	-8.35	-8.31
			293.6	66.49	34.05	26.67	19.38	10.39	2.74	0.87	-0.11	-2.3	-4.95	-7.6	-8.01	-8.02	-7.86
			293.7	65.96	33.96	26.75	19.25	10.49	2.96	1.05	-0.05	-1.98	-4.57	-6.97	-7.4	-7.41	-7.4
			293.8	65.14	33.93	26.64	19.23	10.54	3.18	1.16	0.01	-1.53	-4.14	-6.3	-6.76	-6.81	-6.81
			293.9	64.24	33.76	26.41	19.23	10.53	3.35	1.29	0.08	-1.2	-3.8	-5.64	-6.21	-6.29	-6.15
			294	63.32	33.42	26.18	19.08	10.59	3.61	1.39	0.4	-0.97	-3.51	-5.03	-5.59	-5.66	-5.55
			294.1	62.38	33.04	26.13	18.93	10.64	3.86	1.4	0.69	-0.79	-3.27	-4.41	-5.01	-5.2	-5.01
			294.2	61.48	32.63	26.16	18.73	10.54	4.01	1.37	1.12	-0.43	-2.94	-3.93	-4.43	-4.59	-4.56
			294.3	60.71	32.26	26	18.54	10.35	4.13	1.49	1.5	-0.13	-2.53	-3.61	-3.96	-3.95	-4.1
			294.4	59.79	31.8	25.64	18.54	10.14	4.36	1.64	1.83	0.15	-2.07	-3.33	-3.48	-3.45	-3.81
			294.5	58.82	31.32	25.2	18.45	10.03	4.68	1.76	2.01	0.39	-1.34	-2.9	-3.01	-2.82	-3.36
			294.6	57.96	31.02	24.98	18.32	10.07	4.99	1.78	2.09	0.56	-0.61	-2.49	-2.52	-2.2	-2.77
			294.7	57.28	30.81	24.83	18.2	10.21	5.33	1.87	2.31	0.75	-0.01	-2.02	-1.95	-1.78	-2.2
			294.8	56.68	30.61	24.69	18.12	10.24	5.6	2.14	2.33	0.89	0.51	-1.53	-1.6	-1.42	-1.81
			294.9	56.06	30.3	24.58	18.11	10.06	5.76	2.34	2.37	1.11	1.19	-0.98	-1.11	-0.96	-1.36
			295	55.54	30.2	24.53	18.09	9.83	5.84	2.63	2.35	1.36	1.71	-0.54	-0.64	-0.51	-0.99
			295.1	55.07	30	24.41	18.06	9.71	5.91	2.92	2.34	1.51	2.15	-0.11	-0.06	-0.04	-0.71
			295.2	54.56	29.84	24.23	18.14	9.67	6.09	3.44	2.32	1.5	2.67	0.23	0.58	0.32	-0.36
			295.3	53.86	29.68	23.98	18.14	9.79	6.36	3.99	2.22	1.38	3.04	0.45	1.21	0.61	0.06
			295.4	53.07	29.43	23.62	17.98	9.89	6.45	4.27	2.12	1.35	3.26	0.65	1.77	0.92	0.49
			295.5	52.13	28.98	23.31	17.7	9.92	6.4	4.51	2.32	1.57	3.44	0.91	2.34	1.25	1.03
			295.6	51.02	28.47	22.82	17.43	9.79	6.34	4.59	2.59	1.86	3.62	1.2	2.92	1.57	1.7
			295.7	49.91	28.01	22.52	17.26	9.64	6.46	4.84	2.66	2.06	3.86	1.38	3.24	1.77	2.23
			295.8	48.96	27.66	22.22	17.22	9.66	6.58	5.14	2.64	2.35	4.11	1.46	3.46	2.05	2.59
			295.9	47.97	27.36	22.04	17.25	9.73	6.68	5.27	2.68	2.6	4.48	1.6	3.67	2.27	2.88
			296	46.94	26.99	21.78	17.12	9.65	6.69	5.39	2.58	2.62	4.91	1.91	3.89	2.55	3.19
			296.1	46.09	26.54	21.45	17.03	9.61	6.8	5.54	2.59	2.6	5.29	2.24	4.23	2.89	3.6
			296.2	45.25	26.11	21.22	16.83	9.7	6.99	5.79	2.71	2.56	5.5	2.35	4.41	3.13	3.9
			296.3	44.44	25.62	20.85	16.52	9.69	7.05	5.8	2.83	2.65	5.63	2.6	4.4	3.59	4.19
			296.4	43.56	25.08	20.46	16.27	9.57	7.32	5.78	3.05	2.85	6.05	2.98	4.47	4.11	4.75
			296.5	42.82	24.85	20.23	16.13	9.58	7.58	5.92	3.25	3.03	6.42	3.44	4.83	4.68	5.31
			296.6	42.09	24.65	20.02	16.14	9.72	7.88	6.29	3.4	3.14	6.75	3.86	5.08	5.29	5.82
			296.7	41.38	24.48	19.85	16.12	9.79	8.04	6.5	3.5	3.32	7.01	4.27	5.24	5.69	6.13
			296.8	40.63	24.3	19.71	16.1	9.73	8.15	6.71	3.76	3.42	7.44	4.61	5.5	6.1	6.32
			296.9	39.8	24.1	19.41	15.93	9.63	8.39	6.83	4.08	3.56	7.68	4.76	5.64	6.33	6.41
			297	38.93	23.78	18.99	15.78	9.57	8.49	6.95	4.34	3.82	7.81	4.74	5.74	6.36	6.53
			297.1	38.19	23.28	18.6	15.71	9.59	8.72	7.15	4.56	4.01	8.14	4.71	5.97	6.49	6.69
			297.2	37.6	22.85	18.33	15.43	9.4	8.66	7.19	4.65	4.07	8.37	4.65	6.11	6.67	6.86
			297.3	36.92	22.51	17.91	15.15	9.3	8.64	7.17	4.69	4.21	8.7	4.79	6.21	6.93	7.02
			297.4	36.21	22.28	17.42	14.88	9.16	8.59	7.21	4.87	4.44	9.19	5.04	6.34	7.19	7.3
			297.5	35.57	21.97	16.81	14.61	9.04	8.32	7.21	4.97	4.61	9.55	5.27	6.54	7.43	7.52
			297.6	34.94	21.56	16.34	14.34	9	8.15	7.16	4.98	4.74	9.72	5.48	6.59	7.59	7.71
			297.7	34.41	21.36	16.16	14.12	9.11	8.1	7.09	4.85	4.77	9.65	5.79	6.61	7.69	7.81
			297.8	33.92	21.29	16.03	13.92	9.13	8	7.09	4.84	4.88	9.49	6.01	6.61	7.84	7.98
			297.9	33.4	21.06	15.91	13.81	9.14	7.87	7.14	4.8	4.96	9.22	6.05	6.53	7.92	7.95
			298	32.78	20.63	15.82	13.75	9.13	7.73	7.16	4.7	5.06	9.11	6.22	6.58	8.06	7.98
			298.1	32.03	20.24	15.55	13.75	9.19	7.64	7.12	4.72	5.12	9.02	6.39	6.84	8.29	8.29
			298.2	31.32	19.84	15.32	13.77	9.32	7.58	7.13	4.85	5.34	8.99	6.5	7.05	8.44	8.47
			298.3	30.57	19.48	15.05	13.91	9.54	7.63	7.22	4.92	5.43	8.86	6.58	7.17	8.54	8.57
			298.4	29.73	18.98	14.68	13.82	9.59	7.61	7.23	5.16	5.5	8.71	6.6	7.2	8.46	8.64
			298.5	28.68	18.43	14.23	13.7	9.47	7.58	7.09	5.32	5.54	8.56	6.63	7.16	8.35	8.75
			298.6	27.78	17.95	13.83	13.61	9.34	7.63	6.9	5.48	5.66	8.57	6.82	7.07	8.36	8.82
			298.7	27	17.65	13.76	13.6	9.23	7.73	6.82	5.76	5.86	8.67	7.06	6.99	8.41	8.84
			298.8	26.46	17.46	13.72	13.64	9.1	7.92	6.77	5.93	6.07	8.76	7.23	6.96	8.5	8.85
			298.9	26.12	17.25	13.65	13.67	9.06	8.14	6.82	5.89	6.08	8.78	7.4	6.95	8.63	8.87
			299	25.59	16.9	13.39	13.73	9.13	8.32	6.86	5.83	6.08	8.78	7.55	6.94	8.87	8.94
			299.1	25.04	16.54	13.13	13.83	9.27	8.47	6.86	5.75	5.92	8.88	7.75	6.95	9.05	8.94
			299.2	24.63	16.24	12.78	13.7	9.3	8.54	6.89	5.73	5.78	8.74	7.91	6.93	9.09	8.9
			299.3	24.26	15.95	12.44	13.62	9.44	8.75	7	5.77	5.83	8.46	8.08	6.95	9.1	9
			299.4	23.92	15.77	12.14	13.51	9.42	8.86	7.11	5.77	6	8.28	8.11	7	9.06	8.98
			299.5	23.42	15.5	11.87	13.45	9.27	8.8	7.09	5.71	6.12	8.22	8.27	7.17	9.03	9.01
			299.6	23.05	15.38	11.81	13.42	9.13	8.74	7.13	5.66	6.06	8.2	8.36	7.3	8.87	9.08
			299.7	22.69	15.23	11.93	13.21	9.12	8.57	7.19	5.55	5.97	7.95	8.3	7.28	8.57	8.98
			299.8	22.26	14.97	11.95	13.08	9.14	8.5	7.32	5.47	5.92	7.69	8.14	7.2	8.28	8.74
			299.9	21.85	14.56	11.86	12.78	9	8.39	7.28	5.34	5.92	7.5	7.94	7.1	7.88	8.46
			300	21.41	14.05	11.6	12.48	8.84	8.21	7.29	5.22	5.92	7.25	7.66	6.99	7.49	8.22
			300.1	20.99	13.67	11.26	12.25	8.74	8.15	7.35	5.21	5.93	7.14	7.4	6.9	7.31	8.19
			300.2	20.57	13.28	10.92	12.18	8.67	8	7.42	5.1	5.9	7.03	7.17	6.8	7.23	8.16
			300.3	19.95	12.9	10.74	12.14	8.59	7.88	7.49	5.1	5.99	6.91	6.99	6.69	7.23	8.05
			300.4	19.4	12.57	10.54	11.94	8.35	7.69	7.53	5.07	5.94	6.66	6.91	6.58	7.17	7.94
			300.5	18.88	12.27	10.37	11.84	8.24	7.57	7.48	5.12	6	6.43	6.85	6.6	7.05	7.77
			300.6	18.3	12.06	10.28	11.75	8.03	7.43	7.41	5.29	6.1	6.34	6.84	6.75	6.9	7.71
			300.7	17.8	11.88	10.27	11.76	7.83	7.28	7.43	5.3	6.27	6.2	6.73	6.83	6.77	7.6
			300.8	17.31	11.73	10.23	11.8	7.65	7.32	7.51	5.26	6.39	5.97	6.56	6.74	6.59	7.49
			300.9	16.77	11.53	10.18	11.77	7.57	7.38	7.54	5.31	6.43	5.64	6.3	6.65	6.39	7.45
			301	16.15	11.28	10.07	11.69	7.49	7.39	7.5	5.42	6.48	5.54	6.08	6.55	6.36	7.71
			301.1	15.63	10.9	9.97	11.43	7.52	7.33	7.45	5.44	6.52	5.62	5.96	6.62	6.34	7.94
			301.2	15.14	10.53	9.85	11.12	7.55	7.3	7.35	5.36	6.47	5.68	6.02	6.66	6.25	7.99
			301.3	14.67	10.29	9.63	10.7	7.41	7.09	7.1	5.41	6.53	5.61	5.93	6.62	6.16	7.96
			301.4	14.27	10	9.37	10.33	7.44	7.05	6.98	5.47	6.69	5.55	5.82	6.46	6.14	7.77
			301.5	13.96	9.68	9.14	9.91	7.44	7.09	6.94	5.3	6.63	5.42	5.76	6.19	6.02	7.59
			301.6	13.6	9.39	8.97	9.51	7.33	7.17	6.85	5.22	6.45	5.17	5.66	5.82	5.8	7.41
			301.7	13.28	9.23	8.92	9.22	7.25	7.26	6.75	5.02	6.21	4.97	5.67	5.62	5.7	7.3
			301.8	13.01	9.03	8.87	8.96	7.13	7.22	6.72	4.89	6.09	4.79	5.61	5.48	5.73	7.26
			301.9	12.8	8.88	8.91	8.72	6.95	7.05	6.64	4.93	6.02	4.54	5.49	5.36	5.73	7.17
			302	12.47	8.66	8.87	8.26	6.73	6.86	6.48	4.94	5.97	4.26	5.28	5.26	5.71	7.02
			302.1	12.03	8.34	8.58	7.85	6.49	6.66	6.2	4.98	5.9	4.01	5.02	5.06	5.55	6.88
			302.2	11.66	8.15	8.38	7.43	6.19	6.42	5.83	4.99	5.68	3.84	4.79	4.8	5.33	6.72
			302.3	11.29	7.99	8.11	7.1	5.87	6.08	5.46	5.04	5.56	3.82	4.71	4.63	5.2	6.52
			302.4	10.89	7.86	7.88	6.74	5.46	5.75	5.15	5.13	5.54	3.7	4.6	4.56	5.02	6.37
			302.5	10.39	7.48	7.66	6.48	5.07	5.55	4.88	5.18	5.47	3.71	4.49	4.53	4.93	6.38
			302.6	9.99	7.16	7.54	6.18	4.57	5.17	4.53	5.16	5.23	3.87	4.42	4.55	4.93	6.36
			302.7	9.53	6.89	7.32	5.93	4.09	4.79	4.1	5.09	4.83	4.05	4.39	4.55	4.97	6.3
			302.8	9.13	6.58	7.07	5.65	3.79	4.68	3.83	5.07	4.54	4.06	4.36	4.47	5.02	6.17
			302.9	8.68	6.28	6.82	5.38	3.66	4.71	3.6	5.07	4.42	4.1	4.31	4.35	5.03	6.04
			303	8.19	5.92	6.44	5.35	3.64	4.84	3.63	4.95	4.34	4.22	4.22	4.43	5.14	5.95
			303.1	7.72	5.54	5.96	5.27	3.57	4.77	3.57	4.76	4.21	4.22	4.08	4.38	5.09	5.82
			303.2	7.32	5.19	5.58	5.17	3.43	4.62	3.42	4.64	4.12	4.16	4	4.33	5.11	5.72
			303.3	7.03	5.08	5.3	4.99	3.19	4.47	3.16	4.73	4.01	4.04	3.97	4.31	5.15	5.71
			303.4	6.74	4.87	5.09	4.81	2.86	4.28	2.95	4.76	3.98	3.85	3.95	4.28	5.06	5.63
			303.5	6.45	4.65	4.89	4.58	2.5	4.09	2.59	4.77	4.06	3.69	3.85	4.2	4.83	5.49
			303.6	6.34	4.42	4.75	4.31	2.25	3.95	2.34	4.62	3.97	3.54	3.74	4.15	4.62	5.41
			303.7	6.25	4.1	4.56	4.24	2.22	3.84	2.21	4.48	3.89	3.45	3.62	4.19	4.52	5.49
			303.8	6.14	3.9	4.48	4.12	2.22	3.67	2.18	4.4	3.83	3.43	3.66	4.26	4.46	5.62
			303.9	6.21	3.78	4.54	4	2.18	3.61	2.06	4.26	3.81	3.42	3.69	4.18	4.38	5.62
			304	6.25	3.7	4.57	3.82	2.26	3.59	1.96	4.09	3.63	3.36	3.67	4.08	4.25	5.53
			304.1	6.28	3.67	4.57	3.6	2.3	3.49	1.77	3.95	3.29	3.3	3.7	4.05	4.09	5.48
			304.2	6.24	3.49	4.39	3.48	2.26	3.34	1.65	3.9	3.02	3.3	3.86	4.11	4.05	5.46
			304.3	6.16	3.33	4.09	3.34	2.13	3.21	1.48	3.81	2.8	3.41	4.07	4.29	4.11	5.29
			304.4	6.05	3.22	3.78	3.29	1.94	3.16	1.36	3.79	2.61	3.38	4.07	4.22	3.97	4.95
			304.5	5.96	3.1	3.55	3.24	1.75	3.02	1.29	3.86	2.5	3.16	3.74	3.92	3.7	4.57
			304.6	5.82	2.97	3.32	3.13	1.66	2.91	1.25	3.78	2.37	2.95	3.5	3.66	3.45	4.36
			304.7	5.64	2.92	3.17	3.02	1.46	2.82	1.25	3.64	2.14	2.79	3.28	3.46	3.18	4.16
			304.8	5.43	2.92	2.96	2.87	1.3	2.79	1.2	3.69	1.95	2.67	3.11	3.35	2.94	4.02
			304.9	5.29	2.81	2.66	2.66	1.16	2.58	1.06	3.65	1.76	2.6	2.87	3.28	2.8	3.96
			305	5.14	2.77	2.33	2.46	0.97	2.39	1.02	3.5	1.69	2.6	2.7	3.2	2.7	3.94
			305.1	4.97	2.8	2.03	2.44	0.88	2.41	1.05	3.35	1.58	2.56	2.6	3.06	2.61	3.77
			305.2	4.68	2.57	1.63	2.31	0.91	2.51	1.01	3.2	1.57	2.59	2.54	2.97	2.48	3.55
			305.3	4.6	2.43	1.41	2.3	1.03	2.53	0.98	3.02	1.52	2.64	2.46	2.96	2.33	3.37
			305.4	4.6	2.38	1.42	2.31	1.11	2.53	1.02	2.69	1.32	2.55	2.37	2.89	2.18	3.22
			305.5	4.55	2.31	1.35	2.36	1.3	2.5	1.29	2.37	1.13	2.5	2.24	2.76	2.15	3.06
			305.6	4.54	2.26	1.24	2.42	1.52	2.47	1.46	2.21	1.11	2.43	2.07	2.64	2.05	2.97
			305.7	4.55	2.34	1.16	2.44	1.76	2.51	1.57	2.06	1.01	2.43	1.93	2.57	2.06	3
			305.8	4.53	2.5	1.12	2.45	2	2.54	1.7	1.96	0.97	2.36	1.84	2.5	2.07	3.03
			305.9	4.48	2.61	1.09	2.41	2.23	2.61	1.81	1.76	0.89	2.24	1.56	2.37	1.97	2.94
			306	4.29	2.61	1.14	2.3	2.32	2.66	1.96	1.65	0.88	1.98	1.27	2.17	1.78	2.81
			306.1	4.19	2.49	1.22	2.17	2.22	2.51	1.97	1.67	0.9	1.77	1.05	1.98	1.62	2.79
			306.2	3.96	2.34	1.16	2	2.05	2.28	1.93	1.56	0.81	1.57	0.89	1.76	1.45	2.72
			306.3	3.96	2.27	1.13	1.78	1.81	2.04	1.8	1.57	0.7	1.32	0.71	1.56	1.2	2.54
			306.4	4	2.27	1.24	1.68	1.68	1.79	1.68	1.51	0.53	1.14	0.53	1.41	0.96	2.38
			306.5	3.99	2.2	1.24	1.72	1.63	1.68	1.7	1.34	0.3	1.05	0.35	1.45	0.86	2.27
			306.6	3.85	1.98	1.09	1.72	1.64	1.72	1.83	1.1	0.16	1.14	0.14	1.51	0.83	2.03
			306.7	3.65	1.81	1.03	1.7	1.78	1.77	1.91	0.89	0.13	1.19	-0.04	1.51	0.87	1.85
			306.8	3.59	1.76	1.04	1.76	1.92	1.83	2.02	0.7	0.03	1.24	-0.16	1.44	1.02	1.75
			306.9	3.43	1.72	1.02	1.84	2.12	1.95	2.11	0.74	-0.06	1.27	-0.16	1.29	1.11	1.68
			307	3.42	1.85	1.07	1.72	2.22	2.09	2.07	0.81	-0.16	1.28	-0.2	1.08	1.09	1.52
			307.1	3.41	1.81	1.07	1.6	2.12	2.15	1.97	0.84	-0.26	1.23	-0.42	0.78	1	1.28
			307.2	3.17	1.69	0.82	1.49	2.04	2.12	1.89	0.74	-0.41	1.11	-0.62	0.51	1.02	1.02
			307.3	2.87	1.49	0.57	1.39	1.94	1.98	1.81	0.63	-0.63	1.06	-0.74	0.38	1.07	0.85
			307.4	2.68	1.21	0.31	1.31	1.85	1.85	1.81	0.6	-0.74	1.07	-0.78	0.3	1.18	0.77
			307.5	2.65	1.09	0.31	1.15	1.65	1.72	1.75	0.53	-0.78	1.03	-0.86	0.28	1.27	0.7
			307.6	2.76	1.06	0.37	0.95	1.4	1.6	1.69	0.44	-0.81	0.96	-1.07	0.19	1.14	0.59
			307.7	2.86	0.99	0.42	0.81	1.2	1.51	1.69	0.36	-0.79	0.76	-1.34	0.08	0.89	0.46
			307.8	2.9	0.98	0.52	0.67	1.04	1.42	1.67	0.27	-0.84	0.6	-1.41	0.2	0.79	0.52
			307.9	2.88	1.08	0.5	0.66	0.97	1.55	1.78	0.21	-0.94	0.54	-1.46	0.3	0.85	0.56
			308	2.75	1.09	0.49	0.61	0.88	1.6	1.78	0.26	-0.92	0.52	-1.51	0.38	0.87	0.54
			308.1	2.65	1.07	0.49	0.66	0.83	1.61	1.78	0.37	-0.78	0.44	-1.67	0.34	0.76	0.38
			308.2	2.65	1.22	0.55	0.91	0.82	1.66	1.86	0.42	-0.61	0.44	-1.68	0.32	0.73	0.2
			308.3	2.69	1.25	0.67	1.13	0.89	1.7	1.88	0.42	-0.43	0.52	-1.63	0.36	0.71	0.04
			308.4	2.73	1.18	0.77	1.11	0.95	1.55	1.8	0.45	-0.34	0.59	-1.62	0.35	0.71	-0.01
			308.5	2.85	1.22	0.91	1.08	0.94	1.37	1.8	0.35	-0.38	0.64	-1.7	0.36	0.75	0.11
			308.6	2.8	1.16	0.9	1.13	0.81	1.15	1.85	0.24	-0.42	0.66	-1.77	0.21	0.84	0.2
			308.7	2.61	0.97	0.69	1.21	0.69	1.12	1.95	0.18	-0.34	0.83	-1.73	0.15	0.99	0.23
			308.8	2.45	0.84	0.55	1.22	0.64	1.06	1.95	0.17	-0.26	0.87	-1.66	0.12	1.07	0.32
			308.9	2.4	0.82	0.64	1.23	0.68	0.99	1.89	0.03	-0.34	0.96	-1.59	0.05	1.07	0.32
			309	2.49	0.74	0.75	1.22	0.6	0.95	1.8	-0.11	-0.38	0.99	-1.63	0.01	0.98	0.22
			309.1	2.61	0.66	0.83	1.24	0.41	0.88	1.74	-0.19	-0.4	0.87	-1.84	-0.13	0.81	0
			309.2	2.64	0.64	0.83	1.17	0.22	0.81	1.62	-0.31	-0.5	0.86	-1.89	-0.26	0.77	-0.05
			309.3	2.71	0.59	0.71	1.28	0.21	0.84	1.68	-0.38	-0.42	0.86	-1.78	-0.4	0.66	-0.17
			309.4	2.72	0.5	0.56	1.43	0.34	1	1.81	-0.55	-0.43	0.83	-1.74	-0.48	0.58	-0.33
			309.5	2.83	0.49	0.54	1.59	0.53	1.09	1.91	-0.77	-0.46	0.7	-1.86	-0.49	0.5	-0.56
			309.6	2.83	0.47	0.48	1.68	0.68	1.19	1.96	-0.74	-0.31	0.67	-1.95	-0.46	0.51	-0.67
			309.7	2.73	0.4	0.34	1.59	0.61	1.15	1.91	-0.57	-0.13	0.64	-2.04	-0.59	0.51	-0.7
			309.8	2.76	0.43	0.27	1.44	0.49	1.16	1.8	-0.36	-0.06	0.57	-2.04	-0.86	0.49	-0.75
			309.9	2.71	0.48	0.29	1.3	0.39	1.01	1.58	-0.1	0.05	0.32	-2.13	-1.26	0.37	-0.77
			310	2.69	0.55	0.24	1.26	0.34	0.93	1.4	-0.03	-0.02	0.1	-2.18	-1.57	0.2	-0.76
			310.1	2.67	0.55	0.2	1.25	0.32	0.93	1.35	0	-0.01	0.12	-2.2	-1.73	0.02	-0.71
			310.2	2.65	0.6	0.16	1.17	0.2	0.8	1.3	-0.06	-0.02	0.16	-2.23	-1.71	0.01	-0.71
			310.3	2.49	0.58	-0.01	1.14	0.04	0.6	1.36	-0.03	-0.02	0.21	-2.4	-1.63	0.04	-0.71
			310.4	2.32	0.68	-0.19	1.19	-0.01	0.57	1.43	-0.03	-0.06	0.29	-2.53	-1.53	0.05	-0.72
			310.5	2.2	0.89	-0.3	1.26	0.11	0.62	1.54	-0.01	-0.2	0.46	-2.6	-1.38	-0.05	-0.75
			310.6	2.19	1.09	-0.36	1.12	0.13	0.71	1.62	-0.03	-0.27	0.48	-2.8	-1.28	-0.22	-0.76
			310.7	2.12	1.16	-0.36	1.04	0.1	0.78	1.58	-0.08	-0.22	0.3	-3.05	-1.34	-0.39	-0.85
			310.8	1.94	1.15	-0.44	0.95	0	0.94	1.58	-0.26	-0.26	0.1	-3.36	-1.58	-0.58	-1.15
			310.9	1.73	1.15	-0.47	0.89	-0.02	0.97	1.54	-0.44	-0.33	-0.04	-3.66	-1.89	-0.76	-1.46
			311	1.49	1.02	-0.46	0.93	0.01	1.06	1.56	-0.51	-0.4	-0.14	-3.66	-2.04	-0.79	-1.62
			311.1	1.3	0.93	-0.47	0.89	-0.04	1.1	1.55	-0.68	-0.54	-0.12	-3.56	-2.17	-0.72	-1.73
			311.2	1.13	0.81	-0.43	0.85	-0.1	1.04	1.53	-0.78	-0.59	0.04	-3.44	-2.18	-0.75	-1.8
			311.3	1.04	0.69	-0.35	0.89	-0.15	0.98	1.57	-0.84	-0.64	0.12	-3.45	-2.22	-0.9	-1.88
			311.4	0.87	0.51	-0.4	0.97	-0.09	0.97	1.7	-1.02	-0.72	0.08	-3.54	-2.34	-1.11	-1.97
			311.5	0.78	0.34	-0.33	1.06	-0.11	0.96	1.89	-1.09	-0.71	0.08	-3.52	-2.51	-1.24	-1.97
			311.6	0.73	0.27	-0.29	1.04	-0.22	1.01	2.04	-1.12	-0.87	0.01	-3.64	-2.73	-1.35	-1.98
			311.7	0.73	0.18	-0.18	1.16	-0.29	1.18	2.15	-1.1	-1.06	-0.04	-3.81	-2.88	-1.53	-2.01
			311.8	0.63	0.23	-0.17	1.24	-0.31	1.28	2.23	-1.03	-1.17	-0.04	-3.88	-2.93	-1.72	-2.09
			311.9	0.63	0.32	-0.07	1.27	-0.27	1.45	2.29	-0.81	-1.07	-0.05	-3.95	-2.97	-1.95	-2.2
			312	0.76	0.43	0.16	1.22	-0.22	1.56	2.23	-0.5	-1	-0.07	-4	-2.94	-2.06	-2.16
			312.1	0.8	0.38	0.26	1.14	-0.26	1.62	2.14	-0.26	-0.87	0.08	-4.02	-2.88	-2.05	-2.02
			312.2	0.79	0.3	0.21	0.97	-0.44	1.74	2	0.04	-0.7	0.08	-4.1	-2.9	-2.02	-1.93
			312.3	0.68	0.23	0.08	0.84	-0.53	1.78	1.95	0.32	-0.67	-0.05	-4.14	-2.86	-1.91	-1.98
			312.4	0.59	0.32	0.14	0.69	-0.48	1.75	1.84	0.35	-0.75	-0.05	-4.07	-2.85	-1.76	-1.98
			312.5	0.56	0.34	0.21	0.76	-0.38	1.84	1.87	0.39	-0.67	0	-3.94	-2.79	-1.64	-2
			312.6	0.6	0.38	0.28	0.95	-0.32	1.98	1.87	0.36	-0.63	-0.01	-3.95	-2.84	-1.7	-2.1
			312.7	0.66	0.44	0.3	1.09	-0.29	1.96	1.85	0.41	-0.56	-0.01	-4.01	-2.95	-1.76	-2.11
			312.8	0.78	0.58	0.35	1.04	-0.33	1.85	1.75	0.48	-0.41	0.03	-4.11	-3.16	-1.84	-2.11
			312.9	0.83	0.58	0.39	0.96	-0.5	1.73	1.62	0.37	-0.61	0.05	-4.16	-3.31	-1.96	-2.07
			313	0.83	0.56	0.45	0.95	-0.61	1.68	1.57	0.06	-0.77	-0.01	-4.2	-3.49	-2.16	-2.09
			313.1	0.8	0.52	0.45	0.84	-0.7	1.56	1.47	-0.21	-0.83	-0.14	-4.28	-3.54	-2.38	-2.11
			313.2	0.71	0.52	0.41	0.84	-0.63	1.47	1.42	-0.54	-0.97	-0.13	-4.36	-3.55	-2.53	-2.13
			313.3	0.68	0.57	0.4	0.89	-0.51	1.44	1.5	-0.87	-1.12	-0.13	-4.41	-3.58	-2.69	-2.11
			313.4	0.64	0.57	0.43	0.9	-0.47	1.28	1.54	-1.09	-1.29	-0.2	-4.56	-3.54	-2.85	-2.19
			313.5	0.5	0.54	0.5	0.88	-0.47	1.19	1.58	-1.3	-1.37	-0.39	-4.79	-3.64	-3.09	-2.31
			313.6	0.53	0.6	0.63	0.82	-0.53	1.17	1.5	-1.58	-1.53	-0.5	-4.83	-3.78	-3.32	-2.39
			313.7	0.64	0.63	0.75	0.76	-0.69	1.08	1.3	-2.02	-1.81	-0.71	-4.85	-3.94	-3.55	-2.53
			313.8	0.7	0.38	0.8	0.7	-0.83	1.03	1.25	-2.31	-1.97	-1.02	-4.82	-4.18	-3.77	-2.65
			313.9	0.78	-0.03	0.86	0.77	-0.86	1.01	1.33	-2.54	-2.04	-1.16	-4.61	-4.26	-3.68	-2.62
			314	0.89	-0.33	0.9	0.88	-0.89	0.96	1.44	-2.54	-2.08	-1.18	-4.48	-4.25	-3.62	-2.68
			314.1	0.99	-0.44	0.95	0.99	-0.84	0.89	1.5	-2.42	-2.15	-1.11	-4.37	-4.22	-3.63	-2.66
			314.2	1.1	-0.41	0.97	1.15	-0.62	0.82	1.78	-2.3	-2.14	-1.02	-4	-4.06	-3.53	-2.38
			314.3	1.1	-0.46	0.83	1.14	-0.55	0.69	1.87	-2.31	-2.16	-0.97	-3.79	-3.9	-3.37	-2.12
			314.4	1.07	-0.51	0.7	1.11	-0.38	0.53	1.89	-2.24	-2.14	-0.97	-3.61	-3.74	-3.36	-1.97
			314.5	1.12	-0.47	0.64	1.09	-0.3	0.43	1.94	-2.27	-2.27	-1.04	-3.6	-3.67	-3.28	-1.87
			314.6	1.2	-0.46	0.57	1.11	-0.06	0.54	1.9	-2.28	-2.36	-1.22	-3.55	-3.65	-3.32	-1.86
			314.7	1.39	-0.37	0.66	1.03	-0.04	0.45	1.67	-2.4	-2.4	-1.25	-3.37	-3.61	-3.22	-1.85
			314.8	1.49	-0.34	0.72	0.79	-0.23	0.17	1.27	-2.66	-2.55	-1.22	-3.27	-3.56	-3.09	-1.86
			314.9	1.46	-0.31	0.79	0.71	-0.3	0	1	-2.91	-2.72	-1.13	-3.18	-3.32	-2.92	-1.91
			315	1.28	-0.35	0.7	0.63	-0.33	-0.21	0.79	-2.95	-2.75	-1.09	-3.05	-3.07	-2.76	-1.93
			315.1	1.23	-0.41	0.67	0.57	-0.31	-0.31	0.62	-2.93	-2.65	-1.08	-2.98	-2.94	-2.64	-1.98
			315.2	1.12	-0.54	0.56	0.52	-0.43	-0.46	0.43	-2.99	-2.7	-1.02	-2.93	-2.82	-2.55	-2.02
			315.3	0.99	-0.52	0.41	0.53	-0.57	-0.55	0.36	-3.2	-2.84	-0.95	-2.78	-2.68	-2.38	-2.02
			315.4	0.98	-0.33	0.27	0.57	-0.7	-0.54	0.39	-3.48	-3.05	-1.12	-2.73	-2.65	-2.39	-2.17
			315.5	0.84	-0.17	0.19	0.64	-0.77	-0.58	0.42	-3.78	-3.18	-1.27	-2.72	-2.62	-2.45	-2.42
			315.6	0.69	-0.01	0.16	0.86	-0.7	-0.44	0.6	-4.08	-3.29	-1.45	-2.77	-2.68	-2.53	-2.57
			315.7	0.56	-0.03	0.04	0.98	-0.82	-0.36	0.7	-4.14	-3.31	-1.62	-2.82	-2.74	-2.69	-2.65
			315.8	0.51	-0.06	-0.09	1	-0.89	-0.4	0.77	-4.22	-3.46	-1.76	-2.99	-2.74	-2.91	-2.69
			315.9	0.42	-0.2	-0.21	0.82	-0.95	-0.55	0.75	-4.29	-3.64	-1.77	-3.09	-2.69	-2.94	-2.62
			316	0.35	-0.24	-0.21	0.5	-0.96	-0.61	0.66	-4.31	-3.83	-1.68	-3.18	-2.54	-2.96	-2.55
			316.1	0.3	-0.2	-0.18	0.31	-1.01	-0.54	0.66	-4.36	-4.02	-1.56	-3.15	-2.24	-2.89	-2.45
			316.2	0.15	-0.23	-0.09	0.23	-0.98	-0.5	0.68	-4.36	-4.11	-1.54	-3.14	-1.95	-2.88	-2.4
			316.3	0.06	-0.18	0.01	0.18	-0.89	-0.33	0.68	-4.19	-3.97	-1.38	-3.02	-1.56	-2.75	-2.38
			316.4	-0.08	-0.16	0.02	0.26	-0.69	-0.09	0.8	-4.03	-3.93	-1.21	-2.84	-1.22	-2.54	-2.42
			316.5	-0.02	-0.14	0.12	0.32	-0.56	0.22	0.95	-3.84	-3.98	-1.05	-2.62	-0.89	-2.32	-2.28
			316.6	0.03	-0.1	0.35	0.18	-0.66	0.31	0.87	-3.65	-4.05	-0.75	-2.36	-0.55	-2.07	-2.17
			316.7	-0.02	-0.13	0.51	0.02	-0.75	0.35	0.81	-3.4	-4.05	-0.61	-2.19	-0.47	-1.97	-2.23
			316.8	-0.05	-0.03	0.46	-0.04	-0.7	0.52	0.76	-3.05	-4.09	-0.59	-2.04	-0.45	-1.92	-2.29
			316.9	-0.07	-0.02	0.33	-0.04	-0.62	0.58	0.79	-2.79	-4.07	-0.66	-1.9	-0.49	-1.92	-2.42
			317	-0.19	-0.09	0.18	-0.12	-0.56	0.53	0.75	-2.4	-3.84	-0.57	-1.72	-0.52	-1.88	-2.49
			317.1	-0.26	-0.15	0.12	-0.16	-0.33	0.58	0.79	-1.97	-3.55	-0.43	-1.61	-0.54	-1.83	-2.5
			317.2	-0.28	-0.08	0.04	-0.25	-0.31	0.53	0.65	-1.65	-3.22	-0.46	-1.71	-0.6	-1.9	-2.6
			317.3	-0.39	0.1	0.06	-0.2	-0.26	0.47	0.54	-1.49	-2.9	-0.51	-1.79	-0.78	-2.11	-2.74
			317.4	-0.55	0.09	0.09	-0.02	-0.09	0.57	0.48	-1.48	-2.57	-0.56	-1.7	-0.95	-2.17	-2.72
			317.5	-0.87	-0.15	-0.06	0	-0.03	0.67	0.25	-1.47	-2.31	-0.59	-1.74	-1.13	-2.28	-2.78
			317.6	-1.09	-0.35	-0.06	0.1	0.13	0.87	0.1	-1.42	-2.02	-0.63	-1.86	-1.18	-2.44	-2.85
			317.7	-1.08	-0.28	0.18	0.33	0.24	1.09	0.06	-1.3	-1.81	-0.73	-2.17	-1.29	-2.55	-2.97
			317.8	-1.05	-0.33	0.37	0.39	0.18	1.2	-0.08	-1.17	-1.48	-0.87	-2.43	-1.53	-2.66	-3.12
			317.9	-1.04	-0.43	0.4	0.38	-0.02	1.14	-0.23	-1.03	-1.33	-0.91	-2.66	-1.72	-2.61	-3.1
			318	-1	-0.51	0.43	0.56	-0.08	1.25	-0.22	-0.93	-1.37	-0.84	-2.71	-1.71	-2.42	-2.98
			318.1	-1.1	-0.59	0.45	0.72	0.04	1.4	-0.05	-0.75	-1.41	-0.83	-2.81	-1.66	-2.39	-2.85
			318.2	-1.09	-0.57	0.44	0.74	0.13	1.5	0.12	-0.64	-1.34	-0.87	-2.88	-1.73	-2.45	-2.73
			318.3	-1.01	-0.5	0.37	0.69	0.08	1.58	0.22	-0.65	-1.31	-1	-3.01	-2.05	-2.6	-2.6
			318.4	-1	-0.48	0.32	0.64	0	1.57	0.4	-0.74	-1.47	-1.11	-3.09	-2.42	-2.76	-2.53
			318.5	-0.98	-0.51	0.28	0.7	-0.11	1.59	0.55	-0.85	-1.57	-1.29	-3.12	-2.76	-2.84	-2.43
			318.6	-0.92	-0.59	0.28	0.68	-0.23	1.53	0.54	-0.91	-1.63	-1.51	-3.23	-3.15	-3.09	-2.42
			318.7	-0.93	-0.8	0.33	0.65	-0.33	1.46	0.53	-0.91	-1.73	-1.68	-3.36	-3.43	-3.44	-2.45
			318.8	-0.95	-0.93	0.42	0.6	-0.33	1.4	0.57	-0.88	-1.81	-1.75	-3.5	-3.58	-3.69	-2.43
			318.9	-1.04	-1.14	0.41	0.49	-0.41	1.37	0.59	-0.78	-1.73	-1.67	-3.64	-3.61	-3.96	-2.47
			319	-1.22	-1.27	0.43	0.35	-0.45	1.26	0.53	-0.77	-1.73	-1.61	-3.79	-3.71	-4.08	-2.52
			319.1	-1.43	-1.43	0.37	0.24	-0.49	1.2	0.42	-0.6	-1.62	-1.52	-3.87	-3.84	-4.1	-2.58
			319.2	-1.62	-1.5	0.29	0.22	-0.57	1.18	0.34	-0.35	-1.45	-1.65	-3.84	-3.98	-4.18	-2.74
			319.3	-1.7	-1.48	0.21	0.16	-0.72	1.09	0.29	-0.15	-1.18	-1.87	-3.89	-4.13	-4.26	-2.97
			319.4	-1.88	-1.51	0.09	0.16	-0.76	1.04	0.22	0.02	-1	-1.98	-3.9	-4.3	-4.32	-3.18
			319.5	-1.97	-1.45	0.08	0.25	-0.78	1.07	0.13	0.17	-0.82	-1.95	-3.84	-4.48	-4.32	-3.3
			319.6	-1.94	-1.4	-0.06	0.48	-0.78	1.09	0.22	0.23	-0.72	-1.96	-3.81	-4.78	-4.3	-3.33
			319.7	-1.86	-1.28	-0.13	0.59	-0.91	1.01	0.18	0.25	-0.81	-1.93	-3.79	-5.02	-4.25	-3.12
			319.8	-1.91	-1.22	-0.31	0.76	-1.05	0.85	0.09	0.26	-0.76	-1.92	-3.9	-5.34	-4.36	-3.07
			319.9	-2.02	-1.35	-0.56	0.95	-0.99	0.85	0.2	0.26	-0.68	-2.08	-4.01	-5.65	-4.5	-3.15
			320	-2.01	-1.46	-0.76	1.13	-0.91	0.94	0.21	0.19	-0.66	-2.34	-4.11	-5.85	-4.51	-3.17
			320.1	-1.92	-1.55	-0.8	1.18	-0.85	0.83	0.08	0.07	-0.72	-2.5	-4.05	-6.01	-4.43	-3.08
			320.2	-1.88	-1.67	-0.75	1.26	-0.83	0.81	0.03	0.05	-0.75	-2.53	-3.93	-5.96	-4.4	-2.91
			320.3	-1.93	-1.79	-0.71	1.39	-0.63	0.97	0.13	0.09	-0.69	-2.71	-4.07	-5.96	-4.51	-2.85
			320.4	-2	-1.64	-0.63	1.45	-0.61	1.01	0.17	0.09	-0.68	-2.78	-4.12	-5.75	-4.46	-2.71
			320.5	-2.01	-1.36	-0.5	1.5	-0.55	1.03	0.25	0.12	-0.63	-2.71	-4.03	-5.54	-4.44	-2.58
			320.6	-2.06	-1.25	-0.55	1.59	-0.46	1.21	0.32	0.18	-0.64	-2.51	-3.82	-5.32	-4.36	-2.3
			320.7	-2.12	-1.27	-0.68	1.51	-0.57	1.25	0.37	0.03	-0.91	-2.4	-3.81	-5.2	-4.47	-2.21
			320.8	-1.97	-1.14	-0.67	1.39	-0.62	1.18	0.42	-0.11	-1.18	-2.48	-3.96	-5.15	-4.54	-2.24
			320.9	-1.78	-0.92	-0.63	1.38	-0.76	1.06	0.38	-0.19	-1.37	-2.68	-4.15	-5.27	-4.66	-2.4
			321	-1.78	-0.92	-0.84	1.27	-0.93	0.85	0.36	-0.33	-1.56	-2.78	-4.24	-5.46	-4.83	-2.65
			321.1	-1.81	-0.88	-1.14	1.18	-0.98	0.71	0.34	-0.44	-1.77	-2.73	-4.3	-5.59	-4.92	-2.72
			321.2	-1.86	-0.72	-1.12	1.13	-0.94	0.71	0.37	-0.47	-1.92	-2.66	-4.2	-5.58	-4.83	-2.82
			321.3	-1.86	-0.62	-1.1	0.92	-0.98	0.49	0.35	-0.43	-1.89	-2.59	-4.09	-5.62	-4.74	-2.9
			321.4	-1.76	-0.54	-1.12	0.7	-1.08	0.34	0.24	-0.43	-1.79	-2.48	-3.99	-5.6	-4.59	-2.95
			321.5	-1.77	-0.55	-1.26	0.59	-1.18	0.27	0.11	-0.35	-1.63	-2.39	-3.85	-5.53	-4.46	-2.86
			321.6	-1.8	-0.72	-1.39	0.54	-1.2	0.22	-0.05	-0.33	-1.59	-2.33	-3.76	-5.3	-4.42	-2.89
			321.7	-1.68	-0.75	-1.42	0.54	-1.12	0.14	-0.27	-0.29	-1.44	-2.33	-3.75	-4.99	-4.34	-2.99
			321.8	-1.48	-0.59	-1.29	0.42	-0.97	0.01	-0.52	-0.31	-1.28	-2.31	-3.74	-4.57	-4.32	-3.05
			321.9	-1.39	-0.56	-1.25	0.25	-0.83	-0.07	-0.7	-0.33	-1.15	-2.33	-3.82	-4.22	-4.24	-3.15
			322	-1.48	-0.53	-1.38	0.07	-0.72	-0.16	-0.82	-0.29	-0.94	-2.28	-3.84	-3.89	-4.05	-3.16
			322.1	-1.38	-0.5	-1.4	-0.04	-0.69	-0.27	-1	-0.12	-0.72	-2.32	-3.77	-3.71	-3.94	-3.2
			322.2	-1.15	-0.35	-1.32	-0.1	-0.75	-0.41	-1.19	-0.06	-0.64	-2.37	-3.58	-3.58	-3.76	-3.05
			322.3	-0.94	-0.22	-1.24	-0.02	-0.69	-0.46	-1.18	-0.12	-0.66	-2.33	-3.31	-3.47	-3.64	-2.83
			322.4	-0.72	-0.18	-1.25	0.09	-0.48	-0.42	-0.99	-0.24	-0.64	-2.3	-3.08	-3.4	-3.58	-2.79
			322.5	-0.58	-0.2	-1.15	0.06	-0.38	-0.4	-0.93	-0.42	-0.64	-2.08	-2.87	-3.3	-3.43	-2.66
			322.6	-0.43	-0.16	-1.1	0.19	-0.26	-0.33	-0.91	-0.48	-0.69	-1.91	-2.69	-3.17	-3.31	-2.53
			322.7	-0.38	-0.25	-1.11	0.3	-0.23	-0.33	-0.94	-0.62	-0.83	-1.78	-2.49	-3.06	-3.26	-2.36
			322.8	-0.31	-0.33	-1.16	0.42	-0.2	-0.33	-0.87	-0.73	-0.86	-1.67	-2.37	-2.96	-3.23	-2.2
			322.9	-0.14	-0.34	-1.01	0.36	-0.2	-0.41	-0.92	-0.89	-0.98	-1.57	-2.27	-2.8	-3.23	-2.06
			323	-0.13	-0.45	-0.85	0.37	-0.2	-0.41	-0.89	-1.09	-1	-1.61	-2.28	-2.74	-3.33	-2.09
			323.1	-0.12	-0.41	-0.54	0.33	-0.13	-0.35	-0.8	-1.26	-1.05	-1.65	-2.36	-2.67	-3.35	-2.18
			323.2	-0.09	-0.37	-0.33	0.28	-0.02	-0.21	-0.71	-1.41	-1.06	-1.67	-2.38	-2.52	-3.38	-2.2
			323.3	-0.08	-0.35	-0.14	0.23	0.03	-0.15	-0.55	-1.36	-0.98	-1.55	-2.36	-2.34	-3.31	-2.11
			323.4	-0.1	-0.48	-0.12	0.24	0.02	-0.13	-0.31	-1.33	-0.89	-1.36	-2.46	-2.16	-3.28	-2.1
			323.5	-0.18	-0.53	-0.07	0.13	-0.04	-0.1	-0.26	-1.43	-0.93	-1.22	-2.68	-2.13	-3.29	-2.17
			323.6	-0.24	-0.46	-0.02	0.14	-0.11	-0.17	-0.23	-1.5	-1.03	-1	-2.61	-1.98	-3.16	-2.12
			323.7	-0.22	-0.5	0.01	0.07	-0.23	-0.32	-0.27	-1.7	-1.1	-0.83	-2.64	-1.83	-3.09	-2.04
			323.8	-0.16	-0.51	0.09	0.07	-0.31	-0.33	-0.19	-1.97	-1.36	-0.82	-2.92	-1.93	-3.11	-2
			323.9	-0.08	-0.52	0.22	0.06	-0.31	-0.32	-0.12	-2.24	-1.72	-0.87	-3.17	-2.02	-2.98	-2.05
			324	0	-0.42	0.39	0.01	-0.18	-0.31	-0.15	-2.34	-2	-0.86	-3.27	-2.03	-2.75	-2.04
			324.1	0.02	-0.36	0.43	0.01	-0.15	-0.28	-0.12	-2.3	-2.06	-0.87	-3.33	-2.12	-2.67	-2.03
			324.2	0.05	-0.35	0.51	0.11	0.01	-0.12	0.06	-2.28	-2.07	-0.8	-3.19	-2.18	-2.58	-1.99
			324.3	0.07	-0.28	0.65	0.11	0.17	0.09	0.11	-2.13	-1.97	-0.61	-3.05	-2.07	-2.41	-1.77
			324.4	0.19	-0.17	0.86	0.15	0.28	0.28	0.15	-1.96	-1.83	-0.56	-3.02	-1.92	-2.3	-1.72
			324.5	0.5	-0.02	1.02	0.21	0.4	0.35	0.18	-1.88	-1.7	-0.55	-3.01	-1.72	-2.33	-1.71
			324.6	0.74	0.1	1.09	0.29	0.56	0.46	0.16	-1.81	-1.55	-0.53	-3.17	-1.66	-2.47	-1.76
			324.7	0.78	0.12	1.13	0.37	0.66	0.52	0.21	-1.76	-1.46	-0.62	-3.37	-1.66	-2.53	-1.81
			324.8	0.81	0.07	1.11	0.41	0.69	0.48	0.32	-1.75	-1.44	-0.66	-3.56	-1.6	-2.53	-1.99
			324.9	0.82	0.06	1.14	0.45	0.77	0.37	0.48	-1.6	-1.42	-0.72	-3.81	-1.67	-2.66	-2.24
			325	0.85	0.06	1.23	0.37	0.75	0.4	0.62	-1.41	-1.46	-0.69	-3.82	-1.69	-2.69	-2.32
			325.1	0.77	0.01	1.19	0.4	0.71	0.51	0.68	-1.32	-1.47	-0.68	-3.86	-1.8	-2.61	-2.31
			325.2	0.78	0.04	1.21	0.49	0.62	0.57	0.72	-1.27	-1.47	-0.48	-3.67	-1.79	-2.39	-2.15
			325.3	0.97	0.14	1.33	0.6	0.59	0.65	0.79	-1.24	-1.42	-0.34	-3.51	-1.86	-2.3	-2.11
			325.4	1.19	0.23	1.44	0.58	0.48	0.65	0.83	-1.28	-1.34	-0.15	-3.44	-1.97	-2.24	-2.04
			325.5	1.24	0.19	1.52	0.54	0.44	0.54	0.91	-1.39	-1.34	0.11	-3.39	-1.99	-2.08	-1.94
			325.6	1.32	0.16	1.47	0.51	0.44	0.49	1	-1.37	-1.26	0.24	-3.49	-1.94	-1.91	-1.92
			325.7	1.42	0.21	1.55	0.42	0.35	0.43	0.96	-1.35	-1.15	0.32	-3.68	-1.97	-1.86	-1.94
			325.8	1.46	0.29	1.54	0.43	0.38	0.46	1.1	-1.4	-1.06	0.32	-3.77	-1.91	-1.81	-1.86
			325.9	1.4	0.21	1.39	0.41	0.35	0.44	1.12	-1.54	-1.09	0.25	-3.91	-1.96	-1.8	-1.74
			326	1.37	0.27	1.42	0.45	0.31	0.37	1.2	-1.63	-1.08	0.2	-3.98	-2.01	-1.73	-1.71
			326.1	1.48	0.33	1.49	0.39	0.26	0.19	1.17	-1.64	-1.03	0.22	-4.04	-1.98	-1.64	-1.85
			326.2	1.48	0.31	1.39	0.39	0.22	0.05	1.16	-1.62	-0.97	0.27	-4	-2.05	-1.56	-1.85
			326.3	1.26	0.24	1.09	0.4	0.18	-0.01	1.14	-1.51	-0.88	0.31	-3.93	-2.13	-1.51	-1.84
			326.4	1.1	0.09	0.84	0.45	0.13	0.04	1.19	-1.32	-0.84	0.21	-3.91	-2.23	-1.55	-1.88
			326.5	0.96	-0.06	0.63	0.6	0.07	-0.03	1.27	-1.12	-0.76	0.16	-3.84	-2.3	-1.54	-1.95
			326.6	0.82	-0.15	0.43	0.67	-0.09	-0.16	1.17	-1.04	-0.81	0.15	-3.76	-2.31	-1.49	-1.98
			326.7	0.75	-0.05	0.32	0.66	-0.22	-0.21	0.93	-1.14	-0.76	-0.1	-3.68	-2.37	-1.57	-2.11
			326.8	0.74	0.02	0.15	0.74	-0.09	-0.14	0.8	-1.26	-0.67	-0.29	-3.51	-2.41	-1.65	-2.19
			326.9	0.83	0.05	0.03	0.76	-0.01	-0.14	0.72	-1.48	-0.63	-0.43	-3.44	-2.43	-1.72	-2.23
			327	0.92	0.12	0.04	0.79	0.09	-0.16	0.69	-1.69	-0.61	-0.56	-3.33	-2.57	-1.74	-2.22
			327.1	0.84	-0.04	0.02	0.87	0.19	-0.17	0.65	-1.74	-0.55	-0.62	-3.03	-2.6	-1.75	-2.19
			327.2	0.87	-0.09	0.07	0.79	0.17	-0.31	0.48	-1.71	-0.48	-0.65	-2.77	-2.57	-1.83	-2.2
			327.3	1	-0.05	0.11	0.74	0.12	-0.42	0.34	-1.69	-0.29	-0.73	-2.66	-2.66	-2.02	-2.29
			327.4	1.21	0.06	0.26	0.75	0.22	-0.46	0.34	-1.7	-0.08	-0.77	-2.63	-2.64	-2.06	-2.32
			327.5	1.26	0.07	0.23	0.73	0.13	-0.61	0.19	-1.81	-0.16	-0.61	-2.52	-2.35	-1.91	-2.26
			327.6	1.34	0.09	0.26	0.74	0.06	-0.73	0.14	-2	-0.34	-0.55	-2.56	-2.2	-1.84	-2.26
			327.7	1.33	0.06	0.26	0.73	0.1	-0.78	0.15	-2.17	-0.53	-0.61	-2.59	-2.19	-1.88	-2.32
			327.8	1.19	-0.11	0.12	0.66	-0.01	-0.77	0.15	-2.34	-0.75	-0.61	-2.56	-2.26	-1.88	-2.29
			327.9	0.96	-0.28	-0.01	0.63	-0.24	-0.83	0.11	-2.43	-0.87	-0.67	-2.48	-2.35	-1.81	-2.33
			328	0.79	-0.39	-0.13	0.56	-0.35	-0.95	0.02	-2.53	-0.93	-0.72	-2.31	-2.34	-1.83	-2.24
			328.1	0.8	-0.43	-0.13	0.48	-0.45	-1.02	-0.13	-2.44	-0.9	-0.84	-2.16	-2.36	-1.9	-2.08
			328.2	0.91	-0.43	-0.02	0.42	-0.44	-0.95	-0.28	-2.5	-1.04	-0.77	-1.99	-2.33	-1.91	-1.77
			328.3	0.99	-0.37	0.04	0.33	-0.48	-0.95	-0.4	-2.72	-1.1	-0.76	-1.91	-2.31	-1.94	-1.53
			328.4	0.9	-0.45	-0.02	0.26	-0.67	-0.96	-0.36	-2.95	-1.24	-0.72	-1.86	-2.24	-1.96	-1.41
			328.5	0.81	-0.59	0	0.1	-0.82	-0.99	-0.28	-3.09	-1.45	-0.81	-1.98	-2.34	-2.18	-1.47
			328.6	0.72	-0.64	-0.11	-0.07	-0.99	-1.04	-0.31	-3.24	-1.66	-0.86	-2.12	-2.42	-2.35	-1.39
			328.7	0.51	-0.74	-0.19	-0.13	-0.96	-1.01	-0.28	-3.37	-1.92	-0.96	-2.28	-2.52	-2.42	-1.38
			328.8	0.25	-0.9	-0.36	-0.25	-0.96	-0.93	-0.18	-3.35	-2.12	-1.04	-2.36	-2.46	-2.48	-1.31
			328.9	0.13	-0.93	-0.36	-0.36	-0.84	-0.8	-0.16	-3.37	-2.3	-1.13	-2.42	-2.43	-2.57	-1.32
			329	0.19	-0.88	-0.25	-0.43	-0.83	-0.65	-0.12	-3.35	-2.45	-1.21	-2.33	-2.34	-2.58	-1.35
			329.1	0.22	-0.89	-0.21	-0.43	-0.82	-0.56	-0.19	-3.4	-2.58	-1.27	-2.21	-2.32	-2.65	-1.42
			329.2	0.41	-0.83	-0.05	-0.4	-0.83	-0.47	-0.23	-3.46	-2.64	-1.36	-2.13	-2.35	-2.78	-1.66
			329.3	0.58	-0.85	0.07	-0.35	-0.65	-0.34	-0.16	-3.45	-2.65	-1.48	-2.13	-2.35	-2.85	-1.84
			329.4	0.65	-0.77	0.13	-0.37	-0.55	-0.18	-0.15	-3.43	-2.62	-1.71	-2.22	-2.43	-3.06	-1.84
			329.5	0.67	-0.7	0.14	-0.53	-0.62	-0.1	-0.12	-3.42	-2.7	-2.05	-2.36	-2.58	-3.32	-1.95
			329.6	0.8	-0.71	0.18	-0.72	-0.69	-0.03	-0.17	-3.39	-2.88	-2.41	-2.61	-2.68	-3.63	-2.16
			329.7	1	-0.63	0.32	-0.85	-0.67	-0.05	-0.31	-3.51	-2.93	-2.5	-2.65	-2.61	-3.75	-2.24
			329.8	1.16	-0.56	0.35	-1.01	-0.59	-0.08	-0.41	-3.67	-3.01	-2.47	-2.64	-2.5	-3.74	-2.27
			329.9	1.25	-0.51	0.43	-1.06	-0.59	0.03	-0.34	-3.99	-3.15	-2.46	-2.54	-2.42	-3.67	-2.32
			330	1.23	-0.37	0.56	-1.1	-0.52	0.07	-0.22	-4.06	-3.18	-2.3	-2.58	-2.43	-3.68	-2.32
			330.1	1.21	-0.19	0.73	-1.11	-0.58	-0.01	-0.12	-4.07	-3.33	-2.19	-2.68	-2.5	-3.69	-2.43
			330.2	1.14	-0.1	0.79	-1.18	-0.73	-0.1	-0.21	-3.98	-3.32	-2.14	-2.87	-2.64	-3.65	-2.49
			330.3	1.07	-0.15	0.76	-1.31	-0.9	-0.18	-0.4	-3.94	-3.33	-2.08	-3.05	-2.81	-3.72	-2.57
			330.4	1.15	-0.08	0.78	-1.43	-1.08	-0.3	-0.58	-3.84	-3.19	-2.08	-3.33	-3.03	-3.91	-2.79
			330.5	1.19	0.08	0.82	-1.47	-1.1	-0.33	-0.66	-3.73	-3.02	-2.2	-3.62	-3.28	-4.18	-2.99
			330.6	1.12	0.08	0.7	-1.53	-1.16	-0.39	-0.72	-3.59	-2.85	-2.31	-3.81	-3.47	-4.35	-3.14
			330.7	1.01	0.07	0.56	-1.57	-1.23	-0.44	-0.75	-3.4	-2.79	-2.3	-3.85	-3.5	-4.43	-3.28
			330.8	0.88	0.09	0.43	-1.42	-1.18	-0.34	-0.68	-3.21	-2.84	-2.32	-3.9	-3.57	-4.57	-3.43
			330.9	0.95	0.31	0.46	-1.28	-1	-0.27	-0.53	-2.93	-2.83	-2.4	-3.94	-3.73	-4.68	-3.51
			331	1.03	0.51	0.45	-1.09	-1.01	-0.31	-0.42	-2.75	-2.7	-2.46	-3.87	-3.84	-4.7	-3.62
			331.1	0.96	0.59	0.32	-0.97	-0.94	-0.41	-0.43	-2.6	-2.48	-2.33	-3.79	-3.83	-4.63	-3.56
			331.2	0.88	0.69	0.25	-0.93	-0.78	-0.54	-0.53	-2.57	-2.26	-2.1	-3.66	-3.64	-4.53	-3.46
			331.3	0.85	0.76	0.17	-0.85	-0.7	-0.54	-0.47	-2.56	-2.12	-1.89	-3.63	-3.55	-4.55	-3.46
			331.4	0.79	0.78	0.12	-0.73	-0.59	-0.48	-0.38	-2.63	-2.2	-1.65	-3.61	-3.5	-4.54	-3.45
			331.5	0.68	0.89	0.01	-0.64	-0.54	-0.35	-0.22	-2.83	-2.36	-1.51	-3.5	-3.44	-4.48	-3.48
			331.6	0.55	0.94	-0.17	-0.49	-0.54	-0.22	-0.06	-3.05	-2.48	-1.5	-3.44	-3.41	-4.4	-3.54
			331.7	0.65	1.05	-0.14	-0.45	-0.47	-0.26	-0.08	-3.14	-2.54	-1.39	-3.34	-3.53	-4.24	-3.55
			331.8	0.71	1.21	-0.18	-0.32	-0.26	-0.2	-0.1	-3.21	-2.55	-1.33	-3.26	-3.6	-4.1	-3.5
			331.9	0.8	1.27	-0.14	-0.14	0.02	-0.06	-0.04	-3.18	-2.58	-1.28	-3.18	-3.6	-3.91	-3.5
			332	0.88	1.25	-0.02	0.07	0.24	0.13	0.09	-3.1	-2.51	-1.13	-2.95	-3.45	-3.66	-3.41
			332.1	0.93	1.33	0.07	0.25	0.38	0.27	0.14	-3.11	-2.58	-1.2	-2.84	-3.53	-3.51	-3.48
			332.2	0.83	1.26	0.08	0.52	0.43	0.37	0.14	-3.1	-2.54	-1.37	-2.85	-3.76	-3.56	-3.73
			332.3	0.48	1.09	-0.02	0.8	0.42	0.42	0.06	-3.08	-2.5	-1.53	-2.92	-3.89	-3.68	-3.8
			332.4	0.21	0.97	-0.07	1.08	0.35	0.38	0	-3.08	-2.58	-1.74	-3.03	-3.94	-3.7	-3.86
			332.5	-0.03	0.91	-0.02	1.32	0.31	0.26	-0.06	-2.94	-2.64	-1.86	-3.13	-3.87	-3.68	-3.78
			332.6	-0.2	0.82	0.04	1.31	0.12	0.03	-0.19	-2.81	-2.73	-1.73	-3.11	-3.82	-3.6	-3.58
			332.7	-0.41	0.6	0.01	1.3	-0.02	-0.02	-0.1	-2.69	-2.68	-1.59	-3.09	-3.8	-3.44	-3.52
			332.8	-0.44	0.45	0.09	1.35	-0.13	-0.08	-0.08	-2.6	-2.68	-1.46	-3.04	-3.88	-3.37	-3.56
			332.9	-0.45	0.32	0.15	1.45	-0.15	-0.15	0	-2.54	-2.53	-1.33	-3.03	-3.86	-3.22	-3.56
			333	-0.43	0.22	0.15	1.47	-0.13	-0.21	0.04	-2.37	-2.3	-1.2	-2.92	-3.73	-2.98	-3.49
			333.1	-0.42	0.14	0.13	1.59	-0.04	-0.18	0.18	-2.07	-2	-1.03	-2.79	-3.7	-2.79	-3.42
			333.2	-0.4	0.11	0.18	1.67	0.08	-0.26	0.27	-1.7	-1.6	-1.02	-2.85	-3.79	-2.81	-3.49
			333.3	-0.36	0.01	0.06	1.72	0.17	-0.26	0.39	-1.44	-1.34	-1.04	-2.79	-3.73	-2.8	-3.57
			333.4	-0.32	-0.17	-0.06	1.67	0.16	-0.17	0.49	-1.3	-1.14	-1.02	-2.64	-3.48	-2.6	-3.46
			333.5	-0.33	-0.39	-0.05	1.46	0.04	-0.09	0.6	-1.24	-1.01	-0.9	-2.5	-3.3	-2.46	-3.35
			333.6	-0.3	-0.48	-0.01	1.46	0.05	0	0.87	-1.18	-0.87	-0.78	-2.25	-3.03	-2.26	-3.18
			333.7	-0.38	-0.59	-0.15	1.49	0.12	0.15	1.09	-1.12	-0.93	-0.76	-2.16	-2.94	-2.04	-3.05
			333.8	-0.54	-0.83	-0.38	1.49	0.11	0.26	1.28	-1.07	-0.94	-0.68	-2.11	-2.86	-1.88	-2.91
			333.9	-0.6	-1	-0.56	1.56	0.14	0.41	1.53	-1.01	-0.95	-0.56	-2.03	-2.65	-1.68	-2.7
			334	-0.75	-1.13	-0.77	1.6	0.13	0.38	1.62	-0.93	-0.94	-0.42	-1.95	-2.39	-1.57	-2.39
			334.1	-0.82	-1.17	-0.87	1.63	0.19	0.3	1.63	-0.9	-0.84	-0.29	-1.9	-2.32	-1.46	-2.15
			334.2	-1.01	-1.31	-0.95	1.52	0.13	0.19	1.53	-0.93	-0.69	-0.13	-1.78	-2.31	-1.47	-1.96
			334.3	-1.27	-1.58	-1.12	1.35	0.04	0.08	1.35	-1.06	-0.69	0.03	-1.65	-2.24	-1.38	-1.7
			334.4	-1.32	-1.64	-1.05	1.21	0.01	0.09	1.21	-1.1	-0.79	0.06	-1.63	-2.29	-1.37	-1.66
			334.5	-1.21	-1.75	-1.02	1.21	-0.05	0.14	1.23	-1.11	-0.89	0.05	-1.66	-2.41	-1.44	-1.7
			334.6	-1.04	-1.81	-0.91	1.15	-0.04	0.15	1.21	-1.11	-0.98	0.1	-1.68	-2.52	-1.46	-1.7
			334.7	-0.89	-1.72	-0.87	1.12	-0.03	0.22	1.13	-1.07	-1.02	-0.06	-1.76	-2.61	-1.45	-1.85
			334.8	-0.87	-1.68	-0.86	1.12	-0.06	0.25	1.04	-0.85	-0.86	-0.25	-1.86	-2.72	-1.44	-2.01
			334.9	-0.76	-1.66	-0.79	1	-0.16	0.11	0.85	-0.59	-0.68	-0.37	-1.96	-2.88	-1.42	-2.12
			335	-0.84	-1.73	-0.82	1.1	-0.07	0.19	0.85	-0.25	-0.52	-0.53	-2.12	-2.9	-1.58	-2.28
			335.1	-0.9	-1.74	-0.79	1.02	-0.1	0.12	0.8	0.15	-0.28	-0.59	-2.23	-2.8	-1.76	-2.38
			335.2	-1	-1.82	-0.73	1.06	-0.13	0.1	0.9	0.48	0.01	-0.68	-2.34	-2.62	-1.94	-2.46
			335.3	-1.15	-1.88	-0.79	1.1	-0.19	0.08	1.05	0.74	0.22	-0.91	-2.6	-2.63	-2.27	-2.61
			335.4	-1.16	-1.84	-0.89	1.22	-0.22	0.05	1.07	0.95	0.45	-1.08	-2.85	-2.59	-2.63	-2.76
			335.5	-1.01	-1.8	-1.05	1.35	-0.2	0.12	1.14	1.19	0.72	-1.13	-3.02	-2.58	-2.85	-2.84
			335.6	-0.76	-1.69	-1.14	1.26	-0.16	0.11	1.08	1.31	0.89	-1.15	-3.18	-2.65	-2.98	-2.97
			335.7	-0.53	-1.62	-1.26	1.15	-0.1	0.03	1.05	1.37	1.1	-1.1	-3.15	-2.74	-3.09	-2.96
			335.8	-0.35	-1.49	-1.43	0.96	-0.02	0.07	1.07	1.46	1.27	-0.94	-3.13	-2.85	-3.13	-2.91
			335.9	-0.28	-1.37	-1.59	0.93	0.14	0.19	1.19	1.59	1.35	-1	-3.34	-3	-3.22	-3.01
			336	-0.16	-1.23	-1.64	0.93	0.29	0.25	1.16	1.64	1.37	-1.14	-3.45	-3.09	-3.42	-3.12
			336.1	-0.2	-1.18	-1.68	0.9	0.51	0.36	1.02	1.63	1.31	-1.21	-3.58	-3.06	-3.46	-3.07
			336.2	-0.33	-1.14	-1.77	0.9	0.68	0.48	0.89	1.55	1.25	-1.18	-3.55	-2.93	-3.42	-2.99
			336.3	-0.39	-1.07	-1.83	0.94	0.71	0.6	0.93	1.42	1.16	-1.25	-3.55	-2.93	-3.5	-3.03
			336.4	-0.48	-1.05	-1.97	0.89	0.63	0.59	0.98	1.13	0.97	-1.44	-3.71	-3.09	-3.72	-3.19
			336.5	-0.44	-0.96	-2.03	0.77	0.39	0.48	0.89	0.94	0.75	-1.55	-3.81	-3.18	-3.89	-3.24
			336.6	-0.46	-0.89	-2.09	0.83	0.41	0.46	0.85	0.86	0.67	-1.64	-3.9	-3.23	-3.98	-3.23
			336.7	-0.43	-0.73	-2.03	0.79	0.52	0.48	0.8	0.87	0.6	-1.75	-3.88	-3.26	-4.05	-3.21
			336.8	-0.36	-0.58	-1.98	0.82	0.67	0.55	0.82	0.94	0.57	-1.8	-3.85	-3.22	-4.17	-3.19
			336.9	-0.27	-0.41	-1.96	0.91	0.88	0.69	0.76	0.96	0.49	-1.83	-3.92	-3.26	-4.31	-3.24
			337	-0.22	-0.28	-1.84	0.94	1.01	0.77	0.71	0.98	0.46	-1.94	-4.05	-3.35	-4.61	-3.38
			337.1	-0.18	-0.18	-1.8	0.92	1.05	0.8	0.61	0.99	0.52	-1.95	-4.01	-3.31	-4.61	-3.44
			337.2	-0.17	-0.19	-1.72	0.81	1.04	0.8	0.49	0.9	0.41	-1.98	-4	-3.28	-4.59	-3.56
			337.3	-0.13	-0.16	-1.61	0.79	1.02	0.93	0.55	0.69	0.27	-2.14	-4.15	-3.47	-4.68	-3.82
			337.4	-0.1	-0.2	-1.43	0.68	0.9	1	0.58	0.46	0.16	-2.28	-4.29	-3.72	-4.78	-4.1
			337.5	0.04	-0.22	-1.27	0.48	0.74	1.04	0.67	0.48	0.15	-2.38	-4.45	-3.81	-4.8	-4.35
			337.6	0.25	-0.22	-1.15	0.35	0.62	1.14	0.72	0.64	0.28	-2.29	-4.54	-3.7	-4.65	-4.47
			337.7	0.45	-0.19	-1.1	0.33	0.55	1.21	0.84	0.78	0.45	-2.16	-4.55	-3.52	-4.56	-4.46
			337.8	0.47	-0.12	-1.17	0.46	0.63	1.33	1	0.79	0.57	-2.14	-4.52	-3.35	-4.47	-4.44
			337.9	0.43	-0.1	-1.21	0.63	0.69	1.46	1.14	0.71	0.57	-2.31	-4.56	-3.23	-4.51	-4.5
			338	0.43	-0.04	-1.2	0.73	0.7	1.53	1.37	0.66	0.54	-2.39	-4.55	-3.2	-4.62	-4.52
			338.1	0.62	0.19	-0.94	0.79	0.69	1.5	1.49	0.54	0.54	-2.38	-4.61	-3.31	-4.78	-4.55
			338.2	0.77	0.38	-0.63	0.89	0.74	1.54	1.54	0.41	0.44	-2.32	-4.62	-3.31	-4.84	-4.52
			338.3	0.93	0.61	-0.3	1	0.68	1.48	1.44	0.18	0.44	-2.31	-4.57	-3.18	-4.94	-4.5
			338.4	1.05	0.73	-0.16	1.25	0.72	1.54	1.58	-0.14	0.26	-2.28	-4.54	-3.11	-5.03	-4.6
			338.5	1.16	0.76	-0.11	1.31	0.72	1.59	1.62	-0.3	0.08	-2.18	-4.49	-3.17	-5.08	-4.67
			338.6	1.17	0.82	-0.18	1.27	0.68	1.48	1.47	-0.46	-0.13	-1.92	-4.34	-3.18	-4.99	-4.67
			338.7	1.2	0.96	-0.17	1.24	0.72	1.36	1.4	-0.71	-0.38	-1.55	-4.06	-3.15	-4.77	-4.59
			338.8	1.12	1.07	-0.05	1.02	0.73	1.29	1.3	-0.96	-0.69	-1.32	-3.81	-3.01	-4.64	-4.47
			338.9	1.03	1.15	0.08	0.73	0.59	1.11	1.25	-1.19	-0.92	-1.17	-3.57	-2.91	-4.51	-4.39
			339	1.04	1.27	0.22	0.44	0.28	0.98	1.09	-1.3	-1.16	-1.03	-3.41	-2.77	-4.34	-4.31
			339.1	1.19	1.38	0.37	0.14	-0.07	0.8	0.92	-1.28	-1.24	-0.97	-3.39	-2.68	-4.3	-4.36
			339.2	1.3	1.43	0.5	-0.14	-0.32	0.59	0.72	-1.34	-1.18	-0.86	-3.29	-2.51	-4.22	-4.38
			339.3	1.25	1.41	0.53	-0.35	-0.6	0.44	0.61	-1.42	-1.23	-0.78	-3.18	-2.37	-4.15	-4.27
			339.4	1.25	1.49	0.56	-0.49	-0.74	0.38	0.62	-1.45	-1.29	-0.64	-3.08	-2.25	-4.03	-4.2
			339.5	1.27	1.46	0.58	-0.63	-0.85	0.26	0.66	-1.37	-1.26	-0.59	-3.04	-2.25	-3.99	-4.16
			339.6	1.19	1.47	0.66	-0.86	-0.93	0.05	0.55	-1.22	-1.26	-0.52	-3.11	-2.3	-3.99	-4.16
			339.7	1.11	1.5	0.85	-0.99	-0.88	0.02	0.43	-0.93	-1.21	-0.45	-3.13	-2.19	-3.85	-3.97
			339.8	1.07	1.51	1.01	-1.16	-0.8	0.02	0.24	-0.76	-1.18	-0.48	-3.11	-2.05	-3.72	-3.84
			339.9	1.08	1.58	1.22	-1.34	-0.82	0.04	0.02	-0.61	-1.33	-0.44	-3.06	-1.92	-3.64	-3.71
			340	1.13	1.54	1.37	-1.37	-0.99	-0.01	-0.2	-0.61	-1.46	-0.15	-3.09	-1.8	-3.58	-3.57
			340.1	1.05	1.46	1.34	-1.2	-1	0	-0.32	-0.61	-1.61	-0.11	-3.22	-1.78	-3.62	-3.55
			340.2	0.83	1.3	1.22	-1.11	-1.09	0	-0.29	-0.57	-1.71	-0.21	-3.31	-1.71	-3.59	-3.65
			340.3	0.69	1.06	1.07	-1.03	-1.22	-0.02	-0.26	-0.54	-1.81	-0.22	-3.23	-1.51	-3.36	-3.63
			340.4	0.69	0.91	1.13	-1.01	-1.2	0.07	-0.23	-0.52	-1.98	-0.22	-3.17	-1.42	-3.28	-3.73
			340.5	0.66	0.96	1.18	-1	-1.22	0.1	-0.28	-0.57	-2.14	-0.19	-3.17	-1.42	-3.36	-3.82
			340.6	0.71	0.96	1.27	-0.99	-1.29	0.02	-0.49	-0.57	-2.21	-0.14	-3.05	-1.39	-3.34	-3.79
			340.7	0.87	0.93	1.27	-0.91	-1.24	0.09	-0.64	-0.46	-2.23	-0.04	-2.94	-1.28	-3.27	-3.69
			340.8	0.91	0.91	1.2	-0.83	-1.12	0.14	-0.66	-0.55	-2.28	-0.01	-2.81	-1.26	-3.27	-3.59
			340.9	0.88	0.97	1.21	-0.84	-0.97	0.1	-0.67	-0.72	-2.5	-0.16	-2.92	-1.51	-3.56	-3.61
			341	0.76	1.02	1.29	-0.9	-0.78	-0.03	-0.84	-1.02	-2.79	-0.47	-3.02	-1.83	-3.85	-3.7
			341.1	0.66	0.92	1.37	-1.08	-0.69	-0.12	-0.93	-1.15	-3	-0.85	-3.14	-2.12	-4.15	-3.81
			341.2	0.51	0.79	1.46	-1.19	-0.62	-0.17	-0.87	-1.16	-3.17	-1.03	-3.2	-2.34	-4.42	-3.83
			341.3	0.32	0.59	1.44	-1.23	-0.52	-0.2	-0.89	-1.19	-3.34	-1.15	-3.21	-2.54	-4.59	-3.7
			341.4	0.08	0.26	1.25	-1.16	-0.43	-0.18	-0.86	-1.23	-3.63	-1.2	-3.11	-2.61	-4.77	-3.63
			341.5	-0.17	-0.2	0.94	-1.09	-0.29	0.02	-0.72	-1.27	-3.77	-1.3	-3.09	-2.6	-4.92	-3.6
			341.6	-0.23	-0.49	0.59	-1.04	-0.15	0.14	-0.55	-1.24	-3.87	-1.27	-3.14	-2.71	-4.92	-3.53
			341.7	-0.31	-0.67	0.31	-1.14	-0.17	0.18	-0.56	-1.16	-3.79	-1.26	-3.01	-2.78	-4.84	-3.35
			341.8	-0.46	-0.8	0.11	-1.28	-0.22	0.23	-0.63	-1.1	-3.61	-1.21	-2.76	-2.76	-4.62	-3.06
			341.9	-0.5	-0.9	0.12	-1.44	-0.24	0.35	-0.67	-1.15	-3.54	-1.15	-2.53	-2.64	-4.54	-2.87
			342	-0.6	-1	0.21	-1.68	-0.31	0.42	-0.77	-1.15	-3.49	-1.14	-2.43	-2.55	-4.47	-2.76
			342.1	-0.63	-1.12	0.22	-1.8	-0.36	0.44	-0.84	-1.12	-3.45	-1.33	-2.51	-2.7	-4.46	-2.88
			342.2	-0.6	-1.29	0.29	-1.65	-0.26	0.57	-0.8	-1.12	-3.45	-1.44	-2.47	-2.77	-4.38	-2.9
			342.3	-0.53	-1.4	0.36	-1.55	-0.05	0.58	-0.78	-1.22	-3.47	-1.51	-2.42	-2.71	-4.29	-2.8
			342.4	-0.68	-1.52	0.4	-1.34	0.26	0.68	-0.68	-1.31	-3.43	-1.52	-2.34	-2.61	-4.13	-2.68
			342.5	-0.8	-1.51	0.52	-1.14	0.46	0.84	-0.54	-1.42	-3.45	-1.56	-2.25	-2.6	-4.06	-2.54
			342.6	-0.7	-1.46	0.57	-0.97	0.63	0.97	-0.47	-1.5	-3.5	-1.67	-2.25	-2.69	-4.06	-2.57
			342.7	-0.64	-1.51	0.48	-0.74	0.81	1.09	-0.52	-1.55	-3.37	-1.81	-2.28	-2.85	-4.15	-2.66
			342.8	-0.62	-1.49	0.47	-0.44	0.93	1.24	-0.47	-1.54	-3.22	-2.02	-2.36	-2.94	-4.2	-2.7
			342.9	-0.62	-1.5	0.51	-0.24	1.04	1.31	-0.49	-1.65	-3.18	-2.16	-2.38	-2.95	-4.26	-2.7
			343	-0.51	-1.48	0.56	-0.02	1.19	1.43	-0.28	-1.83	-3.27	-2.24	-2.35	-3.05	-4.19	-2.87
			343.1	-0.34	-1.42	0.55	0.23	1.34	1.51	-0.06	-1.88	-3.27	-2.19	-2.32	-3.15	-4.12	-3.01
			343.2	-0.26	-1.39	0.54	0.44	1.55	1.62	0.24	-2.07	-3.28	-2.18	-2.42	-3.3	-4.16	-3.18
			343.3	-0.29	-1.35	0.55	0.52	1.72	1.7	0.41	-2.1	-3.21	-2.38	-2.66	-3.64	-4.42	-3.41
			343.4	-0.19	-1.25	0.65	0.56	1.84	1.77	0.51	-2.05	-3.15	-2.52	-2.76	-3.95	-4.53	-3.64
			343.5	0.01	-1.15	0.74	0.55	1.83	1.72	0.56	-2.05	-3.04	-2.5	-2.66	-4.1	-4.52	-3.67
			343.6	0.21	-0.87	0.86	0.61	1.96	1.78	0.63	-2.01	-2.85	-2.42	-2.59	-4.15	-4.6	-3.62
			343.7	0.09	-0.75	0.76	0.64	2.01	1.86	0.72	-2.06	-2.63	-2.39	-2.67	-4.16	-4.66	-3.6
			343.8	-0.02	-0.72	0.72	0.79	2.06	1.92	0.79	-1.99	-2.37	-2.58	-2.77	-4.14	-4.69	-3.6
			343.9	-0.13	-0.74	0.63	0.97	2.19	1.94	0.98	-1.86	-2.16	-2.68	-2.83	-4.16	-4.65	-3.6
			344	-0.28	-0.61	0.55	0.91	2.24	1.81	1.05	-1.68	-1.96	-2.75	-2.96	-4.27	-4.62	-3.56
			344.1	-0.41	-0.61	0.48	0.84	2.25	1.68	0.87	-1.46	-1.85	-2.79	-3.14	-4.36	-4.5	-3.49
			344.2	-0.43	-0.53	0.4	0.94	2.21	1.67	0.77	-1.18	-1.69	-2.72	-3.16	-4.19	-4.21	-3.38
			344.3	-0.43	-0.46	0.34	1.05	2.13	1.72	0.76	-1	-1.57	-2.7	-3.17	-3.98	-4.12	-3.26
			344.4	-0.37	-0.31	0.4	1.23	2.13	1.71	0.78	-0.86	-1.45	-2.65	-3.21	-3.82	-4.05	-3.19
			344.5	-0.3	-0.17	0.37	1.28	2.09	1.65	0.7	-0.77	-1.34	-2.61	-3.29	-3.71	-3.94	-3.08
			344.6	-0.22	0.14	0.43	1.36	2.04	1.71	0.72	-0.64	-1.23	-2.62	-3.3	-3.54	-3.82	-3.07
			344.7	-0.15	0.37	0.57	1.35	2.01	1.76	0.8	-0.4	-0.95	-2.64	-3.22	-3.37	-3.62	-3
			344.8	-0.09	0.65	0.72	1.34	1.95	1.75	0.81	-0.18	-0.67	-2.63	-3.23	-3.41	-3.42	-2.94
			344.9	-0.2	0.76	0.76	1.29	1.85	1.69	0.85	-0.1	-0.44	-2.6	-3.18	-3.39	-3.37	-2.81
			345	-0.16	0.86	0.96	1.3	1.92	1.73	0.89	0.07	-0.34	-2.7	-3.35	-3.57	-3.44	-2.86
			345.1	-0.02	1.01	1.06	1.52	2.02	1.72	0.92	0.28	-0.3	-2.74	-3.64	-3.72	-3.49	-3.05
			345.2	-0.05	1.11	1.01	1.82	2.22	1.66	0.98	0.4	-0.35	-2.9	-3.92	-3.94	-3.57	-3.21
			345.3	-0.04	1.19	0.89	2.05	2.29	1.46	0.94	0.57	-0.25	-3.05	-4.08	-4.13	-3.7	-3.37
			345.4	-0.08	1.11	0.72	2.3	2.31	1.44	0.99	0.66	-0.16	-3.03	-4.08	-4.12	-3.7	-3.23
			345.5	-0.17	1.09	0.5	2.42	2.28	1.4	0.99	0.81	-0.03	-2.99	-4.17	-4.13	-3.77	-3.14
			345.6	-0.26	1.11	0.28	2.5	2.3	1.56	1.01	0.96	0.14	-2.91	-4.29	-4.14	-3.85	-3.19
			345.7	-0.31	0.94	0.07	2.67	2.24	1.74	1.14	1	0.19	-2.85	-4.39	-4.21	-3.87	-3.26
			345.8	-0.31	0.73	-0.19	2.72	2.12	1.79	1.13	1.01	0.18	-2.93	-4.56	-4.28	-3.99	-3.33
			345.9	-0.35	0.58	-0.33	2.78	2.05	1.8	1.05	0.93	0.12	-2.88	-4.63	-4.25	-3.97	-3.38
			346	-0.41	0.53	-0.45	2.75	2.03	1.76	1.1	0.89	0.05	-2.79	-4.54	-4.22	-3.94	-3.31
			346.1	-0.4	0.61	-0.5	2.78	1.92	1.7	1.23	0.74	-0.12	-2.6	-4.37	-4.03	-3.93	-3.28
			346.2	-0.37	0.69	-0.62	2.82	1.8	1.72	1.41	0.7	-0.19	-2.4	-4.21	-3.92	-3.92	-3.23
			346.3	-0.37	0.86	-0.66	2.72	1.64	1.69	1.43	0.78	-0.13	-2.3	-4.1	-3.81	-3.93	-3.17
			346.4	-0.4	0.99	-0.74	2.52	1.41	1.61	1.25	0.87	0	-2.19	-3.98	-3.7	-3.93	-2.96
			346.5	-0.29	1.05	-0.81	2.43	1.25	1.53	1.09	0.94	0.14	-2.17	-3.87	-3.6	-3.99	-2.67
			346.6	-0.13	1.03	-0.84	2.34	1.05	1.4	0.89	0.93	0.34	-2.09	-3.63	-3.4	-3.87	-2.39
			346.7	0.07	0.94	-0.96	2.21	0.81	1.12	0.7	0.8	0.53	-2.06	-3.49	-3.29	-3.78	-2.25
			346.8	0.1	0.92	-1.04	2.08	0.63	0.93	0.45	0.84	0.7	-2.15	-3.44	-3.25	-3.75	-2.15
			346.9	0.12	0.88	-1.01	1.92	0.45	0.66	0.12	0.76	0.67	-2.27	-3.66	-3.43	-3.77	-2.16
			347	0.4	0.91	-0.88	1.97	0.36	0.43	-0.04	0.69	0.55	-2.24	-3.72	-3.51	-3.71	-2.05
			347.1	0.73	0.88	-0.87	2.04	0.4	0.3	0	0.63	0.3	-2.06	-3.64	-3.52	-3.61	-1.96
			347.2	1.01	0.96	-0.78	2.02	0.35	0.29	-0.04	0.51	0.1	-1.85	-3.53	-3.46	-3.48	-1.84
			347.3	1.07	0.9	-0.69	2.06	0.25	0.25	-0.07	0.38	-0.06	-1.58	-3.3	-3.21	-3.32	-1.66
			347.4	1.12	0.98	-0.55	2.06	0.15	0.17	0.03	0.16	-0.25	-1.41	-3.15	-3.01	-3.28	-1.57
			347.5	1.13	1.02	-0.51	2.01	0.11	0.12	0.18	-0.01	-0.33	-1.4	-3	-2.97	-3.32	-1.61
			347.6	1.15	1.02	-0.54	1.96	0.16	0.02	0.28	-0.03	-0.21	-1.31	-2.91	-2.95	-3.19	-1.66
			347.7	1.17	1.02	-0.66	1.87	0.14	0.02	0.32	-0.1	-0.13	-1.12	-2.82	-2.87	-3.02	-1.71
			347.8	1.17	0.98	-0.72	1.79	-0.03	-0.03	0.3	-0.07	0.02	-0.91	-2.8	-2.89	-2.77	-1.78
			347.9	1.19	0.87	-0.83	1.71	-0.23	-0.2	0.1	0.05	0.18	-0.71	-2.8	-2.98	-2.49	-1.85
			348	1.17	0.68	-0.94	1.45	-0.52	-0.36	-0.17	0.03	0.16	-0.51	-2.89	-3.07	-2.33	-1.9
			348.1	1.18	0.53	-1.05	1.25	-0.64	-0.58	-0.33	-0.03	0.15	-0.51	-3.06	-3.22	-2.37	-2.08
			348.2	1.24	0.49	-1.06	1.01	-0.81	-0.81	-0.55	-0.13	-0.05	-0.52	-3.1	-3.33	-2.31	-2.33
			348.3	1.07	0.37	-1.17	0.87	-0.97	-0.87	-0.61	-0.31	-0.22	-0.41	-2.95	-3.33	-2.14	-2.44
			348.4	0.83	0.17	-1.24	0.69	-1.14	-0.94	-0.66	-0.58	-0.49	-0.25	-2.75	-3.19	-2	-2.37
			348.5	0.74	0.04	-1.25	0.62	-1.27	-0.94	-0.74	-0.78	-0.63	-0.26	-2.63	-3.09	-1.94	-2.37
			348.6	0.84	-0.02	-1.17	0.61	-1.39	-0.75	-0.56	-0.97	-0.7	-0.32	-2.62	-2.93	-1.87	-2.43
			348.7	1.02	0.1	-1	0.44	-1.46	-0.67	-0.48	-1.17	-0.83	-0.37	-2.7	-2.89	-1.87	-2.54
			348.8	1.2	0.24	-0.82	0.34	-1.45	-0.61	-0.37	-1.42	-0.92	-0.36	-2.59	-2.81	-1.77	-2.59
			348.9	1.51	0.48	-0.53	0.33	-1.38	-0.68	-0.15	-1.46	-0.96	-0.32	-2.57	-2.7	-1.71	-2.62
			349	1.63	0.65	-0.44	0.24	-1.2	-0.8	-0.05	-1.29	-0.99	-0.34	-2.57	-2.69	-1.67	-2.57
			349.1	1.6	0.85	-0.33	0.06	-1.01	-0.9	0.02	-1.16	-1.01	-0.28	-2.54	-2.79	-1.7	-2.69
			349.2	1.59	1	-0.26	-0.06	-0.88	-0.96	0.12	-1.13	-0.98	-0.36	-2.5	-2.86	-1.76	-2.77
			349.3	1.58	1.16	-0.14	-0.16	-0.86	-1.02	0.15	-1.11	-0.97	-0.39	-2.48	-2.74	-1.73	-2.78
			349.4	1.68	1.23	0.01	-0.3	-0.85	-1.15	-0.01	-0.85	-0.82	-0.42	-2.59	-2.75	-1.67	-2.82
			349.5	1.73	1.2	0.07	-0.35	-0.7	-1.12	-0.09	-0.62	-0.67	-0.54	-2.72	-2.91	-1.71	-2.87
			349.6	1.86	1.18	0.08	-0.28	-0.63	-1.16	-0.2	-0.68	-0.75	-0.5	-2.72	-3.05	-1.75	-2.91
			349.7	2.04	1.14	0.15	-0.18	-0.63	-1.23	-0.25	-0.75	-0.78	-0.6	-2.77	-3.2	-1.95	-2.97
			349.8	2.06	0.97	0.26	-0.25	-0.76	-1.34	-0.32	-0.91	-1.03	-0.64	-2.93	-3.32	-2.13	-3.1
			349.9	1.94	0.71	0.15	-0.38	-0.93	-1.46	-0.33	-0.98	-1.19	-0.65	-3.09	-3.51	-2.29	-3.3
			350	1.79	0.61	0	-0.34	-0.89	-1.31	-0.2	-1.06	-1.45	-0.64	-3.19	-3.58	-2.33	-3.36

## Sheet: Figure 5a
Figure 5a
			CD-monitored titration (main panel)																Kd fitting (insert)
			Wavelength [nm]	Metal ion concentration [mM]
				0	10	20	40	60	80	100	150	200	400	600	800	1000			Metal ion concentration [uM]	Fraction bound
			205	-17.83	-49.45	-76.49	-80.01	-93.43	-107.65	-100.21	-113.18	-117.65	-138.02	-204.67	-167.91	-180.88			0	0
			205.1	-18.96	-50.19	-76.6	-84.7	-95.75	-109.27	-101.13	-116.94	-117.99	-141.38	-203.57	-175.38	-182.3			10000	0.14
			205.2	-19.47	-53.08	-77.31	-89.18	-94.72	-113.3	-103.27	-119.65	-117.67	-144.65	-202.17	-182.91	-183.15			20000	0.23
			205.3	-19.07	-54.43	-78.8	-90.97	-95.72	-115.21	-107.2	-121.18	-117.85	-147.76	-198.65	-189.51	-184.64			40000	0.36
			205.4	-21.47	-54.83	-79.38	-92.75	-99.79	-117.59	-111.08	-122.79	-117.07	-151.15	-195.81	-193.6	-185.54			60000	0.43
			205.5	-24.29	-55.09	-79.86	-93.94	-101.18	-119.26	-112.83	-121.97	-120.99	-153.98	-192.94	-194.09	-186.16			80000	0.48
			205.6	-27.13	-56.56	-81.77	-95.44	-103.33	-122.49	-113.74	-121.08	-125.71	-155.99	-191.11	-194.68	-186.18			100000	0.5
			205.7	-30.33	-56.05	-84.23	-95.85	-107.06	-125.68	-113.21	-123.79	-128.58	-158.23	-190.43	-198.34	-186.31			150000	0.6
			205.8	-32.64	-55.12	-87.34	-95.47	-111.28	-126.05	-113.37	-123.31	-130.45	-161.32	-193.58	-199.4	-187.77			200000	0.67
			205.9	-35.91	-58.13	-91.63	-97.06	-114.79	-128.4	-113.8	-124.31	-134.66	-163.69	-196.42	-199.28	-190.13			400000	0.81
			206	-39.19	-60.41	-93.49	-98.96	-118.24	-130.2	-113.77	-124.11	-137.2	-165.56	-197.89	-198.63	-191.09			600000	0.87
			206.1	-40.8	-61.65	-94.57	-99.22	-121.37	-129.8	-112.85	-122.59	-138.68	-168.37	-198.69	-198.05	-190.09			800000	0.93
			206.2	-40.56	-62.55	-95.43	-98.47	-121.77	-129.94	-113.37	-123.88	-141.07	-168.28	-198.7	-197.16	-187.83			1000000	0.96
			206.3	-42.12	-64.86	-96.26	-100.17	-121.11	-131.61	-113.44	-125.33	-143	-168.1	-199.44	-196.41	-186.51
			206.4	-44.61	-66.57	-94.2	-102.54	-121.36	-132.78	-112.87	-126.08	-144.32	-167.27	-198.68	-196.59	-184.98
			206.5	-46.97	-68.65	-90.75	-104.56	-122.61	-131.74	-113.48	-127.3	-146.88	-165.86	-196.43	-198.67	-185.39
			206.6	-49.06	-69.06	-88.16	-105.46	-123.64	-131.88	-115.04	-126.44	-148.64	-165.87	-192.74	-199.52	-183.56
			206.7	-49.27	-69.88	-85.71	-106.75	-121.96	-132.43	-116.69	-124.88	-150.06	-165.1	-190.51	-199.37	-179.44
			206.8	-49.03	-71.64	-83.51	-106.54	-118.49	-132.59	-117.49	-123.66	-151.46	-162.38	-188.39	-201.36	-178.85
			206.9	-49.04	-71.41	-81.57	-106.44	-115.54	-131.57	-116.21	-123.29	-150.42	-160.79	-185.72	-200.43	-178.03
			207	-48.97	-71.2	-80.38	-106.18	-116.1	-128.97	-116.2	-122.81	-148.32	-161.14	-184.04	-199.63	-177.01
			207.1	-48.75	-71.96	-79.09	-105.95	-117.29	-126.89	-117.19	-123.12	-147.82	-160.74	-180.93	-197.89	-175.3
			207.2	-49.47	-72.26	-78.64	-107.29	-116.23	-126.74	-116.26	-123.54	-145.75	-160.69	-178.24	-195.18	-172.9
			207.3	-48.5	-71.65	-79.04	-106.44	-114.85	-126.98	-114.32	-122.76	-143.31	-159.23	-176.21	-192.08	-171.08
			207.4	-47.63	-70.26	-79.95	-105.43	-113.28	-124.96	-112.95	-121.12	-142.62	-159.09	-173.08	-188.54	-170.03
			207.5	-48.55	-67.57	-81.07	-105.88	-112.45	-123.54	-112.24	-118.73	-142.23	-159.58	-170.71	-186.59	-167.48
			207.6	-49.16	-63.77	-82.52	-106.12	-112.1	-124.21	-111.75	-117.63	-141.79	-160.17	-168.66	-186.5	-165.76
			207.7	-49.85	-61.93	-84.25	-105.6	-111.41	-124.29	-110.59	-118.23	-140.84	-159.04	-166.63	-185.68	-163.38
			207.8	-48.72	-61.72	-85.96	-102.81	-111.25	-122.79	-109.73	-117.99	-140.12	-157.18	-163.64	-183.5	-159.2
			207.9	-45.43	-61.4	-86.77	-101.21	-110.77	-120.94	-108.47	-117.29	-138.73	-155.14	-160.28	-180.37	-155.44
			208	-42.66	-60.49	-85.84	-100.45	-113.03	-118.41	-106.98	-117.76	-136.68	-152.32	-155.52	-176.92	-152.94
			208.1	-41.74	-60.03	-83.97	-98.64	-112.92	-115.83	-105.66	-117.06	-134.54	-149.17	-150.76	-173.47	-151.58
			208.2	-41.14	-57.14	-81.44	-96.21	-112.2	-111.86	-105.87	-114.36	-133.87	-147.25	-147.09	-170.31	-149.38
			208.3	-40.32	-55.8	-80.07	-94.17	-109.59	-108.02	-104.4	-111.66	-133.4	-145.55	-145.18	-167.56	-147.14
			208.4	-39.04	-55.5	-78.78	-92.17	-106.41	-105.49	-103.09	-111.58	-132.76	-142.32	-142.36	-164.18	-146.18
			208.5	-39.21	-54.01	-79.3	-89.88	-104.19	-103.12	-101.29	-110.36	-132.24	-138.89	-140.92	-159.46	-144.8
			208.6	-40.13	-53.79	-78.88	-88.94	-103.7	-102.16	-99.92	-109.25	-130.07	-137.09	-139.88	-155.67	-142.01
			208.7	-39.53	-53.54	-77.31	-87.97	-101.99	-102.18	-98.27	-107.65	-128.21	-135.37	-140.03	-154	-140.24
			208.8	-38.93	-53.4	-74.86	-85.29	-100.13	-101.31	-97.54	-105.88	-126.29	-133.94	-138.44	-153.15	-140.04
			208.9	-39	-52.55	-72.16	-83.01	-97.41	-99	-96.58	-104.19	-123.12	-131.22	-136.22	-149.49	-139.46
			209	-37.78	-51.5	-70.22	-81.93	-94.96	-97.46	-94.81	-102.06	-120.3	-129.04	-134.79	-144.18	-138.04
			209.1	-35.41	-51.03	-69.35	-80.83	-92.24	-97.43	-93.73	-100.97	-117.86	-127.36	-131.8	-139.18	-136.98
			209.2	-32.54	-48.87	-67.83	-79.68	-89.79	-96.74	-92.55	-100.88	-116.51	-125.37	-129.04	-134.97	-134.95
			209.3	-28.83	-46.8	-65.53	-79.56	-87.98	-94.9	-91.02	-99	-114.65	-123.18	-127.18	-131.54	-133.55
			209.4	-25.82	-44.51	-62.53	-79.51	-84.55	-93.87	-87.62	-97.87	-112.92	-120.49	-124.81	-129.05	-132.46
			209.5	-23.91	-42.26	-60.23	-79.98	-80.9	-92.14	-85.61	-95.98	-111.13	-117.73	-121.77	-125.94	-132.29
			209.6	-22.37	-40.27	-58.4	-78.79	-79.07	-89.68	-83.27	-93.41	-108.72	-114.85	-118.58	-121.65	-131.79
			209.7	-21.28	-37.66	-58.08	-77.08	-77.76	-87.5	-81.53	-90.95	-105.27	-112.97	-115.9	-118.78	-130.44
			209.8	-18.69	-35.18	-57.61	-74.73	-75.66	-84.18	-79.51	-88.75	-100.84	-110.83	-113.57	-115.51	-128.35
			209.9	-15.56	-33.67	-57.86	-73.76	-74.26	-82.47	-77.63	-86.56	-97.75	-108.03	-110.77	-112.23	-126.18
			210	-12.42	-31.41	-57.9	-73.1	-73.77	-80.95	-75.26	-83.81	-94.89	-105.46	-107.72	-109.11	-124.12
			210.1	-10.32	-28.96	-57.48	-72.35	-73.82	-79.51	-73.2	-81.55	-91.66	-103.51	-103.48	-104.84	-120.72
			210.2	-8.67	-28.04	-55.38	-70.7	-73.81	-78.8	-70.65	-80.46	-90.24	-101.87	-100.55	-100.92	-117.81
			210.3	-8.33	-27.18	-54.44	-68.36	-72.25	-78.76	-68.35	-79.53	-89.21	-100.07	-98.16	-97.55	-115.64
			210.4	-7.69	-26.35	-54.28	-67.08	-69.76	-78.34	-65.51	-78.67	-88.14	-99.29	-96.98	-94.92	-113.82
			210.5	-6.26	-25.25	-53.36	-64.33	-66.15	-77.82	-63.19	-76.34	-88.62	-98.06	-95.09	-92.16	-111.3
			210.6	-4.84	-24.52	-51.6	-61.87	-63.07	-77.43	-61.58	-74.4	-88.11	-95.36	-91.99	-89.73	-108.37
			210.7	-4.65	-24.54	-50.31	-59.97	-61.49	-76.79	-59.41	-73.63	-87.16	-92.18	-89.06	-87.67	-105.12
			210.8	-5.37	-25.68	-48.86	-57.76	-61.22	-76.29	-57.18	-71.69	-84.78	-89.34	-86.86	-85.91	-102.93
			210.9	-4.66	-26.33	-46.07	-56.27	-58.38	-74.88	-54.73	-70.29	-82.91	-86.52	-83.74	-83.63	-100.47
			211	-2.63	-27.43	-43.18	-55.21	-55.61	-73.39	-53.49	-68.33	-81.32	-83.99	-80.97	-80.81	-98.4
			211.1	-0.93	-27.58	-40.57	-55.36	-52.84	-72.45	-52.49	-66.33	-79.49	-81.32	-79.29	-79.34	-97.47
			211.2	0.04	-26.24	-37.66	-53.81	-49.2	-70.06	-50.39	-63.34	-75.9	-77.8	-77.39	-78.04	-96.16
			211.3	0	-24.32	-34.47	-51.31	-44.91	-67.69	-48.65	-60.72	-72.36	-75.1	-76.05	-76	-95.45
			211.4	0.27	-21.47	-32.16	-50.06	-40.27	-65.5	-46.32	-59.03	-69.39	-72.46	-74.44	-74.23	-92.95
			211.5	1.1	-19.73	-30.8	-49.04	-36.25	-64.35	-43.59	-57.44	-66.57	-70.19	-73.48	-71.53	-90.65
			211.6	2.11	-18.21	-29.29	-48.06	-33.58	-63.95	-40.92	-57.14	-64.21	-67.14	-71.55	-68.68	-88.53
			211.7	2.06	-16.13	-28.49	-46.45	-32.68	-63.71	-40.58	-55.86	-61.6	-64.42	-68.99	-65.84	-86.14
			211.8	1.93	-14.51	-27.42	-45.38	-31.16	-62.92	-40.13	-53.4	-58.54	-61.75	-67.06	-64.04	-84.06
			211.9	2.34	-13.95	-26.11	-44.27	-29.61	-61.61	-39.11	-51.86	-56.17	-59.65	-65.46	-62.22	-82.51
			212	2.6	-12.86	-25.09	-43.21	-28.56	-59.83	-37.3	-50.62	-53.79	-57.45	-64.1	-60.55	-80.39
			212.1	3.94	-12.13	-24.18	-42.45	-27.2	-57.9	-34.71	-49.84	-50.93	-54.7	-62.96	-58.56	-77.3
			212.2	6.11	-10.79	-23.85	-41.93	-26.3	-55.23	-32.89	-48.16	-48.36	-52.46	-62.24	-56.6	-74.51
			212.3	6.99	-10.48	-22.33	-40.58	-25.1	-52.59	-31.56	-45.93	-45.59	-51.29	-61.33	-55.04	-72.12
			212.4	8.09	-9.19	-19.5	-39.28	-23.59	-49.55	-29.39	-43.35	-43.33	-49.72	-59.27	-52.21	-69.69
			212.5	9.09	-7.98	-16.62	-38.08	-22.55	-46.22	-27.16	-40.87	-40.43	-47.23	-57.18	-49.79	-67.49
			212.6	9.8	-6.17	-14.67	-37.05	-20.7	-43.38	-25.1	-38.88	-37.36	-44.79	-54.1	-47.53	-64.15
			212.7	10.44	-4.74	-13.21	-35.66	-19.44	-41.16	-23.33	-37.39	-35.43	-41.8	-50.99	-44.87	-61.4
			212.8	11.01	-3.93	-11.89	-33.39	-18.46	-39.88	-21.91	-35.11	-33.49	-38.83	-48.52	-42.24	-58.3
			212.9	10.65	-3.31	-10	-31.76	-17.39	-38.84	-20.8	-33.19	-31.21	-35.87	-45.37	-41.11	-55.63
			213	9.92	-2.6	-7.25	-30.61	-15.21	-36.5	-20.11	-31.91	-29.98	-32.54	-42.21	-39.55	-53.6
			213.1	9.02	-2.02	-4.8	-29.07	-13.58	-34.88	-18.98	-30.06	-29.54	-29.76	-39.56	-37.88	-51.79
			213.2	9.15	-0.73	-2.4	-26.26	-13	-33.3	-18.5	-28.31	-29.06	-28.45	-37.1	-36.13	-49.4
			213.3	9.76	0.85	0.43	-23.22	-12.11	-30.37	-17.33	-27.38	-28.72	-26.07	-34.97	-34.23	-46.64
			213.4	10.39	2.31	2.76	-20.82	-10.66	-27.03	-16.71	-25.5	-27.74	-22.73	-33.25	-32.53	-44.41
			213.5	11.3	4.48	3.94	-18.45	-8.63	-22.72	-15.94	-23.97	-25.18	-19.53	-31.59	-31.35	-42.69
			213.6	12.43	6.24	5.1	-16.79	-7.31	-18.95	-15.63	-22.4	-22.31	-16.87	-29.68	-30.46	-41.1
			213.7	14	7.85	6.09	-14.7	-6.24	-16	-15.65	-20.2	-20.13	-14.41	-27.16	-28.67	-39.21
			213.8	16.16	8.94	7.04	-12.38	-5.02	-12.59	-15.25	-18.41	-17.29	-12.33	-23.79	-27.04	-37.76
			213.9	18.36	10.21	7.46	-10.72	-4.28	-9.52	-14.43	-17.42	-14.7	-10.59	-20.66	-25.23	-36.04
			214	20.17	12.15	7.79	-9.02	-3.09	-7.45	-13.15	-16.26	-12.64	-8.94	-17.93	-23.49	-33.89
			214.1	22.83	14.69	8.48	-7.19	-1.13	-5.78	-11.33	-15.2	-11.22	-7.88	-15.42	-20.83	-31.7
			214.2	24.55	17.29	8.79	-4.77	-0.23	-4.46	-9.32	-13.95	-10.03	-6.41	-13.42	-18.32	-29.76
			214.3	25.31	19.76	9.26	-2.9	0.26	-3.39	-7.46	-12.05	-8.57	-4.9	-11.62	-15.96	-27.78
			214.4	26.44	22.57	9.93	-1	1.78	-1.86	-5.84	-10.14	-7.17	-4.21	-9.22	-12.9	-25.33
			214.5	27.55	23.69	10.42	0.03	3.58	-0.63	-4.64	-8.34	-6.35	-4.16	-6.99	-9.33	-22.96
			214.6	29.08	24.38	11.23	0.46	4.98	0.91	-3.5	-6.64	-5.58	-4.06	-4.7	-6.84	-20.49
			214.7	31.02	24.31	11.78	1.48	5.9	2.33	-2.74	-5.52	-4.96	-3.55	-2.95	-4.15	-18.38
			214.8	33.2	24.04	12.75	3.16	5.33	3.97	-1.98	-4.02	-4.3	-2.97	-1.24	-2.42	-16.01
			214.9	35.03	23.61	13.83	4.85	4.58	5.59	-1.14	-2.9	-2.96	-2.24	0.35	-1	-13.78
			215	36.81	24	15.8	6.07	5.11	7.68	0.76	-1.67	-1.43	-1.37	1.95	0.05	-11.97
			215.1	38.98	24.64	18.01	6.72	6.36	10	3.31	-0.73	0.08	-0.92	3.49	1.08	-9.79
			215.2	40.01	26.57	19.38	7.39	7.32	11.8	5.07	0.77	1.22	-0.37	5.52	1.72	-7.67
			215.3	41.1	28.18	20.68	8.66	8.75	13.21	7.14	2.99	2.75	0.08	7.85	2.44	-6.16
			215.4	42.14	29.03	21.82	10.13	9.92	14.84	9.41	5.31	4.52	0.5	10.3	2.98	-5.44
			215.5	43.26	29.37	22.63	11.51	10.34	15.76	11.34	6.16	6.13	0.87	12.52	3.77	-4.15
			215.6	44.79	30.41	23.62	12.54	11.03	16.72	12.82	6.91	7.61	2.07	14.77	4.76	-2.08
			215.7	45.57	30.93	23.9	12.98	12.38	17.5	13.74	7.86	8.91	3.89	16.26	5.3	-0.23
			215.8	44.99	30.82	24.32	12.79	13.49	17.54	13.88	8.8	9.9	5.27	17.79	5.91	1.1
			215.9	43.71	30.27	24.35	13.17	14.88	18.06	14.47	9.72	11.02	5.79	19.17	6.6	1.65
			216	43.11	30.02	24.41	14.14	16.38	18.62	14.7	10.3	12.31	6.11	20.08	7.4	2.33
			216.1	43.1	29.72	24.69	14.82	17.75	19.37	14.83	11.2	12.82	6.37	19.91	8.2	3.04
			216.2	43.76	29.75	25.42	15.48	19.51	20.77	15.16	12	12.98	6.84	20.54	9.53	3.84
			216.3	45.5	30.09	26.05	16.88	20.55	22.07	16.42	13.07	13.2	7.57	21.03	10.86	5.09
			216.4	46.88	30.71	26.34	18.1	21.25	22.83	17.78	14.2	13.75	8.45	22.09	11.38	6.04
			216.5	48.03	31.7	26.79	18.8	22.77	23.02	19.84	15.21	14.65	9.77	23.31	11.54	7.27
			216.6	48.21	32.72	26.92	18.7	23.45	22.33	21.24	16.2	15.15	10.81	24.39	11.5	8.26
			216.7	48.26	33.24	27.63	19.13	23.74	22.22	22.72	16.33	15.74	10.7	25.17	12.18	8.99
			216.8	48.61	32.91	27.88	19.44	23.55	21.61	24.35	16.97	16.2	10.81	26.02	12.67	9.81
			216.9	49.16	32.57	28.41	19.87	23.53	21.4	25.87	18.35	16.54	11.42	26.35	13.6	11.09
			217	49.23	32.18	28.51	20.51	23.78	21.9	27.2	20.24	16.31	12.01	26.08	14.24	12.07
			217.1	48.61	32.12	28.63	20.33	23.74	22.03	28.01	21.29	16.13	12.59	25.57	14.99	12.46
			217.2	47.99	32.7	29.02	20.51	24.43	22.41	29.07	22.24	16.24	13.14	25.44	15.87	13.26
			217.3	47.19	33.23	30.01	21.04	25.52	23.61	30	23.21	16.74	13.59	25.68	17.46	13.63
			217.4	46.74	33.24	31.2	21.57	26.55	24.83	30.71	24.7	17.73	14.42	26.25	18.59	14.06
			217.5	46.56	32.59	32.36	21.79	27.48	26.04	31.05	26.26	19.58	15.09	27.02	19.81	14.33
			217.6	46.3	31.76	33.87	22.11	28	27.34	31.42	27.33	21.1	15.63	27.63	19.9	14.06
			217.7	46.5	31.01	34.69	22.53	28.11	28.48	31.83	28.38	22.15	16.4	27.57	19.34	13.7
			217.8	46.57	31.24	35.32	22.68	27.6	29.36	31.96	29.06	23.13	16.94	27.01	18.68	13.08
			217.9	46.76	31.73	35.6	22.74	26.84	29.83	32.12	29.69	24.01	18.21	26.66	17.9	12.55
			218	46.61	32.47	35.64	22.9	26.37	30.43	32.33	30.27	24.65	18.53	26.56	17.9	12.31
			218.1	46.67	33.35	35.79	23.25	26.68	30.9	33.17	31.19	25.27	18.8	27.01	18.54	12.51
			218.2	46.42	34.41	35.7	23.73	27.23	31.32	33.61	31.91	25.62	18.86	26.89	19.21	12.77
			218.3	45.94	35.37	35.05	24.03	27.94	31.99	33.66	32.28	25.79	18.67	26.43	19.64	13.62
			218.4	45.17	36.14	34.61	24.79	28.7	32.39	33.34	32.29	25.79	18.51	26.4	20.14	14.56
			218.5	45.05	36.43	34.45	25.56	29.14	32.14	33.35	32.45	26.35	18.8	26.28	20.99	15.15
			218.6	45.19	36.95	34.09	26.03	29.22	31.7	33.03	32.18	26.72	18.54	26.24	21.56	15.6
			218.7	45.24	37.51	33.85	26.59	29.29	31.36	32.42	31.41	26.29	18.22	25.96	22.58	16.04
			218.8	44.87	37.63	34.02	27.06	29.46	30.87	31.86	31.4	25.68	17.8	25.51	23.09	16.3
			218.9	44.73	37.48	34.1	27.66	29.96	30.68	31.34	31.47	25.58	17.1	24.99	23.32	16.03
			219	45.07	38.02	34.1	28.32	29.88	30.6	31.46	31.61	25.17	16.68	24.51	23.5	16.11
			219.1	45.23	38.66	34.38	29.54	29.86	30.52	31.42	31.64	25.58	15.96	23.85	23.57	15.91
			219.2	45.8	39.28	35.09	30.43	29.71	30.54	30.97	31.78	25.35	15.5	23.17	23.41	15.88
			219.3	46.46	39.81	35.92	31.15	29.51	31	30.53	32.6	24.99	15.55	22.92	23.08	16.09
			219.4	46.59	40.47	36.8	31.69	29.3	31.59	30.32	32.8	25.17	15.38	22.98	22.74	15.81
			219.5	46.48	41.06	37.33	32.02	29.27	31.78	29.93	32.42	25.45	15.4	22.42	22.19	15.94
			219.6	45.98	41.18	37.62	31.96	29.51	31.76	29.68	32.26	25.98	15.56	21.67	22.33	16.14
			219.7	45.47	41.26	37.63	31.85	29.87	31.84	29.3	32.06	26.7	15.46	20.87	22.55	16.72
			219.8	44.82	41.31	37.12	31.56	30.2	31.94	28.76	31.77	27.29	15.29	20.21	22.87	17.03
			219.9	44.28	41.13	36.83	31.75	30.78	32.95	28	31.92	27.9	15.29	19.92	23.52	17.4
			220	44.18	40.81	36.16	31.75	31.69	33.87	27.34	32.52	28.16	15.3	20.03	23.3	17.64
			220.1	43.89	40.62	35.53	31.56	32.22	33.85	26.75	32.89	27.8	14.85	19.61	22.66	17.33
			220.2	43.53	40.54	34.99	31.55	32.43	33.95	26.24	32.45	26.81	14.48	19.48	22.2	17.13
			220.3	43.61	40.79	34.76	31.26	32.89	33.46	26.41	31.95	26.04	14.41	19.6	21.83	16.74
			220.4	43.98	41.08	35.19	31.54	33.52	32.97	26.43	31.98	25.82	14.16	20.11	21.49	16.64
			220.5	44.34	40.57	35.55	31.74	34.04	32.85	26.29	31.89	25.49	14.06	20.08	21.01	16.55
			220.6	44.55	40.35	35.41	31.48	33.68	31.93	25.7	31.79	24.92	13.51	19.23	19.96	15.83
			220.7	44.5	40.59	35.1	31.47	32.99	30.73	25.5	31.45	24.07	12.9	18.43	18.96	15.27
			220.8	44.32	40.75	34.59	31.52	32.36	29.97	25.4	31.06	22.92	12.68	17.89	18.2	14.95
			220.9	44.31	40.59	34.27	31.36	32.32	29.11	25.36	30.65	21.88	12.51	17.79	17.81	15.08
			221	44.09	40.25	34.21	31.13	32.12	28.41	25.3	30.16	21.51	12.4	17.74	17.72	16
			221.1	43.73	39.54	34.24	31.04	32.01	28.02	25.43	30.04	21.36	12.62	17.91	17.37	16.76
			221.2	43.11	39.12	34.08	31.35	31.52	27.65	26.04	29.85	21.5	12.2	17.92	17.03	17.46
			221.3	42.82	39.29	34.04	31.18	31.17	26.78	26.43	29.15	21.91	12.33	17.61	16.63	17.74
			221.4	42.48	39.19	33.76	30.67	30.63	25.94	26.05	28.46	22.26	12.73	16.52	16	17.98
			221.5	42.34	38.96	33.55	29.73	29.97	25.82	25.88	27.66	22.07	12.79	15.47	15.25	17.76
			221.6	42.36	38.04	33.18	29.16	29.15	25.32	25.48	27.27	21.43	12.19	14.87	14.38	16.86
			221.7	42.22	37.13	33.18	28.42	28.24	24.9	24.87	26.94	20.89	11.78	14.2	13.41	15.64
			221.8	41.95	36.82	33.02	27.86	27.34	24.74	24.33	26.68	20.42	11.23	13.55	12.88	14.94
			221.9	41.64	36.43	33.32	27.59	27.11	25.07	23.8	26.24	19.85	11.01	13.15	12.6	14.46
			222	40.94	36.2	33.3	27.4	27.15	25.49	23.53	26.3	19.29	11.13	12.75	12.47	14.15
			222.1	40.3	36.1	33.32	27.27	27.27	25.85	23.18	26.32	18.88	11.82	12.84	12.71	14.27
			222.2	39.6	36.07	32.84	26.98	27.52	26.3	22.81	26.11	18.08	12.5	12.66	12.55	14.5
			222.3	38.47	35.44	32.64	26.81	27.83	26.19	22.47	25.55	17.38	12.79	12.24	12.54	14.79
			222.4	37.69	34.65	32.47	26.45	28.1	26.15	22.43	25.05	16.99	13.31	12.18	12.4	15.2
			222.5	37.51	34.09	31.98	26.37	28.46	26.07	22.67	24.48	16.67	13.89	12.14	12.11	15.66
			222.6	37.38	33.58	31.37	26.37	28.63	25.61	22.34	23.62	16.5	14.51	11.81	11.94	15.62
			222.7	37.26	32.83	30.51	26.13	28.64	25.03	22.08	23	16.25	14.86	11.33	11.41	15.63
			222.8	36.76	31.88	29.53	25.63	28.31	24.53	22.22	22.94	16.71	14.77	10.74	11.12	15.71
			222.9	35.94	31.29	28.6	25.4	28.12	24.32	22.09	22.97	17.04	14.23	9.97	10.81	15.72
			223	34.93	30.5	27.6	24.62	27.5	23.83	21.74	22.69	16.65	13.7	9.25	10.51	15.19
			223.1	33.9	30.01	26.79	24.15	26.57	23.22	21.03	21.87	16.13	12.84	8.37	10.15	14.22
			223.2	33.2	29.65	25.88	23.32	25.5	22.34	20.41	21.09	15.81	11.76	7.39	9.54	12.81
			223.3	32.54	29.48	25.15	22.76	24.17	21.25	20.12	20.19	15.34	10.89	6.35	8.96	11.84
			223.4	31.92	29.37	24.45	22.23	23.07	20.85	19.85	19.53	14.94	10.62	5.45	8.23	11.13
			223.5	31.29	29.52	23.52	21.64	22.36	20.28	19.44	19.14	14.91	10.13	4.71	7.7	10.22
			223.6	30.73	29.21	23.08	21.06	21.63	20.07	19.02	18.29	14.96	9.87	3.96	7.27	9.26
			223.7	29.88	28.74	22.58	20.28	21.2	19.75	18.56	17.59	14.93	10.13	3.23	7.19	8.67
			223.8	29.09	28.42	22.03	19.34	20.36	19.29	18.01	16.98	14.69	10.19	2.98	6.92	7.84
			223.9	28.19	28.03	21.62	18.73	19.81	18.8	17.77	16.63	15.02	10.15	2.82	6.69	7.81
			224	27.53	27.39	20.73	18.15	19.37	18.31	17.32	16.34	14.88	10.14	2.45	6.53	7.75
			224.1	26.91	26.72	19.91	17.64	19.07	17.92	16.62	15.56	14.9	10.13	1.76	5.89	7.34
			224.2	26.41	26.13	18.76	17.34	18.71	17.53	15.91	14.99	14.85	9.94	0.93	5.16	6.93
			224.3	26	25.69	17.66	17.51	18.45	17.05	15.37	14.66	14.41	9.44	0.2	4.46	6.23
			224.4	25.72	25.15	16.92	17.28	18.18	16.74	14.99	14.32	13.79	8.8	-0.27	3.99	5.75
			224.5	25.76	24.52	16.45	16.57	17.76	16.09	14.46	13.81	13.02	8.26	-0.8	3.38	5.41
			224.6	25.5	23.53	15.98	15.58	17.1	15.69	13.65	13.35	11.73	7.47	-1.46	2.45	5.13
			224.7	25.06	22.41	15.49	14.97	16.35	15.42	13.24	13.11	10.42	6.6	-1.64	1.81	4.56
			224.8	24.15	21.48	14.91	14.91	15.83	14.74	12.62	12.89	9.67	5.96	-1.65	1.3	3.86
			224.9	23.2	20.38	14.63	14.88	15.52	13.89	12.33	12.48	9.3	5.86	-1.72	0.88	3.75
			225	22.39	19.54	14.3	14.68	15.22	13.14	12.15	11.79	8.95	5.81	-1.88	0.62	3.76
			225.1	21.91	18.63	13.69	14.39	14.97	12.64	11.82	11.34	8.27	5.65	-2.18	0.35	3.48
			225.2	21.35	18.07	13.23	14.2	14.79	11.92	11.69	10.98	7.85	5.58	-2.12	0.24	3.12
			225.3	20.88	17.63	12.51	13.85	14.54	10.78	11.19	10.62	7.29	5.19	-2.46	-0.05	2.89
			225.4	20.39	17.5	11.68	13.2	14.09	9.88	10.21	9.85	6.98	4.38	-2.58	-0.76	2.27
			225.5	19.97	17.2	11.12	12.83	13.25	8.96	9.6	9.27	6.98	3.53	-2.47	-1.49	2.12
			225.6	19.51	16.71	10.35	12.35	11.99	8.07	9.04	8.76	6.69	2.61	-2.58	-2.19	2.02
			225.7	18.78	16.48	9.55	11.92	10.78	7.11	8.31	8.34	6.24	1.62	-2.71	-2.55	1.52
			225.8	18.06	16.1	9.17	11.55	9.57	6.32	7.6	8.11	5.89	1.07	-2.83	-2.67	0.74
			225.9	17.12	15.65	8.48	10.75	8.38	5.74	7.13	7.73	5.25	0.46	-3.14	-2.81	0.14
			226	16.08	15.01	7.96	10.25	7.7	5.23	6.61	7.5	4.63	0	-3.09	-2.61	-0.02
			226.1	15.25	14.66	7.75	10.12	7.44	4.79	5.92	7.12	3.83	-0.47	-2.87	-2.66	-0.28
			226.2	14.64	14.01	7.2	9.81	7.19	4.29	5.22	6.62	2.79	-0.75	-2.73	-3.31	-0.94
			226.3	14.39	13.55	6.6	9.5	6.84	3.75	4.53	5.96	2.18	-1.05	-2.43	-3.76	-1.52
			226.4	14.55	12.71	6.15	9.11	6.63	3.16	4.15	5.41	1.6	-1.36	-2.15	-3.86	-2.06
			226.5	14.76	11.81	5.93	8.97	6.3	2.42	3.7	4.7	0.88	-1.42	-2.21	-3.85	-2.31
			226.6	14.92	11.23	6.13	8.99	6.39	2.13	3.66	4.55	0.77	-1.11	-1.99	-3.68	-2.22
			226.7	14.58	10.26	6.24	9.05	6.53	1.76	3.53	4.49	0.46	-1.03	-2.04	-3.18	-2.4
			226.8	14.29	8.97	6.38	8.89	6.35	1.34	3.37	4.42	-0.21	-1.26	-2.29	-3.01	-2.82
			226.9	13.6	7.88	6.41	8.86	6.28	1.01	3.39	4.42	-0.68	-1.67	-2.37	-3.55	-3.17
			227	12.99	6.94	6.21	8.8	5.61	0.56	3.09	4.12	-1.18	-2.39	-2.76	-3.79	-3.57
			227.1	12.55	6.32	5.55	8.91	4.86	0.13	2.77	3.91	-1.83	-2.84	-3.11	-3.89	-3.91
			227.2	11.98	5.61	5.08	8.63	4.07	-0.48	2.11	3.43	-2.86	-3.44	-3.65	-3.96	-4.33
			227.3	11.34	4.89	4.82	8.15	3.56	-0.78	1.35	2.66	-3.61	-4.15	-4.01	-4.44	-4.92
			227.4	10.78	4.12	4.66	7.67	3.17	-0.93	0.86	2.22	-4.33	-5.11	-4.28	-5.12	-5.57
			227.5	10.09	3.34	4.61	7.21	2.74	-0.96	0.44	1.78	-5.37	-5.84	-4.53	-5.67	-5.95
			227.6	9.31	2.47	4.38	6.43	2.25	-1.37	-0.17	1.08	-6.15	-6.13	-4.75	-6.28	-6.44
			227.7	8.71	1.59	3.86	5.34	1.28	-1.89	-0.76	0.21	-6.79	-6.6	-5.23	-6.85	-7.01
			227.8	7.9	0.67	3.44	4.46	0.31	-2.25	-1.54	-0.84	-7.11	-7.29	-5.9	-7.58	-7.87
			227.9	7.1	-0.4	3.05	3.73	-0.29	-2.6	-2.19	-1.63	-7.38	-7.76	-6.32	-7.76	-8.91
			228	6.38	-1.17	2.51	2.99	-0.79	-3.15	-2.84	-2.39	-7.6	-8.01	-6.39	-7.86	-9.72
			228.1	5.82	-2.13	1.89	2	-1.37	-3.39	-3.62	-3.58	-8	-8.26	-6.65	-8.18	-10.29
			228.2	5.07	-2.6	1.25	1.08	-1.98	-3.53	-4.36	-4.62	-8.41	-8.57	-6.57	-8.66	-10.83
			228.3	4.35	-2.61	0.79	0.03	-2.53	-3.58	-5.01	-5.24	-8.71	-9.08	-6.51	-9.04	-11.28
			228.4	3.62	-2.65	0.26	-0.74	-3.11	-4.06	-5.44	-5.73	-9	-9.37	-6.4	-9.33	-11.69
			228.5	2.88	-3.37	-0.82	-1.61	-4.24	-4.9	-6.23	-6.67	-9.48	-9.85	-7	-9.98	-12.36
			228.6	2.18	-4.22	-1.85	-2.31	-5.16	-5.69	-7.12	-7.74	-10.14	-10.24	-7.67	-10.99	-13.38
			228.7	1.43	-5.49	-3.18	-3.42	-6.23	-6.74	-7.95	-8.72	-11.04	-10.69	-8.76	-12.31	-14.64
			228.8	0.61	-6.6	-4.41	-4.59	-7.17	-7.69	-8.6	-9.64	-11.8	-11.42	-10.2	-13.32	-15.96
			228.9	0.03	-7.34	-5.25	-5.61	-7.58	-8.28	-9.38	-10.52	-12.18	-11.68	-11.23	-13.72	-17.29
			229	-0.44	-7.93	-5.86	-6.39	-8.11	-8.33	-9.85	-11.11	-12.76	-11.91	-11.92	-14.37	-18.14
			229.1	-0.72	-8.46	-6.48	-7.21	-8.54	-8.62	-9.96	-11.46	-13.31	-12.49	-12.29	-14.84	-18.5
			229.2	-1.08	-9.23	-7.13	-7.96	-8.69	-9.32	-10.21	-11.81	-14.03	-13.17	-13.03	-15.85	-18.97
			229.3	-1.53	-9.7	-7.71	-8.63	-9.1	-10.06	-10.45	-12.35	-14.57	-13.79	-13.85	-16.84	-19.61
			229.4	-2.02	-10.21	-8.48	-9.65	-9.87	-10.5	-10.71	-12.85	-15.05	-14.48	-14.59	-17.62	-20.31
			229.5	-2.53	-10.99	-9.23	-11	-11.19	-11.07	-11.38	-13.52	-15.41	-15.74	-15.32	-18.07	-20.95
			229.6	-2.64	-11.66	-10.02	-11.92	-12.31	-11.86	-11.97	-14.2	-15.66	-16.43	-15.85	-18.43	-21.28
			229.7	-3.08	-12.11	-10.96	-12.78	-13.09	-12.46	-12.75	-14.72	-15.85	-17.11	-16.56	-19.19	-21.82
			229.8	-4.14	-12.65	-12.25	-13.61	-13.61	-13.04	-13.38	-14.93	-15.98	-17.68	-17.46	-20.04	-22.56
			229.9	-4.99	-13.16	-13.36	-14.6	-14.06	-13.75	-13.98	-15.43	-16.34	-18.52	-18.11	-20.91	-23.67
			230	-5.92	-13.84	-14.5	-15.85	-14.57	-14.56	-14.77	-16.35	-16.77	-19.56	-18.9	-22.18	-24.82
			230.1	-6.56	-14.2	-15.83	-16.77	-15.14	-15.27	-15.48	-17.38	-17.28	-20.55	-19.62	-23.25	-25.74
			230.2	-6.98	-14.56	-16.6	-17.38	-15.73	-16.02	-16.25	-18.29	-17.74	-21.07	-20.38	-23.61	-26.08
			230.3	-7.42	-14.8	-17.07	-17.87	-16.17	-16.72	-16.85	-18.96	-18.01	-21.45	-20.81	-23.87	-26.51
			230.4	-7.71	-14.88	-17.23	-18.43	-16.49	-17.32	-17.06	-19.75	-18.03	-21.96	-21.14	-24.51	-26.81
			230.5	-8.06	-14.99	-17.55	-18.9	-16.61	-17.93	-17.17	-20.57	-18.09	-22.4	-21.6	-25.5	-27
			230.6	-8.47	-15.19	-17.84	-19.42	-16.83	-18.15	-17.19	-21.13	-18.38	-22.27	-22.02	-25.97	-27.19
			230.7	-8.58	-15.54	-18.17	-19.95	-16.96	-18.45	-17.44	-21.36	-18.84	-22.07	-21.95	-26.29	-27.23
			230.8	-8.9	-15.84	-18.6	-20.47	-17.27	-19.15	-17.81	-21.96	-19.25	-22.2	-21.66	-26.62	-27.73
			230.9	-9.65	-16.26	-19.15	-21.43	-17.81	-19.84	-18.38	-22.52	-19.77	-23.13	-22.1	-26.99	-28.79
			231	-10.39	-16.83	-19.41	-22.1	-18.06	-20.36	-19.27	-23.13	-20.26	-24.03	-22.67	-27.14	-29.71
			231.1	-11.33	-17.67	-19.97	-22.55	-18.33	-21.16	-19.8	-23.91	-20.88	-24.61	-23.15	-27.28	-30.44
			231.2	-12.31	-18.57	-20.6	-22.97	-18.62	-21.86	-20.25	-24.7	-21.51	-24.87	-23.41	-27.51	-30.68
			231.3	-13.12	-19.29	-21.06	-23.18	-18.99	-22.36	-20.71	-25.51	-21.99	-25.13	-23.77	-28	-31.11
			231.4	-13.92	-19.97	-21.62	-23.41	-19.23	-23.14	-21.09	-25.94	-22.46	-25.74	-24.06	-28.62	-31.67
			231.5	-14.66	-20.52	-22.15	-23.62	-19.31	-23.99	-21.36	-26.04	-22.78	-26.29	-24.52	-29.1	-32.2
			231.6	-15.24	-21.25	-22.81	-23.43	-19.49	-24.7	-21.3	-26.23	-23.35	-26.38	-25.29	-29.71	-32.59
			231.7	-15.84	-22.52	-23.57	-23.77	-20.02	-25.68	-21.88	-26.77	-24.06	-27.01	-26.31	-30.58	-33.31
			231.8	-16.64	-23.75	-23.99	-24.6	-20.31	-26.51	-22.69	-27.23	-25.07	-27.85	-27.21	-31.42	-34.1
			231.9	-17.28	-24.6	-24.35	-25.56	-21.02	-26.92	-23.34	-27.39	-26.06	-28.68	-27.86	-31.95	-34.52
			232	-17.76	-25.05	-24.5	-26.16	-21.54	-26.97	-23.99	-27.61	-26.75	-29.33	-28.41	-32.62	-34.54
			232.1	-17.9	-25.31	-24.38	-26.38	-21.81	-26.97	-24.42	-27.78	-27.16	-29.51	-28.71	-32.73	-34.35
			232.2	-17.99	-25.45	-24.37	-26.65	-22.05	-27.16	-24.75	-27.79	-27.57	-29.94	-28.97	-33.04	-34.45
			232.3	-18.12	-25.66	-24.56	-26.87	-22.5	-27.49	-25.23	-27.86	-27.97	-30.23	-29.37	-33.58	-34.8
			232.4	-18.65	-25.93	-24.84	-27.44	-22.93	-27.83	-25.84	-28.27	-28.22	-30.5	-30.18	-34.43	-35.25
			232.5	-19.06	-26.27	-25.06	-27.91	-23.67	-28.2	-26.49	-28.79	-28.44	-30.91	-30.94	-35.24	-35.54
			232.6	-19.4	-26.55	-25.33	-28.64	-24.25	-28.77	-26.81	-28.87	-28.49	-31.61	-31.45	-35.9	-35.88
			232.7	-20	-26.88	-25.76	-29.23	-24.94	-29.69	-27.43	-29.31	-28.74	-32.22	-32.02	-36.52	-36.24
			232.8	-20.59	-26.99	-26.21	-29.5	-25.54	-30.67	-27.89	-29.67	-29.05	-32.21	-32.44	-37.31	-36.69
			232.9	-21.4	-27.19	-26.7	-29.51	-25.79	-31.13	-28.32	-30.04	-29.79	-32.67	-33.24	-38.13	-37.49
			233	-22.23	-27.58	-27	-29.81	-26.39	-31.3	-28.64	-30.72	-30.52	-33.19	-33.75	-38.53	-38.13
			233.1	-23	-27.82	-27.14	-30.02	-27.3	-31.39	-29.12	-31.59	-31.57	-33.75	-33.85	-38.93	-38.66
			233.2	-23.44	-27.98	-27.24	-30.03	-28.22	-31.35	-29.61	-32.15	-32.35	-34.12	-34.21	-39.27	-38.59
			233.3	-23.98	-28.09	-27.69	-30.03	-29.1	-31.34	-30.08	-32.69	-33.11	-34.58	-34.89	-39.5	-38.82
			233.4	-24.53	-28.16	-27.78	-30.18	-29.71	-31.61	-30.72	-32.89	-33.87	-34.82	-35.42	-39.69	-39.02
			233.5	-25.09	-28.16	-27.97	-30.53	-30.09	-32.07	-31.21	-33.05	-34.37	-34.92	-35.7	-39.84	-39.3
			233.6	-25.75	-28.22	-28.57	-31.34	-30.59	-32.74	-31.72	-33.29	-35.03	-35.37	-36.11	-40.4	-39.56
			233.7	-26.4	-28.51	-29.05	-32.18	-31.12	-33.21	-32.33	-33.63	-35.6	-35.87	-36.63	-41.11	-39.92
			233.8	-27.24	-29.13	-29.97	-33.05	-31.85	-33.79	-32.99	-34.05	-36.16	-36.5	-37.21	-41.58	-40.41
			233.9	-27.79	-29.53	-30.6	-33.57	-32.65	-34.31	-33.68	-34.5	-36.65	-37.32	-37.69	-42.12	-41.08
			234	-28.5	-30	-31.24	-33.81	-33.73	-34.88	-34.23	-35.14	-36.91	-38.4	-38.3	-42.57	-41.71
			234.1	-29.25	-30.17	-32	-33.95	-34.8	-35.2	-34.56	-35.42	-37.08	-39.21	-39.01	-42.62	-41.77
			234.2	-29.86	-30.62	-32.72	-34.16	-35.57	-35.6	-35.07	-35.62	-37.22	-39.64	-39.56	-42.91	-41.48
			234.3	-30.19	-30.93	-33.34	-34.44	-36.34	-35.92	-35.47	-35.81	-37.61	-40.18	-40.07	-43.77	-41.22
			234.4	-30.7	-31.03	-34.29	-35.03	-36.99	-36.43	-36.26	-36.06	-38.23	-40.79	-40.54	-44.58	-41.39
			234.5	-30.95	-30.85	-35.17	-35.34	-37.59	-36.82	-37.11	-36.3	-38.61	-41.32	-40.96	-45.21	-41.69
			234.6	-31.13	-30.84	-35.87	-35.89	-38.03	-37.35	-37.72	-36.56	-39.04	-42.05	-41.76	-45.71	-42.17
			234.7	-31.31	-30.86	-36.27	-36.53	-38.25	-37.75	-38.14	-36.8	-39.74	-42.62	-42.34	-45.88	-42.42
			234.8	-31.52	-31.08	-36.72	-37	-38.42	-38.14	-38.63	-37.25	-40.47	-43.17	-42.9	-45.87	-42.85
			234.9	-31.77	-31.74	-36.8	-37.6	-38.78	-38.76	-39.34	-37.9	-41.19	-44.19	-43.18	-46.18	-43.52
			235	-32.06	-31.98	-36.72	-38.02	-39.01	-39.3	-39.85	-38.62	-41.42	-44.94	-43.34	-46.35	-43.86
			235.1	-32.41	-32.07	-36.83	-38.29	-39.33	-39.69	-40.02	-39.35	-41.4	-45.39	-43.49	-46.7	-44.12
			235.2	-32.75	-32.4	-37.24	-38.38	-39.34	-40.04	-40.15	-40.05	-40.95	-45.56	-43.58	-47.03	-44.53
			235.3	-33.27	-32.97	-37.66	-38.55	-39.46	-40.64	-40.19	-40.55	-40.66	-45.78	-43.69	-47	-44.81
			235.4	-33.98	-33.95	-38.27	-39.09	-39.71	-41.47	-40.2	-40.83	-40.86	-46.35	-43.98	-47	-45.19
			235.5	-34.77	-34.82	-39.16	-39.79	-40.24	-42.42	-40.26	-41.35	-41.59	-46.99	-44.33	-47.56	-45.64
			235.6	-35.61	-35.66	-39.79	-40.45	-40.83	-43.15	-40.55	-42.01	-42.44	-47.78	-44.72	-48.31	-45.99
			235.7	-35.97	-36.34	-40.2	-40.85	-41.41	-43.76	-41.02	-42.64	-43.25	-48.54	-44.94	-48.91	-46.25
			235.8	-36.33	-37.02	-40.94	-41.08	-41.9	-44.05	-41.64	-43.35	-43.95	-49.12	-45.21	-49.43	-47.16
			235.9	-36.59	-37.69	-41.5	-41.08	-42.39	-44.06	-42.53	-43.93	-44.4	-49.4	-45.51	-49.68	-47.82
			236	-36.85	-38.49	-41.84	-41.28	-42.93	-43.9	-43.43	-44.53	-44.94	-49.69	-45.8	-50.09	-48.58
			236.1	-37.1	-39.34	-41.82	-41.77	-43.53	-43.82	-44.14	-45.35	-45.4	-50	-46.3	-50.44	-49.28
			236.2	-37.28	-40.19	-42	-42.53	-44.32	-44.16	-44.98	-45.99	-45.66	-50.17	-46.96	-50.66	-49.61
			236.3	-37.49	-40.69	-42.13	-43.14	-45.01	-44.64	-45.57	-46.47	-45.94	-50.39	-47.52	-51.03	-49.67
			236.4	-37.33	-41	-42.4	-43.89	-45.24	-45.3	-45.87	-46.71	-46.32	-50.6	-48.39	-51.23	-49.57
			236.5	-37.73	-41.66	-42.46	-44.57	-45.44	-45.92	-46.22	-47.07	-46.6	-51.04	-49.38	-51.54	-49.95
			236.6	-38.33	-42.12	-42.81	-45.41	-45.98	-46.62	-47.11	-47.88	-47.16	-51.62	-49.98	-52.2	-50.77
			236.7	-39.06	-42.73	-43.32	-46.15	-46.6	-47.12	-47.6	-48.58	-47.61	-52.34	-50.38	-52.83	-51.56
			236.8	-39.84	-43.5	-44.07	-46.94	-47.46	-47.76	-48.11	-49.28	-48.11	-53.4	-50.81	-53.55	-52.16
			236.9	-40.19	-44.55	-44.89	-47.66	-48.59	-48.2	-48.91	-50.1	-48.87	-54.39	-51.63	-54.18	-53.07
			237	-40.57	-45.3	-45.85	-48.37	-49.67	-48.67	-49.86	-50.78	-49.74	-55.26	-52.58	-54.53	-54.07
			237.1	-40.99	-45.84	-46.78	-49.05	-50.65	-49.18	-50.89	-51.2	-50.57	-55.99	-53.16	-54.78	-54.89
			237.2	-41.55	-46.3	-47.55	-49.58	-51.27	-49.54	-51.61	-51.55	-51.35	-56.26	-53.78	-55.05	-55.54
			237.3	-42.06	-46.56	-48.4	-50.17	-51.94	-49.94	-52.31	-51.77	-52.06	-56.7	-54.44	-55.4	-56.13
			237.4	-42.68	-47.06	-49.2	-51.06	-52.24	-50.32	-52.97	-52.22	-52.97	-57.2	-55.06	-56.27	-56.96
			237.5	-43.19	-47.73	-49.67	-51.79	-52.82	-50.74	-53.46	-52.76	-53.9	-57.97	-55.62	-57.1	-58.07
			237.6	-43.74	-48.04	-50.19	-52.45	-53.24	-51.37	-53.81	-53.56	-54.44	-58.68	-55.99	-57.68	-59.08
			237.7	-44.01	-48.29	-50.63	-52.64	-53.66	-51.9	-53.97	-54.26	-55.08	-59.19	-56.25	-58.18	-60.04
			237.8	-44.31	-48.67	-50.98	-52.87	-54.34	-52.47	-54.22	-54.92	-55.79	-59.81	-56.73	-58.61	-60.88
			237.9	-44.55	-49.22	-51.71	-53.17	-54.93	-52.92	-54.72	-55.42	-56.67	-60.58	-57.18	-58.84	-61.45
			238	-44.62	-49.34	-52.38	-53.41	-55.44	-53.39	-55.36	-55.84	-57.01	-60.89	-57.7	-58.98	-61.69
			238.1	-44.66	-49.45	-53.29	-53.83	-56.11	-53.98	-55.97	-56.59	-57.45	-61.64	-58.3	-59.49	-62.18
			238.2	-44.89	-49.43	-54.5	-54.55	-57.11	-54.58	-56.67	-57.33	-58.1	-62.18	-59.24	-60.3	-62.65
			238.3	-45.03	-49.35	-55.78	-55.29	-57.88	-55.08	-57.35	-57.89	-59.09	-62.78	-59.83	-61.02	-63.34
			238.4	-44.95	-49.54	-56.85	-55.82	-58.67	-55.65	-58.03	-58.55	-60.17	-63.5	-60.16	-61.73	-64.06
			238.5	-45.25	-49.9	-57.51	-56.67	-59.56	-56.42	-58.82	-59.06	-61.39	-64.48	-61.01	-62.38	-65
			238.6	-45.51	-50.58	-58.08	-57.5	-60.52	-57.32	-59.67	-59.63	-62.44	-65.85	-61.82	-63.14	-65.77
			238.7	-45.33	-50.89	-58.48	-58.05	-61.07	-57.95	-60.59	-60.21	-63.05	-66.71	-62.54	-63.88	-66.4
			238.8	-45.21	-51.48	-58.54	-58.73	-61.71	-58.71	-61.69	-60.75	-63.31	-67.23	-63.37	-64.51	-67.29
			238.9	-45.57	-52.26	-59.02	-59.69	-62.21	-59.56	-62.72	-61.1	-63.72	-67.77	-64.57	-64.62	-68.44
			239	-46.05	-53.34	-59.58	-60.52	-62.74	-60.55	-63.67	-61.55	-64.28	-68.26	-66.14	-64.89	-69.65
			239.1	-46.63	-54.21	-60.22	-61.49	-63.37	-61.55	-64.43	-62.17	-64.98	-68.86	-67.51	-65.3	-70.23
			239.2	-47.27	-54.89	-61.06	-62.33	-64.16	-62.5	-65.04	-62.85	-65.63	-69.37	-68.51	-65.71	-70.71
			239.3	-47.67	-55.33	-61.85	-62.97	-64.87	-63.4	-65.42	-63.84	-66.1	-69.87	-69.25	-66.1	-71.28
			239.4	-47.78	-55.54	-62.92	-63.37	-65.49	-64.48	-65.94	-64.61	-66.72	-70.43	-70.02	-66.54	-71.84
			239.5	-48.12	-55.42	-63.74	-63.72	-65.98	-65.28	-66.24	-65.18	-67.47	-71.21	-70.58	-67.03	-72.16
			239.6	-48.76	-55.78	-64.63	-64.34	-66.56	-66.01	-66.72	-65.68	-68.5	-71.89	-71	-67.75	-73.03
			239.7	-49.5	-56.57	-65.23	-65.01	-67.3	-66.95	-67.58	-66.28	-69.29	-72.63	-71.28	-68.64	-74.07
			239.8	-50.28	-57.42	-66.24	-65.75	-68.28	-67.91	-68.24	-67.16	-70.45	-73.83	-71.64	-69.64	-75.51
			239.9	-50.81	-58.32	-67.15	-66.46	-69.03	-68.95	-68.35	-67.74	-71.4	-74.87	-72.15	-70.26	-76.29
			240	-50.94	-58.81	-67.58	-66.93	-69.39	-70.14	-68.49	-68.25	-72.14	-75.71	-72.81	-70.61	-76.84
			240.1	-51.01	-59.22	-68.04	-67.32	-69.75	-71.09	-68.93	-68.53	-72.92	-76.48	-73.48	-70.95	-77.21
			240.2	-51.29	-59.52	-68.41	-67.6	-69.99	-71.57	-69.1	-68.74	-73.41	-77.31	-74.12	-71.39	-77.19
			240.3	-51.71	-59.97	-68.79	-67.83	-69.86	-71.98	-68.77	-69.14	-73.56	-77.86	-74.65	-71.88	-77.05
			240.4	-52.22	-60.77	-68.94	-68.02	-69.96	-72.75	-68.65	-69.85	-73.89	-78.42	-75.66	-72.91	-77.04
			240.5	-52.55	-61.24	-69.13	-68.59	-70.1	-73.46	-68.84	-70.57	-74.47	-79.27	-76.57	-73.78	-77.44
			240.6	-52.94	-61.97	-69.65	-69.55	-70.37	-74.26	-69.27	-71.37	-75.2	-80.14	-77.27	-74.67	-78.11
			240.7	-53.36	-62.65	-70.17	-70.71	-71.01	-75.07	-69.73	-72.17	-75.8	-80.85	-77.99	-75.6	-78.96
			240.8	-53.42	-62.43	-70.45	-71.38	-71.47	-75.8	-70.27	-73.04	-76.33	-81.3	-78.74	-76.03	-79.54
			240.9	-53.72	-62.51	-71.15	-71.82	-71.96	-76.66	-71.09	-73.84	-77.12	-81.71	-79.81	-76.53	-80.25
			241	-54.13	-62.85	-71.8	-72.55	-72.67	-77.55	-72.25	-74.5	-77.64	-82.51	-80.89	-77.02	-80.84
			241.1	-54.68	-63.4	-72.58	-73.62	-73.05	-78.42	-73.24	-75.04	-78.08	-83.26	-81.89	-77.85	-81.3
			241.2	-55.31	-64.06	-73.15	-74.6	-73.57	-79.36	-73.89	-75.45	-78.64	-83.71	-82.67	-78.86	-81.97
			241.3	-56.14	-65.02	-73.75	-75.4	-73.99	-80.29	-74.28	-76.22	-79.52	-84.52	-83.45	-80.03	-82.83
			241.4	-56.74	-66.3	-74.1	-76.11	-74.79	-81	-74.75	-77.13	-80.57	-85.38	-84.35	-81.11	-83.79
			241.5	-57.06	-67.68	-74.27	-76.8	-75.57	-81.69	-75.26	-77.99	-81.33	-86.06	-85.18	-81.72	-84.64
			241.6	-57.54	-69.19	-74.44	-77.7	-76.33	-82.34	-75.82	-78.59	-81.96	-86.65	-86.06	-82.32	-85.43
			241.7	-58.54	-70.44	-74.77	-78.82	-77.33	-82.85	-76.7	-79.1	-82.68	-86.99	-87.19	-83.12	-86.12
			241.8	-59.29	-71.39	-75.16	-79.78	-78.46	-83.33	-77.7	-79.83	-83.25	-87.38	-88.37	-83.99	-86.49
			241.9	-60.05	-71.69	-75.71	-80.48	-79.47	-84.22	-78.5	-80.95	-84.03	-87.6	-89.36	-84.84	-86.95
			242	-61.17	-72.27	-76.47	-81.29	-80.47	-85.11	-79.52	-82.77	-84.85	-88.17	-90.35	-85.96	-87.65
			242.1	-62.31	-73.09	-77.56	-81.99	-81.29	-85.54	-80.29	-84.53	-85.92	-88.81	-91.3	-87.32	-88.42
			242.2	-63.16	-73.97	-78.54	-82.6	-82.05	-85.79	-81.03	-86.23	-86.81	-89.41	-92.16	-88.63	-89.23
			242.3	-63.91	-74.48	-79.55	-83.37	-82.98	-86.15	-81.54	-87.81	-87.64	-90.12	-92.68	-89.98	-89.6
			242.4	-64.58	-74.84	-80.58	-84.21	-83.9	-86.66	-82.15	-88.89	-88.5	-90.47	-93.34	-90.94	-90.29
			242.5	-65.27	-75.29	-81.23	-85.21	-84.94	-87.1	-82.64	-89.61	-89.6	-90.9	-94.09	-92.08	-91.48
			242.6	-66.2	-76.02	-82.11	-86.41	-86.15	-87.9	-83.45	-90.38	-90.89	-91.79	-95.02	-93.36	-92.71
			242.7	-66.78	-76.63	-82.98	-87.44	-86.93	-88.25	-84.24	-90.91	-92	-92.87	-95.71	-94.28	-93.55
			242.8	-67.44	-77.66	-83.52	-88.61	-87.26	-88.69	-85.29	-91.63	-92.94	-94.12	-96.51	-95.12	-94.53
			242.9	-67.73	-78.34	-83.94	-89.49	-87.57	-89.27	-86.28	-92.58	-93.87	-94.85	-97.38	-96.11	-95.24
			243	-68.22	-78.73	-84.51	-89.98	-88.28	-89.65	-87.04	-93.73	-94.88	-95.42	-98.24	-97.06	-96.22
			243.1	-69.11	-79.08	-84.99	-90.47	-89.2	-89.91	-88.03	-94.77	-95.34	-96.07	-99.16	-97.71	-97.08
			243.2	-69.65	-79.44	-85.62	-91.25	-90.03	-90.2	-89.19	-95.49	-95.67	-96.58	-99.75	-98.31	-98.24
			243.3	-70.2	-80.33	-86.59	-92.35	-91.24	-90.75	-90.44	-96.25	-96.26	-97.28	-100.4	-99.26	-99.35
			243.4	-70.7	-81.45	-87.42	-93.63	-92.61	-91.41	-91.5	-97.02	-96.93	-97.9	-101.08	-100.38	-100.76
			243.5	-71.25	-82.46	-88.16	-95.02	-94.04	-92.26	-93	-98.11	-97.72	-98.38	-101.87	-101.7	-102.45
			243.6	-72.1	-83.27	-88.77	-96.14	-95.64	-93.44	-95.05	-99.17	-98.7	-99.14	-103	-103.04	-104.35
			243.7	-72.81	-83.99	-89.54	-97.16	-96.99	-94.64	-96.79	-100.13	-99.81	-99.94	-103.77	-104.26	-105.96
			243.8	-73.31	-84.99	-90.03	-98.07	-97.79	-95.31	-98.08	-101.19	-100.55	-100.82	-103.98	-105.02	-107.18
			243.9	-73.99	-86.01	-90.64	-98.91	-98.66	-96.06	-99.07	-102.34	-101.34	-101.62	-104.67	-106.07	-108.3
			244	-74.68	-86.75	-91.14	-99.5	-99.35	-97.01	-100.1	-103.26	-102.13	-102.36	-105.42	-106.91	-109.15
			244.1	-75.62	-87.98	-91.88	-100.29	-100.11	-97.98	-100.98	-104.18	-102.91	-103.14	-106.5	-107.71	-110.31
			244.2	-76.41	-89.44	-92.52	-101.05	-100.87	-98.8	-101.57	-104.99	-103.51	-103.88	-107.13	-108.57	-111.02
			244.3	-76.61	-90.71	-93.12	-101.86	-101.33	-99.1	-101.65	-105.43	-104.35	-104.44	-107.52	-109.33	-111.62
			244.4	-76.87	-91.62	-93.76	-102.45	-102.14	-99.34	-101.75	-105.94	-105.3	-104.46	-108.17	-110.4	-112.44
			244.5	-77.22	-92.5	-94.16	-103.18	-103	-99.51	-101.93	-106.7	-106.3	-104.72	-108.91	-111.4	-113.29
			244.6	-77.59	-93.42	-94.84	-103.94	-104.27	-100.18	-102.71	-107.82	-107.6	-105.17	-109.93	-112.34	-114.46
			244.7	-77.92	-93.92	-95.71	-105.06	-105.41	-101.07	-103.66	-108.64	-108.58	-105.58	-110.95	-113.2	-115.81
			244.8	-78.72	-94.41	-96.66	-106.04	-106.3	-102.26	-104.55	-109.13	-109.03	-106.21	-111.81	-114.11	-116.86
			244.9	-79.66	-94.64	-97.4	-106.83	-106.69	-103.17	-105.53	-109.9	-109.83	-107.21	-112.68	-115.16	-117.55
			245	-80.45	-94.85	-98.36	-107.53	-106.96	-104.32	-106.51	-110.88	-110.52	-108.67	-113.52	-115.67	-118.39
			245.1	-81.15	-95.48	-99.53	-108.13	-107.16	-105.5	-107.23	-112.13	-111.06	-110.04	-114.26	-116.27	-119.46
			245.2	-81.69	-96.2	-100.7	-108.9	-107.47	-106.42	-107.78	-112.93	-111.82	-111.44	-115.15	-116.91	-120.66
			245.3	-81.76	-96.65	-101.38	-109.61	-107.86	-107.04	-107.84	-112.83	-112.34	-112.7	-116.04	-117.3	-121.68
			245.4	-81.88	-96.68	-101.94	-110.42	-108.38	-107.53	-107.84	-112.5	-112.83	-114.16	-116.63	-117.36	-122.83
			245.5	-82.24	-96.81	-102.56	-111.04	-109.28	-108.47	-108.01	-112.42	-113.52	-115.62	-116.97	-117.8	-123.44
			245.6	-83.05	-97.23	-103.35	-111.8	-110.11	-109.29	-108.11	-112.47	-114.07	-117	-117.14	-118.07	-124.51
			245.7	-83.94	-98.14	-103.98	-112.97	-110.99	-110.19	-108.36	-112.71	-114.53	-118.83	-117.32	-118.46	-125.88
			245.8	-84.93	-99.28	-104.77	-113.92	-111.82	-111.3	-108.96	-113.3	-114.95	-120.92	-117.95	-119.32	-126.68
			245.9	-86.06	-100.07	-105.75	-114.41	-112.38	-112.34	-109.63	-113.87	-115.55	-122.34	-118.91	-119.81	-127
			246	-87.12	-100.87	-106.23	-114.69	-112.76	-113.19	-110.22	-114.33	-116.12	-123.36	-119.85	-120.09	-127.44
			246.1	-88.01	-101.59	-106.86	-114.93	-113.65	-114.34	-110.64	-115.04	-117.05	-124.28	-120.63	-120.91	-128.08
			246.2	-88.85	-102.35	-107.85	-115.19	-114.56	-115.33	-111.02	-115.69	-117.89	-125.23	-121.24	-121.58	-129.13
			246.3	-89.92	-103.11	-108.84	-116.13	-115.26	-116.24	-111.87	-116.47	-118.31	-126.43	-122.12	-121.9	-129.74
			246.4	-90.3	-103.66	-109.52	-117.2	-116.1	-117.01	-112.37	-116.92	-118.74	-127.19	-123.12	-122.56	-129.86
			246.5	-90.58	-104.46	-109.79	-118.14	-116.93	-117.71	-112.75	-117.75	-119.33	-127.4	-124.23	-123.45	-129.6
			246.6	-91.17	-105.14	-110.16	-119	-117.52	-118.49	-113.14	-118.87	-120.01	-127.85	-125.27	-124.42	-129.71
			246.7	-91.96	-105.69	-110.78	-119.6	-117.98	-119.39	-113.56	-120.13	-120.69	-128.35	-125.82	-125.48	-130.11
			246.8	-92.73	-106.31	-111.43	-120.03	-118.1	-120.45	-113.82	-121.2	-121.5	-128.9	-126.31	-126.21	-130.81
			246.9	-93.25	-106.85	-111.78	-120.72	-118.24	-121.39	-113.59	-122.13	-122.37	-129.48	-126.93	-126.9	-131.32
			247	-93.76	-107.31	-112.4	-121.28	-118.84	-122.07	-113.83	-123.23	-123.08	-130.13	-127.31	-127.61	-131.47
			247.1	-94.31	-107.75	-113.38	-122.29	-119.57	-122.71	-114.45	-123.93	-123.81	-130.66	-128.16	-128.18	-131.87
			247.2	-95.01	-107.99	-114.26	-123.11	-120.51	-123.66	-115.24	-124.35	-124.41	-131.3	-129.08	-128.79	-132
			247.3	-95.55	-108.23	-115.04	-123.67	-121.21	-124.35	-116.27	-124.77	-124.95	-132.31	-129.65	-128.97	-132.06
			247.4	-96.06	-108.81	-115.9	-124.21	-121.62	-124.88	-117.35	-125.2	-125.7	-133.29	-130.22	-129.4	-132.18
			247.5	-96.59	-109.34	-116.53	-124.93	-122.33	-125.24	-118.75	-125.55	-126.55	-134.19	-130.87	-129.96	-132.68
			247.6	-97.22	-109.59	-117.14	-125.68	-123.07	-126.07	-120.11	-126.05	-127.07	-134.55	-131.59	-130.44	-133
			247.7	-97.85	-110.1	-117.48	-126.13	-123.89	-127.06	-121.32	-126.74	-127.25	-135.22	-131.95	-130.61	-133.55
			247.8	-98.5	-110.2	-117.65	-126.56	-124.35	-128.16	-122.22	-127.24	-127.35	-136.08	-132.37	-130.64	-133.94
			247.9	-99.15	-110.3	-117.8	-126.65	-124.53	-128.84	-122.86	-127.7	-127.04	-137.29	-132.72	-131.2	-134.25
			248	-99.78	-110.54	-117.66	-126.74	-124.72	-129.1	-123.61	-128.24	-126.69	-138.41	-132.84	-132.02	-134.17
			248.1	-100	-110.46	-117.53	-126.92	-124.78	-129.3	-124.36	-128.97	-126.74	-139.27	-133.18	-132.65	-134.37
			248.2	-100.3	-110.37	-117.72	-126.84	-125.19	-129.57	-125.23	-129.63	-126.81	-139.63	-133.63	-132.9	-134.74
			248.3	-100.44	-110.39	-118.08	-126.84	-125.49	-129.49	-125.78	-130.02	-126.85	-139.54	-133.86	-133.17	-135.2
			248.4	-100.35	-110.09	-118.43	-126.78	-125.57	-129.13	-126.29	-130.03	-127.18	-139.25	-134.24	-133.13	-135.57
			248.5	-100.58	-109.86	-118.93	-126.76	-125.73	-128.87	-126.49	-129.86	-127.52	-138.89	-134.57	-133.02	-136.19
			248.6	-101.2	-110.14	-119.4	-126.77	-126.06	-129.06	-127.1	-130.1	-127.94	-138.27	-134.86	-133	-136.76
			248.7	-101.94	-110.61	-119.97	-126.85	-126.92	-129.68	-127.49	-130.67	-128.69	-137.91	-135.43	-133.34	-137.15
			248.8	-102.54	-111.04	-120.38	-127.17	-127.73	-130.32	-128.06	-131.41	-128.85	-137.73	-135.86	-133.69	-137.59
			248.9	-102.67	-111.23	-120.45	-127.61	-128.22	-130.8	-128.89	-132.23	-129.17	-137.59	-136.12	-134.36	-137.64
			249	-102.73	-111.44	-120.28	-127.95	-128.6	-131.43	-129.76	-133.09	-129.66	-137.42	-136.6	-134.9	-137.37
			249.1	-102.43	-111.41	-119.89	-127.85	-128.4	-131.73	-130.24	-133.75	-130.01	-136.88	-136.9	-134.89	-136.84
			249.2	-102.27	-111.63	-119.34	-127.87	-128.26	-131.81	-130.23	-134.25	-129.94	-136.26	-137	-134.88	-136.61
			249.3	-102.36	-111.88	-118.95	-128.49	-128.34	-131.92	-130.2	-135.03	-129.92	-136.06	-137.03	-135.38	-136.46
			249.4	-102.44	-112.12	-119.12	-128.91	-128.66	-132.01	-130.62	-135.49	-129.8	-135.92	-137.14	-136.07	-136.49
			249.5	-102.16	-112.17	-119.2	-128.95	-128.97	-131.88	-131.15	-135.47	-129.31	-135.63	-137.38	-136.06	-136.44
			249.6	-101.7	-112.26	-118.98	-128.77	-129.39	-131.93	-131.35	-135.46	-129.26	-135.8	-137.7	-136.09	-136.47
			249.7	-101.34	-112.53	-118.87	-128.53	-129.25	-131.94	-131.64	-135.54	-129.78	-136.27	-137.64	-136.27	-137.17
			249.8	-101.21	-112.3	-118.73	-127.99	-128.7	-132.3	-132.07	-135.37	-130.38	-136.65	-137.65	-136.64	-137.81
			249.9	-101.22	-112.05	-118.58	-127.61	-128.24	-132.39	-132.43	-135.39	-131.18	-137.07	-137.46	-136.83	-138.51
			250	-100.55	-111.99	-118.04	-127.38	-127.73	-132.14	-132.81	-135.49	-131.51	-137.5	-137.77	-136.8	-138.71
			250.1	-99.62	-111.86	-117.44	-127.32	-127.2	-131.67	-133.23	-135.46	-131.54	-137.72	-138.11	-136.55	-138.32
			250.2	-99.41	-111.78	-117.47	-127.27	-126.95	-131.62	-133.8	-135.62	-131.84	-138	-137.92	-136.65	-138.03
			250.3	-99.34	-111.62	-117.51	-127.37	-126.36	-131.83	-134.01	-135.54	-132	-138.12	-137.66	-136.51	-138.36
			250.4	-99.43	-111.21	-117.33	-126.84	-126.05	-131.98	-133.91	-135.59	-132.25	-138.19	-137.19	-136.27	-138.71
			250.5	-99.36	-111.06	-116.94	-126.36	-125.83	-131.93	-133.34	-135.41	-132.36	-138.1	-136.7	-136.13	-139.12
			250.6	-98.91	-111.2	-116.53	-126.17	-125.93	-132.07	-132.29	-135.27	-132.31	-137.55	-136.11	-136.25	-139.69
			250.7	-98.45	-111.11	-116.22	-126.27	-126.3	-132.01	-131.25	-135.33	-132	-137.04	-135.74	-136.72	-140.18
			250.8	-97.64	-110.65	-115.92	-125.89	-126.29	-132.07	-130.58	-135.45	-131.71	-136.49	-135.49	-136.88	-139.98
			250.9	-97.08	-110.39	-115.64	-125.53	-126.09	-132.14	-130.09	-135.71	-131.63	-136.62	-135.68	-136.84	-139.87
			251	-96.58	-109.93	-115.43	-125.59	-125.85	-132.23	-129.91	-135.75	-131.76	-137.17	-136.3	-137.19	-140.01
			251.1	-96.13	-109.81	-114.97	-125.81	-125.57	-132.06	-129.97	-135.62	-132.02	-137.67	-136.88	-137.12	-140.25
			251.2	-95.84	-109.83	-114.83	-126.09	-125.67	-132.17	-130.04	-135.97	-132.33	-138.34	-137.07	-137.03	-140.6
			251.3	-95.56	-109.52	-114.82	-126.27	-125.49	-131.99	-129.39	-135.94	-132.47	-138.36	-137.08	-136.73	-140.66
			251.4	-95.76	-109.26	-114.92	-126.18	-125.26	-131.78	-128.68	-135.72	-132.86	-138.25	-136.8	-136.74	-140.55
			251.5	-95.73	-109.25	-114.62	-126.11	-125.35	-131.39	-127.82	-135.57	-133.05	-138.04	-136.37	-137.16	-140.48
			251.6	-95.42	-109.21	-113.9	-126.05	-125.62	-131.11	-126.9	-135.32	-133.07	-138.08	-136.29	-137.73	-140.03
			251.7	-95.42	-109.17	-112.91	-125.99	-125.82	-131.18	-125.58	-134.92	-132.76	-138.2	-136.36	-138.04	-139.63
			251.8	-95.21	-109.36	-111.71	-125.77	-125.66	-131.51	-124.62	-134.83	-132.3	-137.96	-136.2	-138.45	-138.89
			251.9	-94.78	-109.52	-110.71	-125.92	-125.3	-131.73	-123.91	-134.58	-132.28	-138.1	-135.99	-139.09	-138.31
			252	-94	-109.54	-109.89	-126.01	-124.59	-131.65	-123.77	-134.25	-131.96	-138.05	-135.53	-139.3	-137.83
			252.1	-93.15	-109.18	-108.96	-125.52	-124	-131.25	-123.67	-133.96	-131.75	-137.52	-135.45	-139.33	-137.24
			252.2	-92.31	-108.78	-108.33	-124.85	-123.38	-130.91	-123.07	-133.41	-131.47	-137.17	-135.76	-138.74	-136.72
			252.3	-91.54	-108.31	-107.93	-123.71	-122.57	-130.25	-122.22	-132.54	-131.16	-136.57	-135.88	-138.12	-135.94
			252.4	-90.69	-107.71	-107.29	-122.64	-122.07	-129.48	-121.26	-131.7	-130.54	-136.11	-135.57	-137.72	-135.44
			252.5	-89.54	-106.97	-107.06	-121.75	-121.72	-128.4	-120.88	-131.2	-129.96	-135.62	-135.15	-137.39	-135.24
			252.6	-88.33	-106.45	-106.57	-120.95	-121.36	-127.5	-120.37	-130.72	-129.44	-135.06	-134.65	-136.95	-135.35
			252.7	-87.1	-105.75	-105.94	-120.09	-120.78	-126.55	-119.4	-129.96	-128.84	-134.56	-133.69	-136.1	-135.31
			252.8	-85.99	-105.12	-105.21	-119.6	-120.09	-125.55	-118.51	-129.35	-128.69	-134.04	-132.75	-135.54	-134.79
			252.9	-85.41	-104.39	-104.79	-119.23	-119.1	-124.64	-118.09	-128.74	-128.22	-133.66	-131.99	-135.08	-134.56
			253	-85.31	-103.87	-104.58	-118.97	-118.02	-124.31	-117.49	-128.19	-127.52	-132.85	-131.32	-134.77	-133.81
			253.1	-84.81	-103.42	-104.38	-118.57	-117.34	-123.67	-116.77	-127.81	-126.62	-132.11	-130.56	-134	-132.85
			253.2	-84.11	-102.98	-103.99	-118.13	-117.22	-122.87	-115.84	-127.47	-125.3	-131.11	-129.83	-133.24	-131.53
			253.3	-84.17	-102.21	-103.48	-117.82	-117.28	-122.22	-115.01	-126.78	-124.05	-129.81	-129.3	-132.59	-130.34
			253.4	-84.56	-101.2	-102.94	-117.16	-117.28	-121.67	-114.14	-126.12	-122.96	-129.12	-128.61	-131.98	-129.71
			253.5	-84.31	-100.4	-102.36	-116.28	-116.57	-120.83	-113.44	-125.24	-121.75	-128.62	-128.09	-131.2	-129.07
			253.6	-83.2	-99.49	-101.56	-115.26	-115.81	-119.48	-112.93	-124.32	-120.19	-128.13	-127.83	-130.18	-127.83
			253.7	-82.16	-99.14	-100.81	-113.98	-114.98	-118.19	-112.56	-123.64	-118.98	-127.97	-127.53	-129.59	-126.82
			253.8	-81.28	-98.96	-100.01	-113.06	-114.37	-117.11	-112.27	-123.38	-118.14	-127.91	-127.1	-129.11	-125.97
			253.9	-80.55	-98.48	-99.16	-111.92	-113.48	-115.87	-111.85	-123.24	-117.76	-127.66	-126.93	-128.62	-124.94
			254	-79.96	-97.88	-98.14	-110.9	-112.2	-114.64	-111.74	-122.61	-117.61	-127.31	-126.43	-127.83	-123.91
			254.1	-79.78	-97.13	-96.95	-110.47	-111.47	-113.64	-111.42	-121.57	-117.28	-127.01	-125.75	-127.16	-123.01
			254.2	-79.5	-96.17	-96	-110.06	-110.81	-112.54	-110.96	-120.42	-116.84	-126.47	-124.46	-126.84	-122.3
			254.3	-79.07	-94.94	-95.03	-109.25	-109.93	-111.19	-110.11	-119.12	-116.38	-125.63	-123.21	-126.22	-121.36
			254.4	-78.22	-93.64	-94.09	-108.15	-109.31	-109.92	-108.75	-117.98	-115.79	-124.93	-121.77	-125.42	-120.05
			254.5	-77.4	-92.03	-93.2	-107.43	-108.58	-108.56	-107.64	-116.31	-115	-123.69	-120.51	-124.49	-118.51
			254.6	-76.62	-90.62	-92.29	-106.47	-107.52	-107.57	-107.14	-114.71	-114.23	-122.43	-119.54	-123.27	-117.11
			254.7	-75.94	-89.7	-91.77	-105.72	-106.69	-107.03	-107.06	-113.11	-113.62	-121.16	-119.01	-122.11	-115.94
			254.8	-75.01	-88.64	-91.39	-105.04	-105.86	-106.41	-106.64	-111.73	-112.91	-120.12	-118.45	-120.95	-114.88
			254.9	-73.79	-87.67	-91.1	-104.14	-104.61	-105.68	-106.27	-110.43	-112.13	-119.2	-117.79	-119.48	-113.94
			255	-72.37	-86.5	-90.96	-103.12	-103.43	-104.82	-105.89	-109.29	-111.39	-117.76	-116.56	-118.15	-112.78
			255.1	-70.88	-85.32	-90.6	-102.36	-102.72	-103.57	-105.67	-107.94	-110.77	-116.83	-115.66	-117.3	-112.11
			255.2	-69.34	-83.79	-90.1	-101.28	-101.9	-102.05	-105.24	-106.84	-109.62	-116.06	-114.48	-116.15	-111.56
			255.3	-67.88	-82.28	-89.11	-99.95	-101.07	-101.05	-104.2	-105.91	-108.36	-114.84	-113.38	-115.02	-110.91
			255.4	-66.46	-81.22	-88.26	-98.78	-99.97	-100.41	-103.24	-104.93	-106.96	-113.59	-111.89	-113.66	-110.16
			255.5	-64.93	-80.19	-87.38	-97.53	-98.51	-99.79	-102.73	-103.92	-106.14	-112.38	-110.66	-112.67	-109.37
			255.6	-63.34	-79.23	-86.29	-96.48	-97.56	-98.82	-102.43	-103.14	-105.34	-111.17	-109.26	-112.12	-108.87
			255.7	-62.55	-78.06	-85.67	-95.89	-96.36	-97.88	-102.04	-102.5	-104.6	-110.27	-108.04	-111.64	-108.19
			255.8	-61.79	-76.8	-85.01	-95.4	-95.18	-97.15	-101.34	-101.64	-104.06	-109.16	-106.71	-110.83	-107.32
			255.9	-60.57	-75.43	-84.31	-94.61	-93.85	-96.56	-100.24	-100.41	-103.12	-107.91	-105.27	-109.83	-106.14
			256	-59.32	-74.34	-83.81	-93.72	-92.91	-95.83	-99.67	-98.81	-102.38	-106.58	-104.66	-109	-104.59
			256.1	-58.45	-73.12	-82.8	-93.04	-91.9	-95.06	-99.09	-97.34	-101.3	-105.12	-104.02	-108	-103.15
			256.2	-57.57	-71.94	-81.3	-92.32	-90.88	-94.05	-98.01	-96.17	-100.17	-104	-102.88	-107.17	-101.58
			256.3	-56.26	-70.9	-79.79	-91.04	-90.15	-92.65	-96.8	-94.89	-99.13	-102.73	-101.61	-106.31	-100.06
			256.4	-55.13	-69.81	-78.38	-89.66	-89.37	-91.4	-95.95	-93.69	-98.12	-101.44	-100.42	-105.47	-98.87
			256.5	-53.89	-68.75	-76.73	-88.57	-88.24	-90.39	-95.05	-92.04	-97.59	-100.87	-99.29	-104.47	-97.85
			256.6	-52.4	-67.47	-75.39	-86.74	-86.82	-89.5	-93.93	-90.14	-97.11	-100.51	-98.04	-103.2	-96.72
			256.7	-50.96	-66.21	-74.04	-85.03	-85.53	-88.48	-92.83	-88.74	-96.69	-99.82	-97.08	-102.03	-95.77
			256.8	-49.24	-64.78	-72.76	-83.71	-84.35	-87.33	-91.58	-87.74	-96.02	-98.17	-96.3	-100.91	-94.74
			256.9	-47.67	-63.59	-71.68	-82.71	-83.39	-86.25	-90.36	-86.89	-95.34	-96.37	-95.19	-99.79	-93.8
			257	-46.24	-62.42	-70.4	-82.18	-82.42	-85.25	-88.9	-85.27	-94.32	-94.69	-93.79	-98.59	-92.52
			257.1	-44.66	-60.99	-69.25	-81.42	-81.43	-84.28	-87.51	-83.53	-92.91	-92.98	-92.63	-97.1	-91.21
			257.2	-43.39	-59.54	-68.67	-80.76	-79.92	-83.53	-86.76	-82.08	-91.43	-91.45	-91.17	-95.72	-90.41
			257.3	-42.29	-58.12	-68.05	-79.92	-78.85	-82.63	-85.87	-80.92	-89.76	-90.28	-89.86	-94.58	-89.54
			257.4	-40.95	-56.81	-67.18	-78.49	-77.85	-81.69	-84.81	-80.03	-88.31	-89.4	-88.56	-93.22	-88.6
			257.5	-39.32	-55.69	-66.14	-77.13	-76.8	-80.85	-83.43	-78.78	-86.85	-88.2	-87.5	-91.7	-87.47
			257.6	-37.88	-55.08	-64.99	-75.9	-75.51	-79.83	-82.2	-77.51	-84.97	-86.86	-86.19	-90.02	-86.02
			257.7	-36.48	-54.31	-63.53	-74.41	-74.1	-78.61	-81.35	-76.56	-82.89	-85.58	-84.97	-88.65	-84.73
			257.8	-35.25	-53.74	-62.07	-73.25	-72.69	-77.4	-80.37	-75.96	-81.18	-84.27	-83.87	-87.7	-83.73
			257.9	-33.92	-53	-60.9	-72.17	-71.4	-76.05	-78.78	-75.51	-79.67	-82.84	-82.92	-86.78	-82.9
			258	-32.57	-52.03	-59.62	-70.78	-70.32	-74.62	-76.94	-74.9	-78.06	-81.43	-81.59	-85.58	-81.72
			258.1	-31.33	-51.13	-58.05	-69.37	-69.05	-73.16	-75.57	-74.03	-76.51	-79.94	-80.23	-84.43	-80.56
			258.2	-30.51	-50.09	-56.69	-68.45	-67.94	-72.01	-74.31	-73.18	-75.17	-78.58	-78.88	-83.71	-79.37
			258.3	-29.81	-49.05	-55.03	-67.33	-66.66	-70.9	-72.96	-72.2	-73.86	-77.92	-77.66	-82.97	-78.36
			258.4	-29.01	-48.16	-53.71	-66.08	-65.5	-70.21	-71.59	-71.69	-72.58	-77	-76.17	-81.69	-77.13
			258.5	-28.36	-47.37	-52.42	-64.67	-64.49	-69.58	-70.36	-70.88	-71.83	-76.02	-74.76	-80.37	-75.85
			258.6	-27.74	-46.27	-51.48	-63.33	-63.48	-68.4	-69.5	-69.85	-70.61	-75.5	-73.53	-79.06	-74.47
			258.7	-27.42	-44.78	-50.27	-61.98	-62.47	-66.76	-68.67	-68.62	-69.54	-75.1	-72.39	-78.11	-72.86
			258.8	-27.45	-43.42	-48.81	-60.58	-61.27	-64.8	-67.44	-67.16	-68.27	-74.48	-71.33	-77.05	-71.37
			258.9	-27.67	-42.25	-47.45	-59.32	-59.8	-62.71	-66.01	-66.04	-66.95	-73.69	-69.97	-75.53	-69.96
			259	-27.29	-40.97	-46.14	-57.83	-58.25	-61.04	-64.82	-64.86	-65.98	-72.49	-68.92	-74.18	-68.73
			259.1	-26.38	-39.83	-44.41	-56.49	-56.95	-59.48	-63.77	-63.94	-65.06	-71.43	-68.06	-72.93	-67.84
			259.2	-25.6	-38.57	-42.7	-55.23	-55.4	-58.11	-63.03	-62.59	-64.05	-70.85	-67.25	-71.35	-66.85
			259.3	-24.89	-36.97	-40.77	-53.82	-53.82	-56.87	-62.09	-61.65	-62.87	-69.88	-66.22	-69.83	-66.12
			259.4	-24.02	-35.66	-38.88	-52.33	-52.32	-55.91	-60.72	-60.66	-61.67	-68.86	-65.12	-68.56	-65.38
			259.5	-22.94	-34.45	-37.57	-50.57	-51.18	-55.05	-59.28	-59.42	-60.43	-67.77	-64.17	-67.45	-64.72
			259.6	-21.58	-32.78	-36.24	-48.98	-49.72	-54.28	-57.95	-58.05	-59.07	-66.37	-63.29	-65.81	-64.01
			259.7	-20.13	-31.04	-35.08	-47.79	-48.19	-53.48	-56.7	-56.58	-57.23	-65.39	-62.36	-64.35	-63.12
			259.8	-18.95	-29.48	-33.77	-46.6	-46.46	-52.26	-55.52	-55.08	-55.22	-63.9	-60.98	-62.94	-61.87
			259.9	-17.71	-28.31	-32.6	-45.44	-44.68	-50.66	-54.55	-53.84	-53.67	-62.05	-59.87	-61.95	-61.07
			260	-16.08	-27.25	-31.52	-44.43	-42.83	-49.01	-53.55	-52.74	-52.01	-60.26	-58.55	-60.93	-60.11
			260.1	-14.44	-26.23	-30.06	-43.2	-41.41	-47.53	-52.17	-51.17	-50.43	-58.58	-56.89	-59.88	-58.66
			260.2	-13.42	-25.06	-28.68	-41.97	-40.21	-46.11	-50.63	-49.52	-48.85	-57.38	-55.4	-58.94	-57.55
			260.3	-12.58	-23.55	-27.18	-40.68	-39.08	-44.65	-48.92	-48.46	-47.64	-56.15	-54.26	-58.14	-56.66
			260.4	-11.72	-21.99	-25.92	-39.31	-37.58	-43.05	-47.38	-47.64	-46.74	-54.4	-53.23	-57.34	-55.97
			260.5	-10.79	-20.7	-24.44	-37.77	-36.73	-41.46	-45.76	-46.53	-45.54	-53	-52.31	-56.5	-54.78
			260.6	-9.49	-19.44	-22.98	-35.99	-35.55	-40.26	-44.36	-45.48	-44.36	-51.42	-51.47	-55.31	-53.38
			260.7	-8.24	-18.19	-21.69	-34.4	-34.23	-39.19	-43.15	-44.42	-43.24	-49.71	-50.79	-54.38	-52.42
			260.8	-7.19	-16.86	-20.62	-32.75	-32.75	-37.73	-41.8	-43.44	-41.96	-48.02	-49.84	-53.81	-51.56
			260.9	-6.38	-15.46	-19.61	-31.15	-31.81	-36.56	-40.31	-42.6	-40.94	-46.6	-48.74	-53.54	-50.9
			261	-5.67	-14.31	-18.62	-30.03	-30.79	-35.64	-39.01	-41.67	-40.14	-45.16	-47.42	-53.5	-50.39
			261.1	-4.71	-12.92	-17.81	-28.65	-29.63	-34.69	-37.44	-40.49	-39.32	-43.69	-46.03	-53.02	-49.47
			261.2	-3.51	-11.37	-17.07	-27.45	-28.42	-33.54	-36.33	-38.88	-38.43	-42.32	-44.7	-52.26	-48.6
			261.3	-1.68	-10.24	-15.81	-26.38	-27.1	-32.36	-35.3	-37.17	-37.21	-41.15	-43.49	-51.25	-47.44
			261.4	0.33	-8.73	-14.2	-25.19	-25.67	-30.96	-33.83	-35.58	-36.07	-40.3	-42.11	-50.33	-46.41
			261.5	2.28	-7.61	-12.75	-23.6	-24.23	-29.15	-32.23	-34	-34.9	-39.6	-40.87	-48.82	-45.42
			261.6	4.17	-6.09	-11.41	-22.18	-23.23	-27.47	-31.1	-32.69	-33.77	-38.34	-39.71	-47.09	-44.4
			261.7	5.87	-4.61	-9.93	-21.14	-21.73	-25.93	-30.3	-31.01	-32.42	-37.2	-38.81	-45.69	-43.39
			261.8	7.43	-2.97	-8.65	-19.69	-20.18	-24.3	-29.39	-29.28	-30.9	-35.91	-38	-44.38	-42.01
			261.9	8.9	-1.36	-7.56	-18.35	-18.58	-22.6	-28.22	-27.67	-29.69	-34.25	-36.9	-43.27	-40.62
			262	10.33	-0.11	-6.6	-16.97	-16.94	-21.08	-26.8	-26.04	-28.73	-32.83	-36.17	-42.26	-39.65
			262.1	12.08	1.28	-5.79	-15.96	-15.62	-19.64	-25.47	-24.77	-27.59	-31.28	-35.07	-41.03	-38.64
			262.2	14.06	3.07	-4.94	-14.74	-14.52	-18.33	-24.4	-23.94	-26.42	-29.95	-34.12	-39.96	-37.4
			262.3	15.88	5.03	-3.88	-13.52	-13.62	-17.2	-23.42	-23.09	-24.91	-28.69	-33.1	-38.56	-36.16
			262.4	17.48	6.58	-2.86	-12.1	-12.91	-16.05	-22.53	-22.02	-23.15	-27.68	-32.03	-37.04	-34.87
			262.5	18.91	8.11	-1.93	-10.21	-12.34	-14.66	-21.42	-20.98	-21.65	-26.49	-30.67	-35.97	-33.57
			262.6	20.21	9.58	-0.76	-8.27	-11.64	-13.3	-20.2	-20.23	-20.36	-25.55	-29.26	-35.11	-32.04
			262.7	21.33	11	0.34	-6.68	-10.61	-11.68	-18.81	-19.68	-19.1	-24.53	-27.96	-33.93	-30.55
			262.8	22.39	12.74	1.69	-5.29	-9.36	-10.25	-17.4	-19.1	-18.08	-23.15	-26.96	-32.47	-29.26
			262.9	23.41	14.09	2.99	-3.93	-8.14	-8.95	-16.21	-18.56	-17.36	-21.87	-25.96	-31.27	-27.97
			263	24.3	15.36	4.3	-2.81	-7.12	-7.61	-14.8	-17.6	-17.16	-20.85	-24.99	-30.35	-26.86
			263.1	25.59	16.36	5.42	-1.59	-6.11	-6.47	-13.42	-16.9	-17.11	-19.92	-24.39	-29.25	-26.06
			263.2	26.56	17.45	6.69	-0.37	-4.97	-5.53	-12.03	-15.87	-16.35	-19.22	-23.55	-27.91	-25.37
			263.3	27.48	18.67	7.73	0.75	-4.01	-4.57	-10.78	-15.16	-15.51	-18.49	-22.69	-26.81	-24.46
			263.4	27.9	19.94	8.33	1.79	-3.36	-3.73	-9.85	-14.55	-14.44	-17.89	-22.06	-25.97	-23.68
			263.5	28.18	21.31	9.09	2.92	-2.18	-3	-8.93	-13.6	-13.58	-17.2	-21.38	-24.9	-22.94
			263.6	28.88	22.83	10.37	4.3	-0.63	-2.54	-7.76	-12.59	-12.69	-16.26	-20.5	-23.83	-21.97
			263.7	29.93	23.77	11.58	5.44	0.64	-1.86	-6.94	-11.7	-11.75	-15.63	-19.71	-22.94	-20.85
			263.8	31.15	25.17	12.65	6.45	2.11	-0.98	-6.09	-10.4	-10.76	-14.96	-18.6	-21.98	-19.62
			263.9	32.41	26.36	13.71	7.38	3.74	-0.16	-5.23	-9.1	-9.9	-14.18	-17.57	-21.28	-18.66
			264	33.48	27.22	14.45	8.46	5.16	1.15	-3.94	-7.97	-8.99	-13.48	-16.41	-20.48	-17.71
			264.1	34.59	28.12	15.39	9.82	6.24	2	-2.57	-6.98	-8.12	-12.58	-15.41	-19.51	-16.52
			264.2	35.78	29.29	16.46	11.1	7.58	3.11	-1.46	-6.2	-7.33	-11.96	-14.88	-18.26	-15.5
			264.3	37.16	30.59	17.48	12.48	8.84	4.34	-0.36	-5.32	-6.85	-11.12	-14.29	-16.76	-14.34
			264.4	38.57	31.59	18.42	13.85	10.03	5.5	0.56	-3.97	-6.51	-10.14	-13.74	-15.24	-13.33
			264.5	39.58	32.59	19.55	15.1	11.32	6.61	1.43	-2.93	-6.07	-9.33	-13.39	-14.13	-12.22
			264.6	40.1	33.68	20.72	16.28	12.63	7.73	2.26	-2.09	-5.51	-8.25	-13.06	-13.16	-11.52
			264.7	40.59	34.74	21.49	17.64	13.81	8.83	2.95	-1.43	-4.82	-7.43	-13.09	-12.53	-11.14
			264.8	41.1	35.8	22.37	18.88	15.13	9.93	3.61	-0.47	-4	-6.26	-13.03	-11.91	-10.89
			264.9	41.78	36.89	23.39	20.01	16.4	10.84	4.41	0.53	-3.12	-4.95	-12.55	-11.49	-10.61
			265	42.74	37.83	24.27	21.31	17.44	11.84	5.37	1.41	-2.64	-3.74	-11.71	-11.14	-10.24
			265.1	43.66	38.77	25.57	22.36	18.28	12.81	6.15	1.83	-2.22	-2.71	-10.88	-10.69	-9.95
			265.2	44.7	39.6	26.9	23.15	19.11	13.59	6.84	2.15	-1.63	-1.78	-10.06	-10.09	-9.78
			265.3	46.11	40.53	28.24	24.07	20.16	14.24	7.54	2.5	-0.93	-0.98	-9.46	-9.24	-9.48
			265.4	47.48	41.53	29.67	25.07	20.78	15.12	8.45	3.26	-0.49	-0.13	-8.79	-8.57	-9.11
			265.5	48.75	42.34	31.13	25.9	21.41	15.69	9.42	4.34	0.03	0.55	-8.28	-8.06	-8.87
			265.6	50.09	42.66	32.16	26.67	21.81	16.32	10.8	5.6	0.61	1.09	-7.96	-7.76	-8.64
			265.7	51.47	43.16	33.34	27.71	22.76	17.18	12.28	6.81	1.19	1.93	-7.48	-7.58	-8.42
			265.8	52.62	44.06	34.71	28.6	24.14	17.79	13.8	7.94	1.78	2.9	-6.98	-7.18	-7.96
			265.9	53.54	44.8	35.7	29.15	25.64	18.39	14.92	8.98	2.26	3.53	-6.77	-6.89	-7.48
			266	54.64	45.44	36.46	29.5	26.9	19.07	15.72	10.21	2.88	4.01	-6.48	-6.59	-7.16
			266.1	55.61	46.02	37.2	30.13	27.75	20.11	16.24	11.33	3.59	4.41	-5.98	-6.62	-6.72
			266.2	56.58	46.56	37.85	30.94	28.5	21.21	16.79	12.43	4.45	4.85	-5.5	-6.76	-6.33
			266.3	57.41	47.33	38.64	31.84	29.33	22.3	17.44	13.16	5.27	5.38	-5.09	-6.8	-5.68
			266.4	58.32	48.24	39.44	33.08	30.09	23.43	18.24	14.05	6.07	5.77	-4.41	-6.42	-5.06
			266.5	59.31	49.39	39.87	34.23	30.69	24.38	19.01	14.74	6.75	6.22	-3.7	-6.08	-4.53
			266.6	60.43	50.48	40.48	35.08	31.1	24.91	19.83	15.35	6.92	6.58	-3.24	-5.51	-4.33
			266.7	62	51.47	41.39	36.07	31.74	25.45	20.58	16.06	7.22	6.9	-2.69	-4.64	-4.06
			266.8	63.86	52.42	42.18	36.89	32.07	26.14	21.33	16.47	7.47	7.19	-2.09	-4.04	-3.76
			266.9	65.69	53.04	42.9	37.62	32.33	27	21.9	16.89	8.08	7.28	-1.66	-3.5	-3.44
			267	67.09	54.05	43.45	38.37	32.53	27.93	22.49	17.5	9.03	7.47	-1.08	-3.22	-3.12
			267.1	68.08	54.96	44.15	39.23	32.79	28.73	23.3	17.85	9.69	7.6	-0.66	-2.83	-3.17
			267.2	68.84	55.7	44.97	40.03	33.01	29.67	24.39	18.26	10.25	7.75	-0.42	-2.64	-3.16
			267.3	69.68	57.07	46.04	40.57	33.25	30.61	25.13	18.84	10.9	8.08	0.08	-2.15	-2.91
			267.4	70.52	58.18	47.11	40.85	33.7	31.34	25.66	19.26	11.36	8.16	0.54	-1.89	-3.14
			267.5	71.24	59	47.99	41.2	34.39	32.12	26.28	19.59	11.66	8.4	1.08	-1.51	-3.37
			267.6	72.15	59.82	48.84	41.77	35.09	32.8	26.99	19.9	12.4	9.05	1.22	-1.02	-3.47
			267.7	72.85	60.89	49.66	42.34	35.63	33.57	27.55	19.96	13.47	9.43	1.55	-0.72	-3.67
			267.8	73.77	62.06	50.49	43.25	35.93	34.05	28.18	19.99	14.44	9.71	1.96	-0.44	-3.92
			267.9	74.8	62.93	51.24	44.38	35.92	34.31	28.57	20.41	14.93	9.68	2.55	-0.28	-3.97
			268	75.83	63.62	52.03	45.07	35.89	34.65	29.22	20.92	15.2	9.67	3.38	-0.02	-3.99
			268.1	76.7	64.76	52.86	45.46	35.77	34.91	30.06	21.27	15.39	9.66	4.27	0.37	-3.67
			268.2	77.43	65.85	53.74	46.16	35.74	35.03	30.85	21.47	15.47	9.54	4.81	0.42	-3.44
			268.3	78.06	66.85	54.83	46.91	35.98	35.27	31.8	21.77	15.96	9.64	5.02	0.51	-2.89
			268.4	78.67	68.14	55.57	47.6	36.4	35.78	32.96	22.52	16.52	9.83	5.41	0.61	-2.44
			268.5	79.29	69.09	56.22	48.44	36.95	36.04	33.92	23.26	17.02	9.79	5.64	0.71	-2.16
			268.6	79.74	69.97	56.99	49.29	37.43	36.28	34.76	23.89	17.34	9.93	5.91	0.69	-1.87
			268.7	80.05	70.99	57.67	50.17	38.13	36.57	35.46	24.4	17.77	10.1	6.34	0.46	-1.65
			268.8	80.34	71.75	58.21	50.97	38.91	36.86	36.25	24.81	18.36	10.34	6.5	0.32	-1.51
			268.9	80.87	72.74	58.99	51.96	39.97	37.3	36.94	25.12	19	10.7	6.93	0.3	-1.31
			269	81.43	73.94	59.79	52.92	40.93	37.67	37.51	25.52	19.7	10.82	7.35	0.55	-0.9
			269.1	82.04	74.95	60.53	53.83	41.37	38.07	38.03	25.75	20.36	10.9	7.35	0.75	-0.76
			269.2	82.85	75.78	61.21	54.52	41.74	38.6	38.51	25.97	20.95	10.95	7.35	0.99	-0.71
			269.3	83.54	76.77	61.84	55.33	42.04	39.09	38.78	26.23	21.36	11	7.45	1.16	-1.08
			269.4	84.84	77.82	62.51	56.22	42.9	39.16	39.43	26.6	21.75	11.09	7.54	1.54	-1.26
			269.5	86.03	79.01	63.11	56.89	43.91	39.32	40.23	26.81	22.07	10.97	7.85	2.18	-1.23
			269.6	87.13	79.95	63.81	57.54	44.76	39.37	41.04	26.93	22.61	10.95	8	2.78	-1.31
			269.7	88.28	80.71	64.82	57.93	45.53	39.45	41.52	27.06	23.18	11.13	7.86	2.93	-1.36
			269.8	89.18	81.55	65.8	58.19	46.15	39.3	41.83	26.95	23.75	11.15	7.44	2.84	-1.53
			269.9	90.14	82.47	66.64	58.69	46.77	39.68	42.38	27.06	24.49	11.36	7.42	2.97	-1.39
			270	90.75	83.32	67.61	59.27	47.41	40.21	43.16	27.6	25.39	11.86	7.66	2.89	-1.2
			270.1	91.07	84.15	68.53	59.97	48.05	40.82	43.63	28.3	25.96	12.28	7.94	2.75	-1.12
			270.2	91.45	84.78	69.27	60.72	48.74	41.54	43.95	28.81	26.31	12.74	8.16	2.77	-0.95
			270.3	92.07	85.29	69.83	61.47	49.54	42.1	44.4	29.14	26.35	13.31	8.19	2.98	-0.87
			270.4	93.01	86	70.77	62.15	50.45	42.68	44.95	29.76	26.53	13.95	8.19	3.12	-0.7
			270.5	93.83	86.78	71.73	62.64	51.33	43.23	45.33	30.28	26.67	14.53	8.19	3.5	-0.85
			270.6	94.55	87.49	72.59	63.29	52.03	43.8	45.69	30.69	26.99	14.83	8.09	3.72	-1.12
			270.7	95.15	88.15	73.52	64.21	52.63	44.34	46.05	31.28	27.57	15.11	8	3.79	-0.88
			270.8	96.02	88.97	74.48	65.25	53.32	44.86	46.18	31.97	28.39	15.35	8.29	3.9	-0.64
			270.9	96.84	89.7	75.48	65.97	53.88	45.4	46.21	32.62	28.97	15.34	8.64	3.65	-0.57
			271	97.9	90.36	76.28	66.8	54.36	45.56	46.51	33.27	29.43	15.38	9.03	3.6	-0.4
			271.1	98.83	91	76.96	67.48	55.15	45.9	46.86	34.1	29.98	15.42	9.28	3.64	-0.02
			271.2	99.72	91.49	77.69	68.06	56	46.56	47.35	34.71	30.74	15.6	9.43	3.63	0.48
			271.3	100.77	92.1	78.42	68.67	56.84	47.29	47.84	35.05	31.6	15.89	9.58	3.97	0.87
			271.4	101.78	92.6	79.05	69.63	57.86	47.83	48.13	35.54	32.41	16.35	9.9	4.34	1.08
			271.5	102.86	92.87	79.71	70.36	58.76	48.52	48.2	36.12	33.16	16.91	10.29	4.76	1.36
			271.6	103.81	93.23	80.1	70.92	59.6	49.19	48.19	36.49	33.59	17.2	10.66	5.21	1.54
			271.7	104.82	93.57	80.81	71.5	60.48	49.74	48.3	36.89	34.01	17.28	10.89	5.36	1.62
			271.8	105.94	94.26	81.76	72.06	61.14	50.49	48.53	37.31	34.73	17.4	11.05	5.43	1.87
			271.9	106.97	95.06	82.53	72.37	61.66	51.62	49.05	37.9	35.51	17.7	11.19	5.52	2.21
			272	108.05	95.79	83.18	72.65	61.98	52.49	49.39	38.41	36.07	17.83	11.34	5.57	2.6
			272.1	109.02	96.6	83.82	72.87	62.45	53.15	49.49	38.91	36.07	17.81	11.56	5.72	3.08
			272.2	109.87	97.3	84.37	73.05	62.69	53.63	49.57	39.46	36.1	17.8	11.76	5.88	3.34
			272.3	110.51	97.86	84.9	73.17	62.89	53.95	49.78	40.26	35.94	18.03	12.13	5.9	3.41
			272.4	111.1	98.34	85.35	73.3	63.25	54.19	49.99	40.77	35.83	18.37	12.34	5.89	3.41
			272.5	111.81	98.94	85.88	73.41	63.69	54.4	50.18	41.39	35.94	18.69	12.87	5.94	3.33
			272.6	112.69	99.41	86.53	73.65	64.19	54.64	50.43	42.03	36.32	19.05	13.38	5.97	3.35
			272.7	113.17	99.74	87.18	73.82	64.34	54.94	50.68	42.15	36.66	19.35	13.57	5.81	3.28
			272.8	113.38	99.84	87.78	73.94	64.45	55.18	50.83	42.29	36.79	19.56	13.68	5.8	3.01
			272.9	113.64	100	88.5	74.03	64.41	55.42	50.86	42.58	36.81	19.55	13.64	5.64	2.76
			273	114.09	100.28	88.92	74.42	64.37	55.67	50.9	42.79	36.8	19.63	13.9	5.53	2.59
			273.1	114.5	100.73	89.29	74.94	64.51	56.17	51.12	43.27	36.91	20.23	14.34	5.37	2.7
			273.2	114.95	101.2	89.77	75.28	64.82	56.83	51.17	43.83	36.96	20.88	14.47	5.15	2.77
			273.3	115.34	101.78	90.03	75.48	65.07	57.36	50.98	44.11	37.1	21.1	14.42	4.97	2.8
			273.4	115.93	102.31	90.34	75.75	65.45	57.66	50.85	44.33	37.24	21.18	14.46	4.95	2.81
			273.5	116.38	102.94	90.69	75.93	65.73	57.88	50.91	44.44	37.31	21.33	14.38	4.95	2.68
			273.6	116.78	103.5	91.02	76	65.97	58.47	50.83	44.73	37.3	21.32	14.1	4.8	2.31
			273.7	117.18	104.05	91.29	76.06	66.01	58.84	50.83	45.06	37.36	21.32	13.88	4.79	2.04
			273.8	118	104.57	91.76	76.48	66.24	59.13	50.81	45.19	37.51	21.35	13.94	4.84	2.18
			273.9	118.61	104.99	92.2	76.75	66.5	59.12	50.9	45.32	37.89	21.55	13.89	4.74	2.3
			274	119.31	105.69	92.61	77.09	66.81	59.22	51.16	45.58	38.05	21.86	13.64	4.79	2.19
			274.1	120.01	106.25	92.89	76.88	66.99	59.24	51.57	45.66	37.93	22.17	13.22	4.6	1.94
			274.2	120.78	106.97	93.12	76.86	66.91	59.5	51.93	46.05	37.92	22.28	12.81	4.59	1.86
			274.3	121.09	107.56	93.28	76.87	67.12	59.84	52.14	46.28	37.94	22.24	12.7	4.5	1.67
			274.4	121.18	108.05	93.68	76.99	67.46	60.37	52.5	46.29	37.76	22.53	12.7	4.47	1.4
			274.5	121.6	108.65	94.17	77.19	67.88	60.78	52.75	46.22	37.54	22.77	12.81	4.67	0.97
			274.6	121.93	109.11	94.56	77.38	68.43	61.21	53.1	46.27	37.39	22.9	12.89	4.49	0.77
			274.7	122.21	109.64	95.04	77.35	68.73	61.48	53.32	46.41	37.33	22.92	12.75	3.98	0.69
			274.8	122.49	110.02	95.28	77.27	69.13	61.6	53.46	46.24	37.23	22.61	12.22	3.29	0.57
			274.9	122.8	110.61	95.52	77.21	69.42	61.54	53.8	46.06	36.89	22.39	11.65	2.67	0.39
			275	123.17	111.04	95.84	77.33	69.51	61.42	54.07	45.82	36.69	22.39	11.21	2.06	0.12
			275.1	123.58	111.24	95.95	77.58	69.59	61.58	54.15	45.61	36.33	22.59	10.88	1.61	-0.12
			275.2	123.98	111.51	96.07	77.97	69.79	61.72	54.41	45.54	36.09	22.68	10.64	1.36	-0.05
			275.3	124.28	111.64	96.33	78.32	70.04	61.89	54.78	45.48	36.04	22.68	10.52	1.33	0.09
			275.4	124.65	111.65	96.65	78.66	70.07	62.08	54.99	45.35	36.3	22.72	10.44	1.25	0.12
			275.5	125.04	111.71	97.04	78.95	70.29	62.35	55.24	45.1	36.72	22.62	10.5	1.16	0.1
			275.6	125.42	111.75	97.45	79.03	70.51	62.55	55.29	44.85	37.23	22.58	10.25	0.96	0.03
			275.7	125.89	111.92	97.57	79.07	70.63	62.91	55.4	44.77	37.44	22.31	9.96	0.65	-0.13
			275.8	126.26	112.35	97.85	79.17	70.7	63.37	55.78	44.77	37.62	21.97	9.66	0.37	-0.03
			275.9	126.68	112.93	98.28	79.37	70.78	63.66	56.14	44.66	37.73	21.81	9.15	0.18	0.15
			276	127.28	113.48	98.39	79.5	70.82	63.95	56.37	44.61	37.63	21.65	8.59	0.04	0.23
			276.1	127.93	113.96	98.47	79.79	70.86	64.1	56.42	44.73	37.72	21.64	8.2	-0.25	0.33
			276.2	128.63	114.54	98.83	80.13	71.09	64.34	56.47	44.93	38.03	21.85	8.02	-0.1	0.49
			276.3	129.23	115.05	99.07	80.2	71.22	64.52	56.63	45.27	38.31	22.16	7.85	0	0.39
			276.4	129.66	115.5	99.19	80.1	71.23	64.76	56.92	45.55	38.39	22.23	7.83	0.14	0.09
			276.5	129.86	115.67	99.21	80.17	71.17	64.85	57.29	45.59	38.45	21.94	7.81	0.14	-0.23
			276.6	130.03	115.69	99.24	80.53	71.25	64.97	57.63	45.8	38.55	21.66	7.93	0.22	-0.39
			276.7	130.36	115.7	99.62	80.8	71.46	65.25	58.07	46.07	38.58	21.35	7.99	0.35	-0.42
			276.8	130.96	115.69	100.06	81.05	71.73	65.69	58.58	46.36	38.74	21.07	8.21	0.45	-0.32
			276.9	131.54	115.82	100.55	81.45	71.8	65.72	59.2	46.65	39.06	20.7	8.51	0.61	-0.12
			277	131.98	115.9	100.93	81.88	71.88	65.89	59.67	46.79	39.49	20.42	8.74	0.42	-0.04
			277.1	132.42	116.06	100.99	82.16	71.78	66.06	60	47.02	39.79	20.13	8.84	0.36	-0.19
			277.2	132.88	116.23	101.04	82.31	71.61	66.22	60.29	47.37	39.67	19.91	8.92	0.25	-0.16
			277.3	133.28	116.25	101.11	82.46	71.58	66.31	60.45	47.63	39.46	19.75	9.06	0.27	-0.1
			277.4	133.69	116.42	101.25	82.65	71.81	66.53	60.55	47.9	39.64	19.66	9.31	0.37	0.02
			277.5	134.05	116.77	101.45	83.08	72.23	66.54	60.85	48.09	39.89	19.81	9.45	0.6	0.14
			277.6	134.56	117.1	101.66	83.4	72.59	66.55	61.28	48.29	40.05	20.16	9.66	0.93	0.43
			277.7	134.94	117.23	101.67	83.57	72.63	66.57	61.4	48.57	40.06	20.31	9.59	0.92	0.41
			277.8	135.26	117.4	101.77	83.67	72.48	66.54	61.5	48.75	40.09	20.19	9.33	0.85	0.13
			277.9	135.64	117.56	102.07	83.71	72.42	66.43	61.8	48.71	40.12	20.07	9.1	0.76	-0.1
			278	136.2	117.62	102.3	83.77	72.51	66.34	62.11	48.57	40.03	19.9	9.05	0.81	-0.23
			278.1	136.82	117.81	102.64	83.86	72.52	66.51	62.45	48.75	40.01	19.91	9.26	0.89	-0.44
			278.2	137.44	118.11	102.96	84.16	72.47	66.86	62.88	49.02	40.32	20.02	9.45	1.18	-0.69
			278.3	138.01	118.29	103.28	84.31	72.42	67.28	63.18	49.32	40.66	20.06	9.71	1.45	-0.92
			278.4	138.46	118.54	103.6	84.36	72.51	67.6	63.44	49.56	40.79	20.08	9.87	1.85	-0.91
			278.5	138.81	118.7	103.85	84.32	72.62	67.56	63.33	49.78	40.81	20.02	9.97	2.14	-1.08
			278.6	139.06	118.93	104.01	84.31	72.55	67.4	63.1	49.73	40.75	20.04	9.91	2.3	-1.4
			278.7	139.58	119.19	104.11	84.27	72.77	67.4	63.02	49.7	40.63	20.08	10.02	2.61	-1.48
			278.8	140.06	119.48	104.26	84.38	73.04	67.51	63.05	49.94	40.45	20.36	10.18	2.85	-1.83
			278.9	140.49	119.96	104.38	84.73	73.18	67.6	63.22	50.27	40.27	20.45	10.22	3.16	-2.02
			279	141.05	120.38	104.59	85.16	73.24	67.68	63.39	50.59	40.23	20.5	10.37	3.29	-1.93
			279.1	141.48	120.51	104.6	85.49	73.4	67.72	63.38	50.92	40.37	20.72	10.72	3.54	-2
			279.2	141.71	120.46	104.42	85.67	73.57	67.85	63.45	51.25	40.56	20.9	10.84	3.73	-2.07
			279.3	141.81	120.39	104.51	85.85	73.76	68.05	63.61	51.69	40.8	21.05	11.2	3.8	-1.95
			279.4	141.87	120.42	104.82	85.82	73.93	68.33	63.87	51.89	40.87	21.08	11.56	4.04	-1.74
			279.5	142.04	120.29	104.83	85.72	74.07	68.5	64.23	51.88	40.67	20.99	11.93	3.9	-1.77
			279.6	142.15	120.22	104.76	85.83	74.41	68.49	64.59	51.73	40.69	20.92	12.23	3.75	-1.63
			279.7	142.23	120.08	104.74	85.77	74.71	68.43	64.72	51.47	40.71	20.82	12.52	3.78	-1.66
			279.8	142.45	120.07	104.97	85.71	74.93	68.5	64.72	51.4	40.73	20.82	12.64	3.82	-1.56
			279.9	142.7	120.2	105.16	85.61	75.18	68.38	64.67	51.43	40.74	20.95	12.56	3.71	-1.46
			280	142.78	120.29	105.2	85.54	75.42	68.39	64.58	51.28	40.77	21.15	12.4	3.61	-1.33
			280.1	142.59	120.25	104.98	85.53	75.7	68.37	64.39	51.12	40.74	21.39	12.14	3.42	-1.41
			280.2	142.46	120.57	104.93	85.69	76.19	68.56	64.39	51.16	40.82	21.75	12.08	3.34	-1.4
			280.3	142.52	120.85	104.99	85.8	76.65	68.58	64.36	51.22	40.6	22.12	12.18	3.66	-1.25
			280.4	142.46	120.96	105.25	86.03	77.12	68.64	64.55	51.32	40.39	22.52	12.23	3.8	-1.07
			280.5	142.37	121.17	105.56	86.19	77.57	68.72	64.67	51.4	40.4	22.84	12.35	3.89	-1.1
			280.6	142.42	121.11	105.78	86.23	77.94	68.62	64.68	51.31	40.45	22.92	12.58	3.82	-1.24
			280.7	142.38	120.93	105.95	86.3	78.23	68.58	64.8	51.4	40.42	22.87	12.68	3.93	-1.25
			280.8	142.18	120.72	106.09	86.18	78.39	68.59	64.8	51.39	40.49	22.72	12.68	4.15	-0.99
			280.9	141.84	120.51	106.26	86.07	78.37	68.54	64.67	51.27	40.46	22.5	12.57	4.22	-1.05
			281	141.77	120.48	106.42	85.94	78.39	68.44	64.65	51.24	40.4	22.2	12.45	4.35	-0.96
			281.1	141.89	120.52	106.54	85.86	78.42	68.39	64.62	51.21	40.47	22.03	12.53	4.5	-0.6
			281.2	142.05	120.56	106.48	86.08	78.46	68.36	64.45	51.41	40.55	22.06	12.68	4.67	-0.18
			281.3	142.02	120.58	106.59	86.35	78.43	68.26	64.14	51.6	40.59	22.33	12.76	4.63	0
			281.4	142.14	120.71	106.62	86.63	78.43	68.24	63.92	51.83	40.71	22.46	12.65	4.79	0.24
			281.5	142.11	120.69	106.6	86.84	78.46	68.04	63.79	51.8	40.75	22.27	12.61	4.83	0.47
			281.6	141.86	120.71	106.48	87.02	78.48	67.86	63.77	51.87	40.68	22.08	12.65	4.83	0.79
			281.7	141.62	120.63	106.24	87.16	78.66	67.76	63.71	52.05	40.7	21.93	12.64	4.75	0.97
			281.8	141.5	120.63	106.19	87.2	78.91	67.76	63.9	52.24	40.91	21.97	12.65	4.81	1.26
			281.9	141.49	120.55	106.33	87.16	79.14	67.73	64.05	52.32	41	22.15	12.6	4.83	1.42
			282	141.36	120.48	106.44	87.21	79.32	67.68	64.12	52.52	41.07	22.27	12.56	4.69	1.38
			282.1	141.16	120.51	106.35	87.23	79.25	67.56	64.21	52.52	41.11	22.26	12.45	4.58	1.38
			282.2	140.96	120.46	106.16	87.12	79.21	67.27	64.14	52.36	41.19	22.14	12.33	4.41	1.58
			282.3	140.59	120.32	105.94	86.83	79.32	67.09	64.02	52.25	41.17	22.04	12.33	4.27	1.51
			282.4	140.39	120.17	105.84	86.53	79.37	66.92	63.86	52.02	40.81	21.89	12.31	4.2	1.49
			282.5	140.2	119.97	105.77	86.29	79.17	66.7	63.63	51.65	40.47	21.64	12.32	4.09	1.6
			282.6	139.91	119.66	105.47	86.23	78.86	66.46	63.34	51.24	40.19	21.43	12.37	4.05	1.58
			282.7	139.8	119.55	105.35	86.28	78.64	66.17	63.19	51.05	40.08	21.33	12.32	4.1	1.55
			282.8	139.62	119.41	105.11	86.35	78.35	65.94	62.97	51.1	40.15	21.21	12.11	4.31	1.47
			282.9	139.55	119.34	105.02	86.45	78.13	66.05	62.74	51.26	40.14	21.21	11.91	4.29	1.3
			283	139.7	119.34	104.96	86.7	78.02	66.25	62.66	51.41	40.32	21.13	11.69	4.2	1.35
			283.1	139.77	119.3	104.81	86.94	78.06	66.31	62.58	51.37	40.61	20.93	11.64	4.06	1.58
			283.2	139.71	119.18	104.9	87.02	78.06	66.4	62.54	51.26	40.8	20.86	11.69	4.06	1.78
			283.3	139.58	119.07	105.05	87.06	77.77	66.4	62.51	51.15	41.04	20.83	11.8	4.17	1.76
			283.4	139.51	119.04	105.17	87.16	77.34	66.36	62.52	51.06	41.16	20.76	11.92	4.21	1.9
			283.5	139.4	118.78	105.02	87.01	76.91	66.18	62.42	50.92	41.13	20.61	11.98	4.2	1.95
			283.6	139	118.39	104.79	86.64	76.41	66.01	62.26	50.75	41.07	20.34	11.8	4.17	1.78
			283.7	138.51	118.12	104.4	86.07	75.93	65.73	61.94	50.53	40.97	19.92	11.61	4.1	1.72
			283.8	138.23	117.69	104.1	85.64	75.48	65.55	61.61	50.23	40.9	19.58	11.53	4.23	1.97
			283.9	137.84	117.48	103.73	85.26	75.04	65.44	61.28	49.98	40.65	19.26	11.22	4.29	2.27
			284	137.55	117.51	103.46	84.95	74.8	65.45	61.01	49.64	40.43	19.2	11.03	4.43	2.55
			284.1	137.34	117.33	103.13	84.59	74.32	65.28	60.74	49.18	40.13	18.98	10.96	4.17	2.46
			284.2	137.24	117.03	102.77	84.25	73.96	65.25	60.57	48.75	39.89	18.96	10.81	4.04	2.41
			284.3	137.11	116.75	102.42	84	73.75	65.24	60.35	48.47	39.72	18.97	10.65	4.13	2.39
			284.4	136.93	116.34	102.07	83.78	73.69	65.04	60.13	48.2	39.52	18.99	10.47	4.14	2.19
			284.5	136.5	115.82	101.76	83.51	73.49	64.75	59.9	47.91	39.19	18.86	10.23	4.03	1.85
			284.6	135.99	115.5	101.39	83.08	73.29	64.37	59.68	47.58	38.97	18.66	10.18	4.14	1.61
			284.7	135.33	115.16	100.93	82.68	73.18	63.83	59.49	47.17	38.53	18.46	10.12	4.05	1.38
			284.8	134.61	114.93	100.6	82.53	73.14	63.44	59.32	46.89	38.19	18.48	10.1	4.12	1.34
			284.9	134	114.46	100.33	82.22	73.03	63.23	59	46.57	37.98	18.55	10.09	4.35	1.34
			285	133.53	113.98	99.97	81.85	72.84	63.04	58.7	46.25	37.75	18.54	9.91	4.58	1.2
			285.1	132.97	113.33	99.44	81.4	72.54	62.71	58.38	45.94	37.36	18.42	9.65	4.63	0.9
			285.2	132.36	112.73	98.75	81.07	72.13	62.42	58.1	45.6	37.1	18.24	9.57	4.59	0.54
			285.3	131.81	112.23	98.15	80.82	71.71	62.23	57.7	45.36	37.05	18.03	9.52	4.45	0.33
			285.4	131.26	111.67	97.68	80.45	71.29	61.99	57.26	45.12	36.86	17.73	9.33	4.21	0.14
			285.5	130.75	111.14	97.15	80.13	70.9	61.81	56.86	44.84	36.69	17.56	9.11	3.98	-0.2
			285.6	130.29	110.65	96.71	79.9	70.57	61.74	56.58	44.52	36.49	17.58	8.85	3.94	-0.42
			285.7	129.54	110.09	96.19	79.64	70.19	61.61	56.27	44.16	36.31	17.51	8.49	3.86	-0.69
			285.8	128.87	109.49	95.76	79.25	69.93	61.38	55.97	43.85	36.13	17.53	8.06	3.71	-1.27
			285.9	128.28	109.02	95.46	78.75	69.56	61.19	55.77	43.68	36	17.64	7.78	3.71	-1.73
			286	127.64	108.5	95.09	78.31	69.17	61.08	55.65	43.56	35.92	17.6	7.56	3.57	-1.88
			286.1	127.11	107.83	94.65	77.77	68.97	60.85	55.47	43.34	35.78	17.5	7.4	3.28	-1.96
			286.2	126.54	107.38	94.29	77.32	68.92	60.66	55.2	43.16	35.68	17.43	7.3	3.17	-1.89
			286.3	125.74	106.79	93.77	76.7	68.58	60.34	54.81	42.95	35.32	17.31	7.15	3.11	-1.96
			286.4	124.82	106.22	93.06	76.11	68.07	60.02	54.44	42.79	34.79	17.09	6.91	2.98	-2.3
			286.5	124.07	105.77	92.21	75.55	67.55	59.67	54.03	42.63	34.27	16.92	6.72	2.92	-2.75
			286.6	123.53	105.27	91.39	75.12	67.25	59.25	53.68	42.43	33.79	16.71	6.61	2.82	-3
			286.7	123.05	104.82	90.67	74.68	67.04	58.7	53.35	42.28	33.39	16.56	6.61	2.68	-3.13
			286.8	122.62	104.41	90.15	74.25	66.85	58.29	53.12	42.17	33	16.46	6.68	2.49	-3.18
			286.9	122.29	104.11	89.67	73.91	66.54	57.94	52.84	42.01	32.73	16.37	6.74	2.22	-3.22
			287	122.03	103.8	89.17	73.72	66.19	57.57	52.46	41.81	32.49	16.37	6.77	1.99	-3.45
			287.1	121.5	103.43	88.44	73.54	65.9	57.22	52.1	41.56	32.15	16.24	6.53	1.61	-3.84
			287.2	120.92	102.98	87.8	73.27	65.63	56.86	51.71	41.29	31.91	16.08	6.42	1.27	-4.27
			287.3	120.3	102.49	87.4	72.98	65.26	56.62	51.28	41.06	31.86	15.99	6.44	0.96	-4.54
			287.4	119.75	101.9	86.96	72.64	64.91	56.39	50.93	40.83	31.66	16.06	6.46	0.69	-4.56
			287.5	119.16	101.36	86.62	72.21	64.59	55.97	50.5	40.64	31.28	16.11	6.5	0.44	-4.61
			287.6	118.49	100.89	86.23	71.72	64.22	55.51	50.09	40.43	30.95	16.05	6.55	0.01	-4.82
			287.7	117.79	100.51	85.84	71.48	63.7	55.12	49.75	40.14	30.78	16.05	6.65	-0.3	-4.88
			287.8	117.07	100.11	85.38	71.17	63.23	54.78	49.52	39.92	30.71	16.09	6.64	-0.32	-4.81
			287.9	116.27	99.61	84.85	70.73	62.7	54.56	49.22	39.77	30.59	16.06	6.48	-0.46	-4.73
			288	115.46	98.89	84.33	70.29	62.1	54.5	48.98	39.62	30.54	16.01	6.36	-0.52	-4.69
			288.1	114.66	98.04	83.63	69.55	61.25	54.15	48.49	39.34	30.39	15.79	6.12	-0.62	-4.76
			288.2	113.74	97.19	82.81	68.9	60.48	53.51	47.98	39.01	30.18	15.52	5.88	-0.9	-5.03
			288.3	112.94	96.45	82.17	68.38	59.79	52.82	47.58	38.65	30.04	15.22	5.73	-1.16	-5.32
			288.4	112.33	96.02	81.76	68.02	59.29	52.46	47.17	38.3	29.99	15.04	5.93	-1.25	-5.31
			288.5	111.69	95.7	81.44	67.56	58.88	52.21	46.85	37.93	29.91	14.89	6.1	-1.32	-5.23
			288.6	111.07	95.26	81.08	66.92	58.61	51.87	46.68	37.56	29.71	14.77	6.23	-1.36	-5.18
			288.7	110.53	94.88	80.7	66.4	58.48	51.46	46.62	37.33	29.45	14.69	6.32	-1.19	-5.03
			288.8	109.94	94.38	80.4	66	58.25	51.2	46.69	37.17	29.29	14.68	6.61	-1.01	-4.81
			288.9	109.26	93.72	80.11	65.64	57.98	50.76	46.65	37.04	29.07	14.6	6.84	-0.89	-4.73
			289	108.61	93.12	79.91	65.25	57.65	50.48	46.54	36.89	28.96	14.5	7.06	-0.73	-4.55
			289.1	108.02	92.49	79.54	64.86	57.33	50.17	46.29	36.6	28.77	14.3	7.23	-0.56	-4.35
			289.2	107.41	91.8	78.93	64.48	57.15	49.88	45.99	36.33	28.51	14.09	7.31	-0.47	-3.9
			289.3	106.84	91.16	78.25	64.06	57.07	49.66	45.58	36.05	28.04	13.91	7.32	-0.4	-3.76
			289.4	106.22	90.69	77.7	63.8	56.92	49.53	45.18	35.83	27.66	13.9	7.56	-0.17	-3.63
			289.5	105.54	90.32	77.27	63.58	56.54	49.28	44.93	35.6	27.54	13.95	7.94	-0.01	-3.44
			289.6	104.76	89.9	76.88	63.3	56.07	49.03	44.68	35.3	27.4	13.89	8.2	0.17	-3.14
			289.7	104.09	89.54	76.64	62.92	55.74	48.78	44.4	35.15	27.35	14.02	8.58	0.47	-2.61
			289.8	103.47	89	76.49	62.66	55.52	48.49	44.26	35.08	27.39	14.13	8.64	0.65	-2.11
			289.9	102.8	88.33	76.17	62.25	55.22	48.16	44.02	35.06	27.33	14.14	8.58	0.64	-1.79
			290	102.18	87.73	75.78	61.81	54.82	47.99	43.75	34.91	27.34	14.22	8.47	0.67	-1.51
			290.1	101.56	87.1	75.36	61.43	54.51	47.83	43.4	34.82	27.46	14.14	8.23	0.9	-1.32
			290.2	100.7	86.37	74.89	61.09	54.18	47.46	42.89	34.6	27.35	13.96	7.95	0.94	-1.22
			290.3	99.8	85.56	74.39	60.7	53.87	47.11	42.47	34.29	27.19	13.84	7.81	0.92	-0.97
			290.4	98.88	84.71	73.95	60.27	53.57	46.69	42.09	34.07	27.1	13.76	7.85	0.99	-0.77
			290.5	98.12	84.04	73.57	60	53.26	46.45	41.91	34.08	27.08	13.8	7.94	1.11	-0.55
			290.6	97.47	83.45	73.08	59.66	52.93	46.23	41.86	34.13	27.03	13.76	7.86	1.15	-0.25
			290.7	96.83	82.86	72.6	59.35	52.68	45.92	41.85	34.07	26.97	13.66	7.82	1.28	-0.06
			290.8	96.09	82.43	72.02	59.17	52.48	45.78	41.95	34.13	27.15	13.66	7.84	1.62	0.1
			290.9	95.29	81.87	71.46	59.06	52.33	45.72	41.97	34.16	27.35	13.66	7.95	1.9	0.46
			291	94.48	81.15	70.89	58.69	52.16	45.54	41.8	34.1	27.44	13.7	8.03	2.11	0.82
			291.1	93.74	80.52	70.37	58.17	51.94	45.48	41.56	34.05	27.45	13.8	8.13	2.23	1.03
			291.2	93.05	79.88	69.9	57.82	51.68	45.3	41.29	33.89	27.42	13.94	8.3	2.42	1.24
			291.3	92.6	79.35	69.37	57.57	51.47	45.04	41.1	33.79	27.36	14.14	8.36	2.61	1.57
			291.4	92.26	78.92	68.87	57.36	51.4	44.96	40.95	33.69	27.3	14.31	8.42	2.81	1.8
			291.5	92.04	78.49	68.52	57.1	51.36	45.03	40.9	33.69	27.27	14.52	8.52	3.07	2.09
			291.6	91.77	78	68.08	56.78	51.3	45.12	40.82	33.82	27.15	14.92	8.79	3.43	2.49
			291.7	91.23	77.45	67.49	56.48	51.14	45.02	40.78	33.94	27.12	15.1	9	3.73	2.77
			291.8	90.58	76.8	66.81	56.27	50.95	44.93	40.71	34.08	27.19	15.22	9.15	3.99	3.1
			291.9	89.8	76.12	65.99	56.08	50.66	44.72	40.52	34.16	27.14	15.27	9.07	4.17	3.24
			292	88.96	75.45	65.41	55.94	50.38	44.6	40.3	34.17	27.21	15.38	9.12	4.38	3.47
			292.1	88.16	74.83	64.92	55.66	49.99	44.47	40.05	34.12	27.18	15.55	9.12	4.52	3.71
			292.2	87.43	74.24	64.39	55.29	49.63	44.41	39.75	34.16	27.16	15.66	9.15	4.81	4.05
			292.3	86.84	73.76	63.69	54.79	49.28	44.09	39.46	34.2	27.12	15.77	9.18	5.06	4.27
			292.4	86.15	73.24	63.12	54.41	48.95	43.76	39.21	34.33	27.16	16	9.32	5.3	4.53
			292.5	85.4	72.88	62.73	54.05	48.63	43.46	38.99	34.48	27.25	16.3	9.41	5.54	4.68
			292.6	84.63	72.43	62.34	53.64	48.25	43.12	38.81	34.41	27.28	16.53	9.51	5.76	4.74
			292.7	83.76	71.89	61.91	53.22	47.94	42.74	38.61	34.28	27.3	16.65	9.51	5.95	4.92
			292.8	82.93	71.25	61.49	52.74	47.7	42.48	38.4	34.27	27.19	16.59	9.42	6.17	5.13
			292.9	82.28	70.64	61.07	52.23	47.52	42.27	38.2	34.23	27.15	16.64	9.4	6.26	5.36
			293	81.65	69.92	60.55	51.83	47.36	41.97	37.98	34.06	27.1	16.66	9.25	6.33	5.44
			293.1	81.03	69.33	59.98	51.46	47.1	41.74	37.79	33.86	27.08	16.67	9.38	6.52	5.66
			293.2	80.28	68.77	59.28	51.1	46.8	41.55	37.55	33.51	27.01	16.62	9.55	6.73	5.85
			293.3	79.43	68.17	58.69	50.69	46.49	41.3	37.47	33.29	26.87	16.59	9.77	6.87	5.99
			293.4	78.37	67.38	57.9	50.14	46.01	40.87	37.27	32.97	26.59	16.5	9.86	6.78	6.01
			293.5	77.47	66.61	57.11	49.57	45.5	40.57	37.15	32.64	26.4	16.5	10.06	6.85	6.05
			293.6	76.58	65.79	56.34	49.12	45.17	40.31	37.07	32.52	26.31	16.63	10.2	7.04	6.31
			293.7	75.67	65.11	55.78	48.65	44.85	40.15	37.01	32.45	26.2	16.88	10.38	7.31	6.71
			293.8	74.77	64.52	55.2	48.08	44.64	39.94	36.86	32.35	26.14	17.14	10.55	7.65	7.08
			293.9	73.68	63.81	54.45	47.5	44.39	39.73	36.55	31.98	26.07	17.3	10.81	7.99	7.37
			294	72.65	63	53.68	46.91	43.97	39.54	36.24	31.75	25.96	17.34	11.05	8.28	7.63
			294.1	71.62	62.05	52.93	46.24	43.37	39.25	35.78	31.47	25.76	17.2	11.22	8.28	7.77
			294.2	70.72	61.21	52.17	45.56	42.8	38.89	35.32	31.23	25.53	16.99	11.3	8.39	7.94
			294.3	70	60.53	51.61	44.99	42.35	38.64	35.02	31.12	25.37	16.96	11.42	8.62	8.18
			294.4	69.25	59.92	51.12	44.65	42	38.33	34.85	30.98	25.32	16.93	11.65	8.91	8.65
			294.5	68.43	59.14	50.64	44.2	41.69	37.99	34.58	30.75	25.2	16.84	11.68	9.22	9.05
			294.6	67.63	58.36	50.02	43.55	41.17	37.65	34.21	30.43	25.05	16.74	11.72	9.4	9.2
			294.7	66.66	57.56	49.46	42.96	40.63	37.32	33.92	30.21	24.96	16.69	11.95	9.6	9.35
			294.8	65.74	56.9	48.94	42.57	40.2	37.05	33.78	30.1	25.01	16.93	12.33	9.91	9.7
			294.9	64.82	56.34	48.35	42.1	39.88	36.73	33.61	29.96	25.09	17.12	12.64	10.11	10.11
			295	63.89	55.64	47.76	41.53	39.47	36.35	33.35	29.7	25	17.24	12.78	10.19	10.29
			295.1	63.02	54.85	47.17	40.97	38.93	35.79	32.92	29.28	24.67	17.3	12.75	10.1	10.38
			295.2	62.18	54.06	46.56	40.42	38.39	35.28	32.54	28.89	24.31	17.31	12.73	10.15	10.58
			295.3	61.31	53.16	45.84	39.87	37.74	34.78	32.14	28.57	24.03	17.16	12.62	10.3	10.61
			295.4	60.28	52.28	45.02	39.23	37.25	34.13	31.61	28.09	23.71	16.98	12.43	10.32	10.53
			295.5	59.29	51.38	44.22	38.58	36.86	33.49	31.07	27.46	23.37	16.77	12.22	10.29	10.41
			295.6	58.2	50.53	43.53	38.08	36.44	33.1	30.56	26.88	23.13	16.74	12.12	10.24	10.46
			295.7	57.34	49.83	43.02	37.65	36.08	32.9	30.25	26.52	23.02	16.83	12.25	10.36	10.59
			295.8	56.55	49.16	42.48	37.19	35.65	32.74	29.91	26.19	22.8	16.89	12.47	10.53	10.79
			295.9	55.76	48.43	41.87	36.75	35.22	32.48	29.53	25.93	22.63	16.83	12.64	10.52	10.97
			296	54.96	47.74	41.25	36.35	34.8	32.22	29.2	25.73	22.53	16.84	12.82	10.58	11.13
			296.1	54.11	46.95	40.43	35.82	34.21	31.82	28.76	25.4	22.29	16.88	12.91	10.48	11.11
			296.2	53.17	46.09	39.55	35.35	33.64	31.36	28.33	25.09	21.99	16.89	12.92	10.49	11.04
			296.3	52.28	45.19	38.71	34.84	33.11	30.98	27.95	24.87	21.78	16.81	12.95	10.58	11.06
			296.4	51.45	44.37	38.09	34.33	32.59	30.57	27.52	24.7	21.63	16.79	12.88	10.69	11.04
			296.5	50.76	43.74	37.65	33.95	32.18	30.26	27.16	24.61	21.65	16.97	12.99	10.86	11.2
			296.6	50.03	42.99	37.12	33.59	31.66	29.95	26.7	24.43	21.58	17.08	13.02	10.97	11.42
			296.7	49.19	42.25	36.42	33.04	31.21	29.54	26.23	24.14	21.29	17.01	12.89	11.07	11.33
			296.8	48.3	41.52	35.83	32.52	30.89	29.16	25.76	23.91	21.08	17	12.87	11.15	11.42
			296.9	47.57	40.92	35.48	31.95	30.66	28.85	25.43	23.71	20.95	17.06	12.91	11.26	11.53
			297	46.91	40.46	35.16	31.5	30.41	28.65	25.16	23.52	20.94	17.19	13.03	11.42	11.6
			297.1	46.18	39.88	34.67	31.01	29.98	28.35	24.81	23.18	20.85	17.21	13.18	11.37	11.58
			297.2	45.54	39.26	34.16	30.45	29.46	27.9	24.5	22.88	20.58	17.17	13.14	11.2	11.58
			297.3	44.87	38.67	33.61	29.99	28.9	27.38	24.17	22.66	20.38	17.16	13.06	11.11	11.44
			297.4	44.3	38.24	33.11	29.72	28.45	26.97	23.84	22.49	20.28	17.23	12.99	11.2	11.38
			297.5	43.79	37.71	32.59	29.37	28.04	26.56	23.51	22.24	20.11	17.34	12.86	11.27	11.37
			297.6	43.11	37.06	32.04	28.95	27.56	26.09	23.17	21.89	19.93	17.42	12.83	11.25	11.32
			297.7	42.28	36.33	31.45	28.39	26.98	25.62	22.84	21.54	19.67	17.25	12.74	11.16	11.15
			297.8	41.44	35.69	30.77	27.76	26.37	25.15	22.52	21.27	19.44	17.05	12.63	10.89	10.94
			297.9	40.58	35.09	30.17	27.23	26.01	24.8	22.34	20.94	19.31	16.97	12.63	10.67	10.91
			298	39.74	34.55	29.74	26.84	25.72	24.44	22.1	20.61	19.21	16.89	12.63	10.55	10.93
			298.1	38.84	33.93	29.14	26.34	25.22	23.94	21.56	20.15	18.94	16.68	12.46	10.36	10.74
			298.2	37.93	33.21	28.54	25.83	24.71	23.46	20.93	19.71	18.65	16.28	12.26	10.16	10.43
			298.3	37.2	32.56	28.04	25.57	24.25	23.08	20.52	19.37	18.5	16.01	12.01	10.15	10.34
			298.4	36.45	32.08	27.74	25.32	23.93	22.83	20.24	19.22	18.56	15.97	11.83	10.29	10.41
			298.5	35.66	31.55	27.44	24.96	23.62	22.47	19.94	19.01	18.58	15.96	11.71	10.35	10.48
			298.6	34.9	31.16	27.1	24.53	23.38	22.16	19.63	18.69	18.5	15.87	11.79	10.26	10.55
			298.7	34.3	30.78	26.74	24.12	23.16	21.98	19.4	18.49	18.47	15.77	11.97	10.16	10.69
			298.8	33.72	30.47	26.41	23.81	22.81	21.84	19.28	18.43	18.41	15.71	12.19	10.2	10.96
			298.9	33.14	30.1	26.05	23.48	22.52	21.63	19.15	18.47	18.25	15.62	12.25	10.21	11.14
			299	32.51	29.53	25.55	23.06	22.18	21.27	18.9	18.26	18.04	15.35	12.17	10.07	11.21
			299.1	31.79	28.92	25.02	22.73	21.9	20.85	18.68	18.06	18.01	15.15	12.04	9.93	11.28
			299.2	30.87	28.18	24.42	22.26	21.52	20.36	18.47	17.66	17.83	14.9	11.77	9.79	11.14
			299.3	30.03	27.39	23.87	21.78	21.05	19.83	18.17	17.21	17.44	14.63	11.43	9.58	10.98
			299.4	29.26	26.62	23.35	21.2	20.56	19.35	17.85	16.79	17	14.27	11.07	9.36	10.84
			299.5	28.59	25.99	22.93	20.68	20.17	18.95	17.56	16.43	16.64	14.01	10.8	9.14	10.71
			299.6	27.99	25.51	22.46	20.26	19.8	18.59	17.29	16.06	16.44	13.86	10.58	8.8	10.59
			299.7	27.36	24.99	21.93	19.76	19.36	18.22	17.02	15.61	16.24	13.69	10.34	8.42	10.44
			299.8	26.6	24.37	21.33	19.18	18.95	17.75	16.63	15.12	15.89	13.39	9.99	8.13	10.19
			299.9	25.81	23.73	20.78	18.7	18.57	17.36	16.24	14.59	15.5	12.95	9.61	7.88	9.99
			300	25.24	23.21	20.41	18.32	18.27	17.06	15.89	14.2	15.28	12.69	9.43	7.71	9.96
			300.1	24.72	22.74	20.08	17.95	17.91	16.71	15.6	13.82	15.05	12.5	9.28	7.54	9.93
			300.2	24.21	22.32	19.67	17.62	17.51	16.36	15.23	13.44	14.77	12.27	9.09	7.36	9.86
			300.3	23.69	21.82	19.17	17.23	17.06	15.99	14.79	13.14	14.48	11.94	8.97	7.19	9.75
			300.4	23.27	21.3	18.68	16.91	16.67	15.72	14.43	12.85	14.16	11.66	8.79	7.14	9.73
			300.5	22.8	20.74	18.18	16.6	16.41	15.46	14.06	12.55	13.86	11.44	8.58	7.03	9.62
			300.6	22.34	20.25	17.85	16.16	16.18	15.09	13.67	12.22	13.57	11.26	8.45	6.91	9.56
			300.7	21.85	19.75	17.57	15.67	15.95	14.72	13.42	11.87	13.33	11.12	8.32	6.71	9.49
			300.8	21.3	19.28	17.23	15.3	15.76	14.38	13.22	11.58	13.18	10.98	8.2	6.5	9.34
			300.9	20.77	18.86	16.93	15.06	15.44	14.09	12.93	11.39	13.01	10.74	7.92	6.31	9.26
			301	20.4	18.43	16.66	14.85	15.14	13.77	12.6	11.18	12.83	10.54	7.7	6.2	9.24
			301.1	20.14	18.03	16.37	14.72	14.9	13.53	12.31	11.02	12.62	10.43	7.57	6.2	9.29
			301.2	19.67	17.57	16.07	14.53	14.61	13.24	11.97	10.92	12.36	10.18	7.38	6.15	9.2
			301.3	19.2	17.1	15.66	14.18	14.19	12.89	11.63	10.84	11.97	9.92	7.24	6.03	9.02
			301.4	18.87	16.69	15.3	13.75	13.93	12.67	11.46	10.88	11.78	9.72	7.17	6.02	8.98
			301.5	18.59	16.35	15.11	13.44	13.73	12.39	11.39	10.91	11.54	9.6	7.09	6.07	8.92
			301.6	18.18	15.97	14.89	13.12	13.48	12.15	11.28	10.89	11.27	9.48	7.05	6	8.91
			301.7	17.6	15.43	14.4	12.69	13.04	11.75	11.03	10.64	10.78	9.16	6.9	5.65	8.67
			301.8	17.04	14.91	13.88	12.23	12.62	11.39	10.67	10.38	10.3	8.74	6.73	5.22	8.36
			301.9	16.66	14.47	13.41	11.91	12.26	11.07	10.4	10.25	9.93	8.5	6.54	4.87	8.17
			302	16.37	13.99	12.99	11.69	11.88	10.7	10.2	10.18	9.6	8.44	6.32	4.64	8.08
			302.1	15.97	13.5	12.49	11.38	11.51	10.35	9.87	9.99	9.26	8.31	6.09	4.43	7.88
			302.2	15.59	13.11	12.03	11.04	11.2	10	9.58	9.7	9.06	8.09	5.86	4.18	7.56
			302.3	15.22	12.84	11.68	10.78	10.9	9.67	9.33	9.47	8.92	7.87	5.72	4.05	7.38
			302.4	14.94	12.55	11.39	10.56	10.64	9.35	9.09	9.28	8.72	7.68	5.52	4.01	7.17
			302.5	14.76	12.4	11.19	10.43	10.43	9.11	8.83	9.18	8.52	7.6	5.51	4.15	7.11
			302.6	14.57	12.34	11.04	10.29	10.23	8.94	8.63	9.06	8.47	7.55	5.53	4.34	7.07
			302.7	14.41	12.23	10.8	10.24	10.08	8.82	8.43	8.86	8.55	7.43	5.62	4.48	7.03
			302.8	14.31	12.13	10.59	10.29	9.95	8.72	8.39	8.84	8.68	7.32	5.66	4.57	6.98
			302.9	14.18	11.95	10.51	10.38	9.73	8.67	8.31	8.88	8.7	7.13	5.67	4.72	6.96
			303	13.94	11.74	10.35	10.44	9.44	8.56	8.18	8.84	8.56	6.86	5.59	4.75	6.83
			303.1	13.64	11.56	10.18	10.45	9.12	8.46	8.16	8.74	8.41	6.63	5.55	4.61	6.68
			303.2	13.49	11.44	10.05	10.33	8.85	8.34	8.2	8.79	8.35	6.66	5.65	4.63	6.6
			303.3	13.27	11.26	9.9	10.13	8.63	8.2	8.13	8.83	8.26	6.53	5.72	4.64	6.41
			303.4	13.11	11.05	9.86	9.99	8.41	8.06	8.09	8.85	8.2	6.38	5.7	4.6	6.32
			303.5	12.81	10.71	9.71	9.73	8.11	7.85	7.97	8.74	8.06	6.22	5.65	4.52	6.07
			303.6	12.5	10.45	9.53	9.49	7.89	7.62	7.84	8.62	7.85	6.2	5.53	4.46	5.92
			303.7	12.27	10.22	9.37	9.23	7.75	7.37	7.75	8.58	7.75	6.11	5.4	4.29	5.78
			303.8	11.99	10.03	9.2	9.03	7.58	7.17	7.64	8.54	7.65	5.85	5.42	4.13	5.52
			303.9	11.73	9.87	9.03	8.9	7.38	7.09	7.56	8.4	7.5	5.61	5.45	4.06	5.27
			304	11.49	9.67	8.8	8.87	7.25	7	7.44	8.3	7.3	5.4	5.34	4.12	5.07
			304.1	11.25	9.42	8.59	8.67	7	6.84	7.21	8.13	7.01	5.09	5.13	4.08	4.9
			304.2	11.02	9	8.3	8.29	6.71	6.6	6.98	7.86	6.63	4.84	5.02	3.92	4.74
			304.3	10.72	8.62	7.92	7.84	6.47	6.34	6.74	7.48	6.26	4.53	4.81	3.64	4.42
			304.4	10.34	8.26	7.56	7.37	6.2	5.99	6.5	7.1	5.97	4.11	4.59	3.31	4.05
			304.5	10.15	8	7.25	7.05	6.05	5.75	6.37	6.8	5.85	3.84	4.56	3.1	3.87
			304.6	9.98	7.77	6.91	6.87	5.94	5.64	6.21	6.55	5.82	3.69	4.56	2.99	3.78
			304.7	9.79	7.55	6.68	6.78	5.87	5.59	6.03	6.26	5.72	3.46	4.46	2.88	3.76
			304.8	9.53	7.31	6.44	6.65	5.76	5.56	5.82	5.94	5.66	3.15	4.31	2.66	3.69
			304.9	9.32	7.15	6.24	6.48	5.64	5.53	5.6	5.62	5.67	2.91	4.18	2.47	3.64
			305	9.25	7.09	6.14	6.39	5.65	5.63	5.49	5.44	5.69	2.76	4.11	2.52	3.72
			305.1	9.24	7.04	6.04	6.31	5.68	5.68	5.5	5.31	5.7	2.58	4.07	2.71	3.85
			305.2	9.09	6.9	5.95	6.22	5.55	5.62	5.38	5.12	5.64	2.45	3.96	2.86	3.94
			305.3	8.91	6.92	5.89	6.18	5.53	5.63	5.24	4.94	5.74	2.4	3.91	3.11	4.04
			305.4	8.79	6.95	5.97	6.17	5.6	5.58	5.13	4.81	5.79	2.37	3.81	3.16	4.14
			305.5	8.63	6.81	6.02	6.07	5.49	5.42	4.97	4.62	5.75	2.32	3.63	3.08	4.08
			305.6	8.41	6.48	5.91	5.79	5.18	5.1	4.71	4.32	5.48	2.18	3.35	2.85	3.8
			305.7	8.1	6.16	5.73	5.47	4.9	4.79	4.45	3.97	5.17	2.02	3.11	2.6	3.53
			305.8	7.92	5.87	5.63	5.17	4.72	4.56	4.31	3.75	4.96	1.86	2.93	2.27	3.38
			305.9	7.69	5.55	5.41	4.82	4.48	4.33	4.09	3.54	4.68	1.67	2.71	1.84	3.27
			306	7.52	5.35	5.34	4.57	4.35	4.14	3.97	3.56	4.41	1.64	2.64	1.67	3.28
			306.1	7.19	5.13	5.23	4.24	4.14	3.97	3.79	3.46	4.12	1.62	2.47	1.59	3.27
			306.2	6.81	4.84	4.99	3.79	3.86	3.67	3.5	3.18	3.68	1.51	2.27	1.44	3.11
			306.3	6.54	4.65	4.83	3.37	3.83	3.42	3.29	2.96	3.39	1.6	2.25	1.46	3.05
			306.4	6.42	4.43	4.73	3.03	3.78	3.27	3.06	2.82	3.15	1.68	2.23	1.52	3.06
			306.5	6.19	4.09	4.52	2.78	3.69	3.06	2.75	2.63	2.88	1.58	2.07	1.49	2.92
			306.6	6.04	3.83	4.41	2.64	3.55	2.85	2.57	2.38	2.72	1.47	1.9	1.34	2.78
			306.7	5.89	3.63	4.24	2.53	3.39	2.72	2.36	2.23	2.56	1.4	1.71	1.23	2.71
			306.8	5.76	3.59	4.03	2.41	3.27	2.65	2.16	2.12	2.49	1.28	1.58	1.17	2.61
			306.9	5.67	3.45	3.82	2.27	3.08	2.6	1.95	2	2.48	1.14	1.47	1.1	2.43
			307	5.54	3.27	3.63	2.17	2.81	2.45	1.78	1.77	2.47	0.94	1.35	1.09	2.32
			307.1	5.42	3.07	3.49	2.11	2.55	2.23	1.6	1.53	2.4	0.9	1.12	1.01	2.32
			307.2	5.27	2.81	3.39	2.04	2.37	1.97	1.52	1.43	2.31	1	0.94	1.03	2.48
			307.3	5.1	2.65	3.28	1.9	2.17	1.75	1.36	1.32	2.14	1.08	0.75	0.94	2.58
			307.4	4.93	2.6	3.2	1.84	2.09	1.63	1.38	1.3	1.97	1.22	0.81	0.86	2.66
			307.5	4.7	2.61	3.11	1.86	2.07	1.58	1.37	1.31	1.93	1.24	0.95	0.94	2.68
			307.6	4.48	2.66	3.04	1.96	2.07	1.56	1.45	1.41	1.94	1.36	1.16	1.11	2.74
			307.7	4.16	2.53	2.87	1.99	2.02	1.5	1.43	1.42	1.83	1.46	1.17	1.19	2.67
			307.8	3.92	2.42	2.78	2.09	1.96	1.48	1.44	1.52	1.76	1.59	1.12	1.21	2.65
			307.9	3.72	2.34	2.77	2.09	1.87	1.33	1.37	1.44	1.57	1.58	0.93	1.15	2.55
			308	3.58	2.28	2.74	2.02	1.75	1.2	1.38	1.41	1.4	1.51	0.75	1.06	2.45
			308.1	3.5	2.4	2.68	2.17	1.74	1.18	1.47	1.43	1.25	1.7	0.67	1.01	2.5
			308.2	3.5	2.43	2.63	2.27	1.63	1.15	1.52	1.46	1.09	1.89	0.6	0.94	2.48
			308.3	3.41	2.46	2.56	2.23	1.45	1.03	1.49	1.34	0.96	1.97	0.53	0.83	2.47
			308.4	3.37	2.44	2.5	2.15	1.34	0.88	1.35	1.2	0.87	2.01	0.49	0.65	2.42
			308.5	3.45	2.52	2.47	2.09	1.3	0.81	1.35	1.17	0.86	2.02	0.54	0.6	2.44
			308.6	3.49	2.45	2.43	1.97	1.18	0.69	1.38	1.09	0.73	1.89	0.59	0.44	2.27
			308.7	3.53	2.33	2.36	1.75	0.99	0.64	1.39	1.09	0.66	1.72	0.67	0.31	2.14
			308.8	3.62	2.33	2.31	1.66	0.93	0.73	1.48	1.23	0.64	1.67	0.87	0.25	2.21
			308.9	3.7	2.45	2.34	1.71	1.01	0.94	1.58	1.38	0.73	1.71	1.1	0.37	2.48
			309	3.74	2.47	2.36	1.69	1.11	1.12	1.6	1.46	0.76	1.73	1.24	0.44	2.69
			309.1	3.72	2.46	2.27	1.64	1.11	1.15	1.51	1.44	0.68	1.63	1.27	0.44	2.82
			309.2	3.64	2.5	2.2	1.66	1.14	1.16	1.44	1.41	0.66	1.57	1.29	0.55	2.83
			309.3	3.57	2.55	2.09	1.65	1.07	1.14	1.38	1.31	0.63	1.5	1.24	0.6	2.79
			309.4	3.4	2.57	1.95	1.55	0.96	1.03	1.33	1.14	0.56	1.39	1.18	0.48	2.66
			309.5	3.28	2.6	1.81	1.49	0.89	0.98	1.33	1.14	0.6	1.31	1.18	0.38	2.71
			309.6	3.15	2.58	1.75	1.39	0.83	0.95	1.37	1.13	0.61	1.13	1.22	0.31	2.75
			309.7	2.91	2.51	1.63	1.28	0.71	0.82	1.36	1.03	0.64	0.85	1.12	0.23	2.6
			309.8	2.73	2.48	1.6	1.14	0.75	0.81	1.32	0.89	0.63	0.64	1.06	0.25	2.52
			309.9	2.57	2.53	1.52	1.02	0.86	0.84	1.35	0.84	0.59	0.5	1.06	0.34	2.47
			310	2.43	2.55	1.47	0.89	1.04	0.81	1.44	0.79	0.58	0.47	1.15	0.43	2.43
			310.1	2.32	2.56	1.46	0.86	1.13	0.78	1.54	0.78	0.62	0.51	1.25	0.58	2.41
			310.2	2.26	2.57	1.41	0.82	1.17	0.68	1.65	0.79	0.61	0.47	1.22	0.66	2.49
			310.3	2.22	2.64	1.39	0.76	1.23	0.66	1.78	0.83	0.6	0.43	1.25	0.77	2.59
			310.4	2.17	2.74	1.37	0.73	1.26	0.68	1.96	0.9	0.6	0.47	1.43	0.9	2.65
			310.5	2.16	2.83	1.33	0.7	1.33	0.76	2.08	0.93	0.65	0.45	1.56	0.98	2.59
			310.6	2.29	2.92	1.28	0.78	1.48	0.91	2.16	1.07	0.79	0.4	1.77	1.09	2.54
			310.7	2.36	2.93	1.28	0.86	1.61	1.01	2.25	1.12	0.93	0.34	1.88	1.22	2.5
			310.8	2.42	2.96	1.31	0.91	1.8	1.07	2.34	1.13	1.01	0.39	1.88	1.35	2.45
			310.9	2.36	2.9	1.34	0.86	1.94	1	2.36	1.01	0.95	0.39	1.77	1.28	2.46
			311	2.49	2.99	1.47	0.85	2.11	1.04	2.42	1.04	0.92	0.54	1.83	1.3	2.61
			311.1	2.57	3.14	1.53	0.81	2.17	0.98	2.45	0.93	0.89	0.64	1.89	1.3	2.74
			311.2	2.58	3.28	1.57	0.72	2.19	0.97	2.5	0.88	0.96	0.68	1.89	1.32	2.77
			311.3	2.53	3.36	1.59	0.67	2.24	0.9	2.43	0.8	1.02	0.67	1.8	1.34	2.78
			311.4	2.37	3.26	1.45	0.43	2.13	0.67	2.21	0.61	0.92	0.52	1.68	1.18	2.57
			311.5	2.05	3	1.16	0.02	2	0.3	1.91	0.36	0.67	0.21	1.38	0.93	2.29
			311.6	1.75	2.72	0.86	-0.26	1.94	0.08	1.65	0.3	0.41	-0.02	1.27	0.79	1.96
			311.7	1.56	2.56	0.68	-0.43	1.83	-0.06	1.52	0.31	0.24	-0.16	1.18	0.67	1.57
			311.8	1.23	2.38	0.54	-0.58	1.67	-0.11	1.38	0.27	0.14	-0.3	1.12	0.49	1.02
			311.9	1.05	2.25	0.48	-0.66	1.59	-0.09	1.27	0.31	0.11	-0.26	1.12	0.45	0.85
			312	0.94	2.16	0.41	-0.7	1.59	-0.09	1.28	0.31	0.05	-0.11	1.15	0.53	0.74
			312.1	0.71	2.05	0.24	-0.83	1.5	-0.22	1.24	0.21	0	-0.06	0.99	0.66	0.65
			312.2	0.56	1.92	0.06	-0.9	1.42	-0.35	1.11	0.07	-0.1	-0.07	0.86	0.67	0.48
			312.3	0.4	1.86	-0.15	-0.92	1.37	-0.43	1.05	0.06	-0.19	-0.09	0.8	0.7	0.28
			312.4	0.17	1.78	-0.32	-0.96	1.26	-0.49	0.93	0.03	-0.3	-0.04	0.7	0.65	0.09
			312.5	0.08	1.72	-0.37	-0.94	1.21	-0.47	0.93	-0.01	-0.4	0.01	0.67	0.54	-0.05
			312.6	0.03	1.65	-0.36	-0.95	1.2	-0.44	0.9	-0.08	-0.49	0.05	0.55	0.32	-0.26
			312.7	0.06	1.54	-0.38	-0.88	1.28	-0.48	0.78	-0.12	-0.43	0.09	0.41	0.25	-0.41
			312.8	0.19	1.51	-0.34	-0.81	1.33	-0.48	0.66	-0.24	-0.4	0.1	0.32	0.24	-0.56
			312.9	0.29	1.47	-0.41	-0.73	1.41	-0.46	0.55	-0.34	-0.41	0.15	0.09	0.22	-0.71
			313	0.4	1.48	-0.46	-0.58	1.45	-0.35	0.46	-0.35	-0.46	0.25	0.02	0.22	-0.66
			313.1	0.41	1.56	-0.46	-0.42	1.34	-0.32	0.47	-0.32	-0.52	0.25	0.05	0.2	-0.62
			313.2	0.54	1.65	-0.31	-0.28	1.19	-0.35	0.5	-0.26	-0.49	0.29	0.1	0.21	-0.57
			313.3	0.59	1.69	-0.22	-0.13	1.08	-0.31	0.48	-0.1	-0.51	0.39	0.1	0.26	-0.51
			313.4	0.6	1.72	-0.23	-0.03	1.01	-0.25	0.42	-0.03	-0.62	0.44	0	0.3	-0.49
			313.5	0.56	1.66	-0.23	-0.01	0.93	-0.23	0.31	-0.04	-0.78	0.48	-0.17	0.22	-0.52
			313.6	0.46	1.51	-0.37	-0.01	0.78	-0.29	0.17	-0.06	-0.95	0.43	-0.44	0.06	-0.69
			313.7	0.34	1.41	-0.4	0.02	0.68	-0.34	0.06	-0.13	-1.14	0.34	-0.67	-0.02	-0.93
			313.8	0.35	1.36	-0.38	0.04	0.58	-0.4	-0.05	-0.14	-1.31	0.3	-0.87	0.02	-1.05
			313.9	0.25	1.25	-0.36	-0.05	0.42	-0.63	-0.16	-0.21	-1.45	0.21	-1.06	0.01	-1.2
			314	0.15	1.06	-0.4	-0.22	0.17	-0.85	-0.28	-0.35	-1.6	0.02	-1.29	-0.08	-1.35
			314.1	-0.05	0.78	-0.63	-0.43	-0.18	-1.08	-0.52	-0.54	-1.8	-0.24	-1.51	-0.32	-1.55
			314.2	-0.08	0.71	-0.73	-0.52	-0.36	-1.11	-0.68	-0.48	-1.9	-0.39	-1.65	-0.38	-1.65
			314.3	-0.11	0.72	-0.75	-0.52	-0.48	-1.09	-0.78	-0.34	-1.83	-0.56	-1.77	-0.45	-1.77
			314.4	-0.2	0.74	-0.83	-0.56	-0.58	-1.09	-0.95	-0.19	-1.79	-0.71	-1.9	-0.58	-1.86
			314.5	-0.25	0.71	-0.94	-0.55	-0.69	-1.08	-1.15	-0.1	-1.83	-0.79	-1.99	-0.65	-1.9
			314.6	-0.11	0.66	-1.02	-0.43	-0.76	-1.04	-1.15	0.02	-1.82	-0.81	-1.95	-0.69	-1.95
			314.7	0.04	0.7	-0.99	-0.26	-0.76	-0.97	-1.05	0.19	-1.75	-0.78	-1.89	-0.63	-1.9
			314.8	0.24	0.83	-0.78	-0.1	-0.72	-0.82	-0.9	0.37	-1.56	-0.7	-1.76	-0.44	-1.7
			314.9	0.42	0.89	-0.58	-0.02	-0.75	-0.74	-0.74	0.45	-1.37	-0.63	-1.74	-0.35	-1.6
			315	0.51	0.91	-0.48	-0.07	-0.77	-0.7	-0.59	0.45	-1.25	-0.58	-1.82	-0.31	-1.48
			315.1	0.6	1	-0.41	-0.07	-0.74	-0.65	-0.54	0.45	-1.14	-0.51	-1.76	-0.28	-1.27
			315.2	0.66	1.12	-0.43	-0.18	-0.77	-0.67	-0.55	0.4	-1.15	-0.56	-1.84	-0.29	-1.22
			315.3	0.59	1.18	-0.52	-0.16	-0.84	-0.73	-0.65	0.31	-1.25	-0.74	-1.99	-0.44	-1.3
			315.4	0.52	1.21	-0.59	-0.08	-0.89	-0.81	-0.8	0.16	-1.29	-0.88	-2.12	-0.7	-1.32
			315.5	0.37	1.14	-0.66	-0.13	-1.02	-0.89	-0.97	-0.05	-1.32	-1.09	-2.23	-0.99	-1.41
			315.6	0.33	1.14	-0.67	-0.14	-1.07	-0.86	-1.03	-0.14	-1.26	-1.16	-2.2	-1.14	-1.4
			315.7	0.28	1.01	-0.74	-0.18	-1.12	-0.83	-1.05	-0.24	-1.24	-1.38	-2.24	-1.33	-1.47
			315.8	0.29	0.86	-0.83	-0.18	-1.17	-0.84	-1.05	-0.27	-1.21	-1.48	-2.21	-1.44	-1.44
			315.9	0.22	0.66	-1	-0.24	-1.24	-0.86	-1.04	-0.27	-1.19	-1.62	-2.2	-1.46	-1.37
			316	0.22	0.54	-1.02	-0.23	-1.2	-0.71	-0.95	-0.17	-1.18	-1.68	-2.04	-1.43	-1.23
			316.1	0.12	0.47	-1.09	-0.33	-1.21	-0.74	-0.85	-0.15	-1.16	-1.88	-1.93	-1.57	-1.2
			316.2	0.03	0.46	-1.12	-0.43	-1.25	-0.83	-0.79	-0.21	-1.19	-2.03	-1.86	-1.62	-1.32
			316.3	-0.04	0.43	-1.2	-0.54	-1.36	-0.94	-0.74	-0.28	-1.19	-2.15	-1.82	-1.75	-1.51
			316.4	0.07	0.47	-1.28	-0.55	-1.33	-0.95	-0.67	-0.26	-1.09	-2.15	-1.81	-1.77	-1.55
			316.5	0.12	0.46	-1.46	-0.55	-1.28	-0.93	-0.74	-0.29	-0.99	-2.15	-1.81	-1.89	-1.6
			316.6	0.07	0.36	-1.69	-0.62	-1.31	-1	-0.89	-0.48	-1.04	-2.2	-1.91	-2.07	-1.72
			316.7	0.11	0.36	-1.74	-0.65	-1.28	-1.02	-0.93	-0.56	-1	-2.1	-1.87	-2.2	-1.68
			316.8	0.01	0.35	-1.73	-0.7	-1.22	-1.13	-0.9	-0.56	-0.97	-2.14	-1.76	-2.39	-1.62
			316.9	0.04	0.48	-1.61	-0.59	-1.02	-1.14	-0.77	-0.51	-0.82	-2.05	-1.52	-2.38	-1.47
			317	0.08	0.65	-1.57	-0.53	-0.81	-1.16	-0.73	-0.44	-0.69	-2.05	-1.26	-2.43	-1.28
			317.1	0.03	0.71	-1.57	-0.53	-0.66	-1.19	-0.75	-0.43	-0.62	-2.15	-1.11	-2.55	-1.2
			317.2	-0.08	0.72	-1.56	-0.5	-0.62	-1.08	-0.77	-0.5	-0.59	-2.29	-1.07	-2.67	-1.15
			317.3	-0.13	0.77	-1.61	-0.51	-0.57	-0.93	-0.9	-0.48	-0.59	-2.28	-0.97	-2.75	-1.05
			317.4	-0.15	0.88	-1.51	-0.53	-0.49	-0.82	-0.95	-0.36	-0.49	-2.23	-0.87	-2.85	-0.84
			317.5	-0.07	1.01	-1.4	-0.53	-0.41	-0.74	-0.94	-0.33	-0.32	-2.12	-0.83	-2.9	-0.65
			317.6	-0.06	0.98	-1.48	-0.54	-0.4	-0.7	-1.02	-0.37	-0.35	-2.08	-0.73	-2.98	-0.59
			317.7	-0.02	0.9	-1.52	-0.5	-0.34	-0.61	-1.05	-0.46	-0.41	-2.05	-0.64	-2.91	-0.52
			317.8	-0.01	0.83	-1.56	-0.58	-0.23	-0.58	-1.1	-0.64	-0.54	-2.15	-0.57	-2.92	-0.61
			317.9	-0.1	0.74	-1.61	-0.69	-0.2	-0.55	-1.22	-0.73	-0.71	-2.2	-0.44	-3.01	-0.67
			318	-0.29	0.6	-1.68	-0.88	-0.29	-0.6	-1.29	-0.76	-0.88	-2.21	-0.43	-3.11	-0.79
			318.1	-0.44	0.43	-1.84	-0.99	-0.35	-0.63	-1.3	-0.79	-1	-2.24	-0.47	-3.26	-0.94
			318.2	-0.58	0.34	-1.89	-1.05	-0.44	-0.63	-1.32	-0.86	-1.15	-2.33	-0.51	-3.35	-1.03
			318.3	-0.62	0.32	-1.89	-1.06	-0.44	-0.66	-1.4	-0.92	-1.32	-2.4	-0.52	-3.36	-1.03
			318.4	-0.56	0.34	-1.83	-1.02	-0.42	-0.68	-1.46	-0.91	-1.36	-2.34	-0.6	-3.27	-0.95
			318.5	-0.44	0.3	-1.74	-0.92	-0.33	-0.66	-1.42	-0.79	-1.33	-2.25	-0.69	-3.23	-0.74
			318.6	-0.37	0.21	-1.67	-0.88	-0.28	-0.64	-1.41	-0.62	-1.25	-2.18	-0.64	-3.15	-0.5
			318.7	-0.29	0.2	-1.57	-0.82	-0.22	-0.53	-1.36	-0.41	-1.1	-2.04	-0.59	-2.88	-0.39
			318.8	-0.2	0.23	-1.48	-0.76	-0.13	-0.46	-1.2	-0.18	-1	-1.93	-0.54	-2.59	-0.35
			318.9	-0.1	0.26	-1.37	-0.69	-0.15	-0.51	-1.03	0.02	-0.95	-1.78	-0.59	-2.38	-0.26
			319	-0.03	0.35	-1.32	-0.64	-0.24	-0.6	-0.88	0.09	-0.95	-1.76	-0.61	-2.3	-0.22
			319.1	0.07	0.48	-1.22	-0.63	-0.26	-0.61	-0.71	0.18	-0.97	-1.74	-0.61	-2.16	-0.23
			319.2	0.29	0.68	-1.06	-0.56	-0.2	-0.61	-0.5	0.36	-0.92	-1.71	-0.51	-1.99	-0.2
			319.3	0.4	0.83	-1	-0.55	-0.25	-0.72	-0.42	0.4	-0.95	-1.76	-0.56	-1.88	-0.28
			319.4	0.4	0.79	-0.97	-0.56	-0.37	-0.78	-0.41	0.43	-1.05	-1.78	-0.62	-1.82	-0.45
			319.5	0.46	0.66	-0.88	-0.47	-0.46	-0.75	-0.42	0.51	-1.08	-1.63	-0.56	-1.79	-0.49
			319.6	0.57	0.57	-0.75	-0.39	-0.45	-0.62	-0.36	0.67	-1.02	-1.48	-0.46	-1.65	-0.45
			319.7	0.54	0.49	-0.64	-0.39	-0.48	-0.61	-0.39	0.74	-1.04	-1.41	-0.38	-1.59	-0.49
			319.8	0.5	0.43	-0.55	-0.49	-0.38	-0.6	-0.39	0.74	-1.06	-1.36	-0.36	-1.51	-0.52
			319.9	0.4	0.35	-0.45	-0.62	-0.4	-0.58	-0.35	0.76	-0.99	-1.43	-0.31	-1.47	-0.59
			320	0.29	0.3	-0.35	-0.69	-0.46	-0.55	-0.36	0.75	-0.99	-1.56	-0.36	-1.39	-0.66
			320.1	0.18	0.24	-0.34	-0.71	-0.55	-0.55	-0.41	0.69	-0.98	-1.61	-0.44	-1.32	-0.82
			320.2	0.11	0.17	-0.3	-0.69	-0.61	-0.5	-0.39	0.67	-0.93	-1.59	-0.43	-1.25	-1
			320.3	0.11	0	-0.23	-0.69	-0.69	-0.45	-0.35	0.67	-0.92	-1.49	-0.5	-1.24	-1.13
			320.4	0.1	-0.19	-0.23	-0.72	-0.77	-0.43	-0.27	0.64	-0.89	-1.45	-0.6	-1.27	-1.22
			320.5	0.14	-0.31	-0.27	-0.73	-0.86	-0.39	-0.15	0.71	-0.86	-1.37	-0.65	-1.32	-1.24
			320.6	0.21	-0.37	-0.27	-0.69	-0.83	-0.4	0.01	0.72	-0.89	-1.32	-0.72	-1.35	-1.29
			320.7	0.25	-0.45	-0.39	-0.62	-0.92	-0.47	0.16	0.58	-1.01	-1.32	-0.89	-1.31	-1.56
			320.8	0.23	-0.58	-0.54	-0.59	-1.02	-0.44	0.25	0.45	-1.07	-1.39	-0.99	-1.26	-1.8
			320.9	0.13	-0.64	-0.62	-0.61	-1.1	-0.48	0.31	0.3	-1.15	-1.46	-1.14	-1.29	-2.02
			321	0.1	-0.56	-0.64	-0.67	-1.1	-0.41	0.41	0.31	-1.15	-1.44	-1.27	-1.31	-2.15
			321.1	0.08	-0.49	-0.59	-0.72	-1.15	-0.4	0.52	0.39	-1.16	-1.43	-1.37	-1.4	-2.18
			321.2	0.03	-0.39	-0.59	-0.76	-1.26	-0.33	0.65	0.48	-1.12	-1.4	-1.51	-1.37	-2.11
			321.3	0.04	-0.25	-0.53	-0.79	-1.25	-0.22	0.73	0.54	-0.92	-1.29	-1.55	-1.27	-2.03
			321.4	0.18	-0.11	-0.45	-0.67	-1.16	-0.08	0.76	0.65	-0.73	-1.16	-1.39	-1.07	-1.88
			321.5	0.28	-0.06	-0.38	-0.57	-1.06	0.01	0.74	0.77	-0.66	-0.96	-1.22	-0.89	-1.69
			321.6	0.24	-0.1	-0.46	-0.56	-1.08	0.01	0.69	0.81	-0.61	-0.87	-1.14	-0.94	-1.54
			321.7	0.2	-0.14	-0.59	-0.56	-1.15	0.05	0.72	0.76	-0.65	-0.96	-1.13	-0.97	-1.48
			321.8	0.05	-0.27	-0.86	-0.65	-1.37	-0.02	0.67	0.57	-0.87	-1.13	-1.2	-1.06	-1.69
			321.9	-0.05	-0.43	-1.01	-0.68	-1.55	-0.06	0.63	0.41	-1.04	-1.21	-1.26	-1.1	-1.94
			322	-0.14	-0.62	-1.15	-0.77	-1.7	-0.19	0.6	0.26	-1.19	-1.35	-1.34	-1.19	-2.16
			322.1	-0.25	-0.82	-1.28	-0.9	-1.89	-0.36	0.5	0.08	-1.33	-1.52	-1.4	-1.33	-2.3
			322.2	-0.37	-0.99	-1.42	-1.03	-1.93	-0.48	0.33	-0.13	-1.45	-1.69	-1.44	-1.51	-2.38
			322.3	-0.47	-1.07	-1.48	-1.12	-1.84	-0.66	0.23	-0.18	-1.52	-1.78	-1.5	-1.63	-2.37
			322.4	-0.54	-1.14	-1.46	-1.19	-1.8	-0.81	0.1	-0.16	-1.47	-1.78	-1.47	-1.64	-2.24
			322.5	-0.69	-1.25	-1.49	-1.29	-1.83	-0.92	-0.17	-0.19	-1.44	-1.78	-1.48	-1.67	-2.26
			322.6	-0.87	-1.4	-1.44	-1.43	-1.84	-1.03	-0.41	-0.2	-1.35	-1.84	-1.47	-1.73	-2.17
			322.7	-0.94	-1.46	-1.43	-1.46	-1.79	-1.04	-0.53	-0.23	-1.26	-1.85	-1.46	-1.8	-2.04
			322.8	-1	-1.47	-1.5	-1.4	-1.67	-1	-0.55	-0.23	-1.19	-1.83	-1.44	-1.73	-1.83
			322.9	-1.11	-1.43	-1.57	-1.36	-1.61	-0.93	-0.64	-0.19	-1.14	-1.84	-1.48	-1.72	-1.67
			323	-1.26	-1.52	-1.69	-1.41	-1.7	-0.98	-0.81	-0.31	-1.28	-1.93	-1.54	-1.93	-1.7
			323.1	-1.39	-1.65	-1.82	-1.39	-1.84	-1.13	-0.95	-0.36	-1.44	-1.98	-1.55	-2.13	-1.79
			323.2	-1.38	-1.65	-1.88	-1.27	-1.97	-1.23	-1.03	-0.35	-1.56	-1.95	-1.53	-2.25	-1.74
			323.3	-1.31	-1.65	-1.96	-1.11	-1.99	-1.3	-1	-0.27	-1.72	-1.89	-1.46	-2.33	-1.73
			323.4	-1.19	-1.64	-2.02	-1.08	-2.03	-1.32	-0.97	-0.24	-1.85	-1.9	-1.37	-2.36	-1.69
			323.5	-1.04	-1.59	-2.04	-1.1	-2.04	-1.33	-0.95	-0.2	-1.92	-1.93	-1.34	-2.37	-1.6
			323.6	-0.93	-1.54	-2.08	-1.08	-2	-1.32	-0.98	-0.21	-1.97	-1.97	-1.3	-2.26	-1.54
			323.7	-0.9	-1.48	-2.13	-1.03	-2	-1.23	-1.11	-0.18	-1.93	-1.94	-1.26	-2.17	-1.49
			323.8	-0.85	-1.33	-2.12	-0.95	-1.94	-1.18	-1.22	-0.16	-1.88	-1.9	-1.17	-2.08	-1.53
			323.9	-0.89	-1.26	-2.17	-0.96	-1.96	-1.19	-1.41	-0.15	-1.93	-1.98	-1.17	-2.16	-1.59
			324	-0.87	-1.17	-2.16	-0.97	-1.9	-1.14	-1.51	-0.07	-1.91	-2.09	-1.15	-2.17	-1.48
			324.1	-0.83	-1.22	-2.11	-0.96	-1.81	-1.11	-1.64	-0.04	-1.91	-2.14	-1.1	-2.25	-1.38
			324.2	-0.66	-1.21	-2.1	-0.97	-1.69	-1.03	-1.71	0.05	-1.8	-2.16	-1.08	-2.22	-1.27
			324.3	-0.58	-1.25	-2.08	-0.94	-1.6	-1.01	-1.78	0.02	-1.59	-2.19	-1.03	-2.06	-1.18
			324.4	-0.57	-1.37	-2.12	-0.89	-1.55	-0.9	-1.84	-0.14	-1.5	-2.16	-0.99	-1.85	-1.18
			324.5	-0.72	-1.51	-2.15	-0.84	-1.58	-0.89	-1.95	-0.3	-1.42	-2.12	-1	-1.67	-1.25
			324.6	-0.84	-1.58	-2.22	-0.79	-1.57	-0.95	-2.02	-0.43	-1.46	-2.24	-0.96	-1.57	-1.32
			324.7	-1.04	-1.59	-2.3	-0.86	-1.61	-1.04	-2.07	-0.59	-1.61	-2.45	-1	-1.52	-1.36
			324.8	-1.11	-1.47	-2.24	-0.9	-1.56	-1.04	-1.99	-0.62	-1.63	-2.57	-1.04	-1.33	-1.34
			324.9	-1.09	-1.43	-2.16	-0.92	-1.49	-0.97	-1.92	-0.61	-1.62	-2.6	-1.09	-1.16	-1.46
			325	-0.98	-1.43	-2.05	-0.82	-1.36	-0.89	-1.84	-0.51	-1.57	-2.48	-1.01	-1.02	-1.48
			325.1	-0.82	-1.37	-1.87	-0.64	-1.11	-0.83	-1.72	-0.35	-1.38	-2.32	-0.86	-0.95	-1.4
			325.2	-0.69	-1.24	-1.67	-0.49	-0.8	-0.68	-1.51	-0.2	-1.17	-2.12	-0.69	-0.83	-1.27
			325.3	-0.68	-1.1	-1.51	-0.46	-0.58	-0.6	-1.37	-0.16	-1.11	-2.04	-0.6	-0.87	-1.24
			325.4	-0.68	-1.04	-1.32	-0.38	-0.41	-0.47	-1.27	-0.07	-1.12	-1.87	-0.56	-0.92	-1.18
			325.5	-0.66	-0.97	-1.19	-0.3	-0.27	-0.31	-1.2	0.06	-1.16	-1.7	-0.45	-0.92	-1.14
			325.6	-0.62	-0.94	-1.08	-0.28	-0.23	-0.11	-1.15	0.08	-1.16	-1.57	-0.36	-0.77	-1.16
			325.7	-0.46	-0.85	-0.9	-0.2	-0.26	0.08	-1.12	0.16	-1.07	-1.47	-0.24	-0.67	-1.18
			325.8	-0.4	-0.79	-0.9	-0.16	-0.31	0.23	-1.04	0.14	-1.07	-1.4	-0.22	-0.63	-1.26
			325.9	-0.44	-0.81	-0.98	-0.13	-0.34	0.29	-0.98	0.08	-1.15	-1.4	-0.34	-0.63	-1.32
			326	-0.39	-0.77	-0.93	-0.05	-0.28	0.34	-0.9	0.08	-1.21	-1.3	-0.32	-0.57	-1.29
			326.1	-0.32	-0.63	-0.76	0.01	-0.25	0.44	-0.86	0.03	-1.23	-1.15	-0.28	-0.56	-1.2
			326.2	-0.27	-0.54	-0.65	0	-0.2	0.43	-0.84	-0.06	-1.3	-1.08	-0.23	-0.62	-1.14
			326.3	-0.16	-0.37	-0.59	0.06	-0.04	0.42	-0.75	-0.06	-1.22	-1.02	-0.17	-0.52	-1.14
			326.4	-0.12	-0.28	-0.68	-0.02	0.09	0.42	-0.68	-0.08	-1.19	-1.07	-0.14	-0.54	-1.15
			326.5	-0.15	-0.22	-0.74	-0.18	0.12	0.41	-0.63	-0.09	-1.29	-1.08	-0.21	-0.53	-1.2
			326.6	-0.21	-0.16	-0.76	-0.31	0.12	0.41	-0.58	-0.11	-1.24	-1.03	-0.2	-0.54	-1.14
			326.7	-0.33	-0.23	-0.77	-0.41	0.09	0.35	-0.5	-0.19	-1.14	-1.04	-0.21	-0.69	-1.13
			326.8	-0.52	-0.36	-0.85	-0.6	0.03	0.23	-0.52	-0.4	-1.25	-1.17	-0.34	-0.81	-1.29
			326.9	-0.74	-0.56	-0.95	-0.79	-0.21	0.12	-0.62	-0.63	-1.4	-1.27	-0.54	-1.05	-1.45
			327	-0.88	-0.7	-0.95	-0.97	-0.41	0.03	-0.67	-0.77	-1.6	-1.36	-0.74	-1.27	-1.58
			327.1	-1.02	-0.77	-0.98	-1.07	-0.57	-0.11	-0.71	-0.85	-1.78	-1.33	-0.92	-1.4	-1.65
			327.2	-1.07	-0.7	-0.9	-1.08	-0.61	-0.22	-0.65	-0.88	-1.76	-1.17	-0.92	-1.29	-1.56
			327.3	-1.04	-0.65	-0.8	-1.05	-0.65	-0.32	-0.64	-0.95	-1.69	-0.96	-0.88	-1.1	-1.49
			327.4	-1.06	-0.6	-0.73	-1.06	-0.63	-0.46	-0.54	-0.99	-1.63	-0.86	-0.88	-1.02	-1.49
			327.5	-1.11	-0.53	-0.63	-0.93	-0.61	-0.6	-0.47	-0.96	-1.64	-0.73	-0.81	-0.87	-1.49
			327.6	-1.14	-0.4	-0.53	-0.83	-0.66	-0.69	-0.4	-0.84	-1.82	-0.6	-0.69	-0.84	-1.51
			327.7	-1.05	-0.22	-0.38	-0.72	-0.65	-0.79	-0.25	-0.6	-1.84	-0.49	-0.51	-0.75	-1.38
			327.8	-0.9	-0.1	-0.24	-0.69	-0.54	-0.89	-0.17	-0.44	-1.84	-0.45	-0.36	-0.74	-1.25
			327.9	-0.71	-0.01	-0.06	-0.65	-0.42	-0.89	-0.03	-0.37	-1.82	-0.36	-0.22	-0.83	-1.1
			328	-0.58	-0.07	0.02	-0.67	-0.43	-0.94	-0.05	-0.4	-1.78	-0.32	-0.29	-1	-1.04
			328.1	-0.59	-0.17	0.03	-0.64	-0.45	-1.01	-0.14	-0.46	-1.71	-0.22	-0.35	-1.13	-1.11
			328.2	-0.62	-0.16	-0.01	-0.62	-0.48	-1.01	-0.21	-0.45	-1.64	-0.21	-0.32	-1.23	-1.14
			328.3	-0.78	-0.08	-0.08	-0.61	-0.52	-1.04	-0.28	-0.54	-1.63	-0.35	-0.31	-1.43	-1.23
			328.4	-0.93	0.02	-0.08	-0.6	-0.52	-1.04	-0.3	-0.59	-1.64	-0.43	-0.23	-1.53	-1.22
			328.5	-1.14	0.1	-0.15	-0.7	-0.63	-1.1	-0.42	-0.68	-1.69	-0.58	-0.26	-1.68	-1.18
			328.6	-1.39	0.01	-0.41	-0.82	-0.88	-1.31	-0.7	-0.84	-1.89	-0.82	-0.43	-1.97	-1.36
			328.7	-1.48	-0.07	-0.53	-0.92	-0.99	-1.33	-0.9	-0.96	-1.99	-0.97	-0.49	-2.12	-1.51
			328.8	-1.46	-0.12	-0.52	-0.95	-1	-1.32	-0.96	-1.05	-1.87	-1.01	-0.53	-2.15	-1.52
			328.9	-1.34	-0.02	-0.43	-0.9	-0.96	-1.27	-0.93	-1	-1.78	-0.92	-0.5	-2.15	-1.43
			329	-1.28	0.06	-0.47	-0.85	-0.83	-1.24	-0.84	-0.93	-1.79	-0.9	-0.47	-2.17	-1.38
			329.1	-1.34	0.14	-0.52	-0.79	-0.66	-1.29	-0.85	-0.93	-1.78	-0.88	-0.44	-2.19	-1.37
			329.2	-1.4	0.19	-0.54	-0.79	-0.63	-1.43	-0.94	-0.99	-1.79	-0.86	-0.43	-2.34	-1.51
			329.3	-1.39	0.25	-0.57	-0.8	-0.67	-1.49	-1.02	-1.07	-1.85	-0.86	-0.49	-2.49	-1.71
			329.4	-1.4	0.22	-0.71	-0.91	-0.73	-1.65	-1.06	-1.07	-1.95	-0.96	-0.56	-2.55	-1.86
			329.5	-1.41	0.31	-0.76	-0.99	-0.8	-1.78	-0.99	-1.04	-2.01	-1.09	-0.69	-2.51	-1.93
			329.6	-1.47	0.32	-0.72	-0.98	-0.8	-1.89	-0.88	-1.08	-2.06	-1.14	-0.82	-2.51	-1.92
			329.7	-1.54	0.4	-0.6	-0.94	-0.72	-1.86	-0.83	-1.02	-2.05	-1.09	-0.91	-2.42	-1.86
			329.8	-1.6	0.49	-0.47	-0.83	-0.61	-1.76	-0.83	-0.99	-1.91	-1.1	-0.88	-2.32	-1.68
			329.9	-1.75	0.5	-0.48	-0.82	-0.49	-1.71	-0.85	-1.08	-1.91	-1.16	-0.92	-2.36	-1.6
			330	-1.77	0.58	-0.49	-0.75	-0.35	-1.68	-0.88	-1.08	-1.95	-1.13	-0.94	-2.28	-1.59
			330.1	-1.64	0.75	-0.45	-0.64	-0.22	-1.52	-0.85	-0.9	-1.78	-0.96	-0.84	-2.09	-1.46
			330.2	-1.45	0.92	-0.29	-0.44	-0.06	-1.39	-0.75	-0.76	-1.56	-0.78	-0.71	-1.83	-1.34
			330.3	-1.21	1.22	-0.12	-0.21	0.24	-1.27	-0.53	-0.49	-1.32	-0.58	-0.41	-1.5	-1.12
			330.4	-1.12	1.35	-0.08	-0.14	0.49	-1.3	-0.41	-0.36	-1.2	-0.49	-0.26	-1.35	-1.04
			330.5	-1.01	1.39	-0.04	-0.05	0.73	-1.22	-0.3	-0.22	-1.11	-0.44	-0.19	-1.29	-0.96
			330.6	-1.03	1.35	-0.06	-0.11	0.88	-1.2	-0.25	-0.11	-1.12	-0.42	-0.15	-1.34	-0.97
			330.7	-1.06	1.28	-0.07	-0.18	0.97	-1.15	-0.22	0.04	-1.15	-0.39	-0.07	-1.36	-0.86
			330.8	-1.01	1.29	-0.02	-0.23	1.08	-1.13	-0.16	0.08	-1.14	-0.28	-0.03	-1.33	-0.68
			330.9	-1.09	1.1	-0.03	-0.43	1.02	-1.31	-0.2	-0.11	-1.13	-0.36	-0.22	-1.39	-0.69
			331	-1.13	0.9	0	-0.56	0.92	-1.43	-0.33	-0.29	-1.13	-0.46	-0.45	-1.51	-0.71
			331.1	-1.25	0.74	-0.08	-0.68	0.78	-1.59	-0.55	-0.49	-1.21	-0.59	-0.66	-1.68	-0.82
			331.2	-1.36	0.67	-0.22	-0.71	0.66	-1.77	-0.78	-0.62	-1.22	-0.65	-0.85	-1.73	-0.9
			331.3	-1.35	0.77	-0.21	-0.63	0.69	-1.8	-0.83	-0.56	-1.19	-0.58	-0.83	-1.59	-0.92
			331.4	-1.26	0.9	-0.21	-0.59	0.72	-1.75	-0.86	-0.51	-1.2	-0.53	-0.81	-1.53	-0.89
			331.5	-1.16	1.03	-0.17	-0.57	0.71	-1.71	-0.85	-0.49	-1.14	-0.46	-0.81	-1.53	-0.78
			331.6	-0.86	1.09	-0.08	-0.57	0.78	-1.71	-0.78	-0.38	-1.07	-0.27	-0.85	-1.35	-0.62
			331.7	-0.65	1.1	0.06	-0.62	0.85	-1.59	-0.76	-0.29	-1.01	-0.08	-0.99	-1.12	-0.5
			331.8	-0.56	1.05	0.1	-0.64	0.86	-1.58	-0.77	-0.21	-1.06	0.01	-1.17	-0.97	-0.53
			331.9	-0.41	1.03	0.17	-0.64	1.01	-1.41	-0.7	-0.1	-1.06	0.23	-1.24	-0.69	-0.32
			332	-0.23	1.17	0.34	-0.56	1.22	-1.18	-0.54	0.02	-0.93	0.48	-1.1	-0.3	0.05
			332.1	-0.2	1.28	0.29	-0.5	1.28	-1.08	-0.47	0.04	-0.91	0.59	-1.13	-0.07	0.17
			332.2	-0.23	1.32	0.22	-0.52	1.27	-0.99	-0.41	0.03	-0.83	0.56	-1.12	0.04	0.19
			332.3	-0.22	1.33	0.17	-0.59	1.21	-1.02	-0.41	-0.09	-0.67	0.57	-1.16	0.09	0.22
			332.4	-0.13	1.26	0.24	-0.62	1.13	-0.92	-0.36	-0.16	-0.54	0.58	-1.22	0.21	0.37
			332.5	0.01	1.12	0.31	-0.61	1.14	-0.72	-0.28	-0.2	-0.5	0.58	-1.28	0.33	0.61
			332.6	0.13	1.12	0.38	-0.54	1.24	-0.55	-0.16	-0.18	-0.49	0.62	-1.23	0.53	0.88
			332.7	0.1	1.06	0.33	-0.54	1.26	-0.47	-0.1	-0.28	-0.5	0.59	-1.2	0.51	0.89
			332.8	0.06	0.97	0.31	-0.51	1.3	-0.39	-0.13	-0.29	-0.47	0.6	-1.19	0.4	0.79
			332.9	-0.06	0.81	0.27	-0.54	1.23	-0.41	-0.2	-0.33	-0.52	0.56	-1.15	0.24	0.65
			333	-0.16	0.59	0.2	-0.59	1.16	-0.49	-0.21	-0.38	-0.67	0.52	-1.19	0.05	0.56
			333.1	-0.16	0.45	0.06	-0.58	1.16	-0.53	-0.08	-0.42	-0.8	0.6	-1.23	-0.05	0.46
			333.2	-0.1	0.44	0.1	-0.51	1.23	-0.42	0.04	-0.39	-0.88	0.71	-1.18	-0.09	0.47
			333.3	-0.05	0.37	0.14	-0.52	1.27	-0.34	0.02	-0.43	-0.9	0.71	-1.21	-0.06	0.46
			333.4	0.01	0.34	0.21	-0.4	1.39	-0.29	0.09	-0.44	-0.89	0.74	-1.11	0.02	0.5
			333.5	0.04	0.41	0.25	-0.27	1.42	-0.3	0.19	-0.32	-0.88	0.79	-0.96	0.04	0.71
			333.6	0.03	0.38	0.28	-0.17	1.45	-0.26	0.19	-0.26	-0.89	0.82	-0.83	0.03	0.93
			333.7	0.03	0.38	0.32	-0.04	1.47	-0.16	0.2	-0.22	-0.86	0.87	-0.73	0.14	1.09
			333.8	0.06	0.38	0.42	0.02	1.43	-0.12	0.2	-0.25	-0.87	0.86	-0.69	0.26	1.14
			333.9	0.09	0.35	0.51	0.09	1.32	-0.06	0.18	-0.31	-0.86	0.86	-0.65	0.33	1.18
			334	0.16	0.42	0.57	0.12	1.32	-0.06	0.14	-0.44	-0.84	0.85	-0.64	0.35	1.14
			334.1	0.21	0.41	0.5	0.08	1.15	-0.12	0.1	-0.52	-0.92	0.74	-0.66	0.34	1.03
			334.2	0.35	0.5	0.5	0.16	1.09	-0.05	0.18	-0.43	-0.92	0.82	-0.47	0.31	1.03
			334.3	0.36	0.58	0.41	0.16	1.1	0.05	0.2	-0.47	-0.99	0.83	-0.37	0.21	0.97
			334.4	0.38	0.6	0.32	0.16	1.1	0.09	0.32	-0.47	-1.01	0.86	-0.29	0.14	0.85
			334.5	0.48	0.64	0.35	0.19	1.18	0.23	0.61	-0.35	-1.01	0.96	-0.1	0.13	0.89
			334.6	0.51	0.57	0.3	0.09	1.17	0.14	0.68	-0.37	-1.15	1	-0.06	-0.05	0.8
			334.7	0.39	0.41	0.15	-0.13	1.11	-0.09	0.59	-0.53	-1.35	0.95	-0.13	-0.3	0.66
			334.8	0.26	0.26	0.03	-0.29	1.08	-0.33	0.54	-0.68	-1.59	0.88	-0.24	-0.53	0.55
			334.9	0	0.15	-0.18	-0.36	0.94	-0.52	0.45	-0.83	-1.74	0.74	-0.36	-0.67	0.4
			335	-0.22	0.09	-0.42	-0.43	0.86	-0.73	0.38	-0.98	-1.82	0.69	-0.36	-0.86	0.24
			335.1	-0.4	0.03	-0.58	-0.56	0.74	-0.83	0.27	-1.11	-1.87	0.63	-0.42	-0.99	0.07
			335.2	-0.54	-0.03	-0.67	-0.7	0.6	-0.92	0.06	-1.29	-1.94	0.58	-0.43	-1.18	-0.06
			335.3	-0.64	-0.07	-0.72	-0.7	0.44	-0.98	0.01	-1.39	-1.96	0.46	-0.41	-1.35	-0.21
			335.4	-0.75	-0.15	-0.76	-0.71	0.25	-1.09	-0.06	-1.4	-2.08	0.26	-0.31	-1.49	-0.38
			335.5	-0.9	-0.21	-0.81	-0.78	0.03	-1.19	-0.06	-1.4	-2.23	0.08	-0.22	-1.57	-0.5
			335.6	-1.02	-0.28	-0.85	-0.75	-0.07	-1.25	-0.02	-1.36	-2.38	-0.03	-0.15	-1.66	-0.53
			335.7	-1.19	-0.29	-0.92	-0.73	-0.15	-1.3	-0.1	-1.38	-2.5	-0.2	-0.1	-1.72	-0.66
			335.8	-1.33	-0.15	-0.94	-0.7	-0.26	-1.4	-0.1	-1.36	-2.54	-0.26	0.05	-1.81	-0.88
			335.9	-1.47	-0.1	-0.96	-0.67	-0.37	-1.53	-0.1	-1.33	-2.5	-0.27	0.2	-1.91	-1.08
			336	-1.53	-0.06	-0.89	-0.61	-0.48	-1.55	-0.07	-1.2	-2.41	-0.22	0.3	-1.9	-1.12
			336.1	-1.53	-0.02	-0.78	-0.58	-0.48	-1.56	-0.04	-1.13	-2.23	-0.16	0.49	-1.85	-1.03
			336.2	-1.38	0.05	-0.68	-0.57	-0.44	-1.53	0.02	-1	-2.07	0	0.66	-1.73	-0.82
			336.3	-1.27	0.15	-0.58	-0.61	-0.47	-1.48	-0.05	-0.91	-1.84	0.06	0.8	-1.57	-0.71
			336.4	-1.18	0.25	-0.33	-0.56	-0.57	-1.41	-0.14	-0.82	-1.65	0.1	0.92	-1.43	-0.46
			336.5	-1.01	0.29	-0.13	-0.41	-0.61	-1.47	-0.17	-0.72	-1.44	0.14	0.91	-1.15	-0.31
			336.6	-0.86	0.41	-0.05	-0.23	-0.64	-1.54	-0.11	-0.5	-1.24	0.22	0.96	-1.01	-0.13
			336.7	-0.77	0.5	-0.09	-0.12	-0.63	-1.54	-0.09	-0.38	-1.1	0.31	0.96	-1	0.1
			336.8	-0.78	0.48	-0.24	-0.12	-0.61	-1.54	-0.21	-0.44	-1.05	0.28	0.83	-1.09	0.06
			336.9	-0.79	0.43	-0.36	-0.18	-0.65	-1.54	-0.26	-0.51	-1.02	0.29	0.72	-1.16	-0.05
			337	-0.81	0.39	-0.53	-0.43	-0.74	-1.51	-0.33	-0.66	-1.02	0.28	0.58	-1.26	-0.21
			337.1	-0.94	0.22	-0.72	-0.73	-0.89	-1.47	-0.33	-0.8	-1.09	0.14	0.49	-1.45	-0.39
			337.2	-1.06	0.02	-0.9	-1.09	-0.97	-1.49	-0.36	-0.9	-1.23	-0.06	0.3	-1.65	-0.55
			337.3	-1.17	-0.05	-1	-1.25	-1.01	-1.41	-0.28	-0.82	-1.27	-0.16	0.23	-1.7	-0.68
			337.4	-1.33	-0.08	-1.05	-1.31	-1.03	-1.31	-0.24	-0.7	-1.25	-0.16	0.18	-1.77	-0.83
			337.5	-1.47	-0.03	-1.09	-1.3	-0.95	-1.2	-0.29	-0.69	-1.25	-0.19	0.09	-1.79	-0.88
			337.6	-1.39	0.04	-1.08	-1.21	-0.77	-1.09	-0.18	-0.56	-1.06	-0.11	0.14	-1.59	-0.83
			337.7	-1.25	0.1	-1.04	-1.08	-0.61	-0.98	-0.1	-0.38	-0.92	0	0.28	-1.46	-0.72
			337.8	-1.12	0.23	-0.9	-0.94	-0.49	-0.82	-0.05	-0.18	-0.72	0.1	0.52	-1.3	-0.58
			337.9	-1.02	0.3	-0.71	-0.76	-0.4	-0.54	0.11	0.02	-0.49	0.11	0.62	-1.06	-0.42
			338	-0.99	0.32	-0.52	-0.57	-0.41	-0.31	0.35	0.28	-0.32	0.12	0.67	-0.79	-0.28
			338.1	-0.79	0.35	-0.26	-0.37	-0.39	-0.04	0.53	0.56	-0.06	0.1	0.77	-0.53	-0.18
			338.2	-0.7	0.31	-0.1	-0.34	-0.32	0.04	0.6	0.65	0.07	0	0.86	-0.41	-0.12
			338.3	-0.67	0.2	0.02	-0.36	-0.31	0.11	0.68	0.67	0.12	-0.11	0.82	-0.38	-0.07
			338.4	-0.61	0.12	0.07	-0.35	-0.37	0.03	0.74	0.57	0.02	-0.24	0.75	-0.4	-0.07
			338.5	-0.54	0.07	0.11	-0.32	-0.35	-0.05	0.86	0.62	0.07	-0.29	0.79	-0.38	-0.08
			338.6	-0.56	0.08	0.08	-0.34	-0.29	-0.13	0.9	0.67	0.14	-0.28	0.76	-0.35	-0.15
			338.7	-0.48	0.09	0.05	-0.43	-0.26	-0.08	0.9	0.64	0.19	-0.16	0.69	-0.36	-0.17
			338.8	-0.41	0.03	0.05	-0.56	-0.18	-0.12	0.86	0.6	0.16	-0.09	0.5	-0.39	-0.23
			338.9	-0.39	0.05	0.18	-0.58	-0.05	-0.06	0.8	0.61	0.18	-0.01	0.37	-0.27	-0.31
			339	-0.32	0.06	0.33	-0.57	0.1	0.02	0.78	0.72	0.16	0.06	0.3	-0.15	-0.21
			339.1	-0.18	0.13	0.53	-0.52	0.32	0.23	0.95	0.87	0.3	0.21	0.32	0.04	0.04
			339.2	-0.04	0.27	0.65	-0.49	0.5	0.39	1.1	1.02	0.45	0.21	0.34	0.28	0.27
			339.3	0.18	0.45	0.81	-0.41	0.75	0.59	1.24	1.12	0.67	0.28	0.49	0.57	0.53
			339.4	0.24	0.53	0.8	-0.4	0.86	0.64	1.28	1.09	0.73	0.31	0.43	0.69	0.66
			339.5	0.14	0.52	0.68	-0.4	0.9	0.66	1.27	1.05	0.67	0.18	0.34	0.77	0.66
			339.6	0.08	0.5	0.57	-0.43	0.95	0.7	1.26	0.91	0.55	0.02	0.26	0.71	0.72
			339.7	0.11	0.42	0.54	-0.46	0.95	0.7	1.3	0.83	0.48	-0.02	0.31	0.61	0.7
			339.8	0	0.27	0.48	-0.65	0.85	0.65	1.23	0.75	0.34	-0.06	0.35	0.36	0.66
			339.9	-0.09	0.17	0.49	-0.77	0.8	0.73	1.23	0.67	0.21	-0.09	0.39	0.18	0.67
			340	-0.15	0.07	0.59	-0.91	0.74	0.73	1.17	0.59	0.09	-0.15	0.37	0.08	0.6
			340.1	-0.31	-0.08	0.72	-1.13	0.59	0.68	1.08	0.53	-0.04	-0.25	0.31	0	0.54
			340.2	-0.51	-0.19	0.79	-1.36	0.47	0.63	1.03	0.4	-0.23	-0.44	0.21	-0.08	0.48
			340.3	-0.62	-0.25	0.87	-1.36	0.35	0.6	0.92	0.32	-0.36	-0.63	0.08	-0.11	0.39
			340.4	-0.62	-0.19	0.99	-1.23	0.28	0.55	0.85	0.3	-0.3	-0.69	0	-0.06	0.31
			340.5	-0.51	-0.01	1.12	-0.97	0.31	0.67	0.87	0.45	-0.07	-0.58	0.06	0.18	0.45
			340.6	-0.35	0.14	1.21	-0.77	0.37	0.73	0.83	0.46	0.13	-0.51	0.17	0.33	0.63
			340.7	-0.29	0.16	1.3	-0.71	0.38	0.78	0.75	0.39	0.21	-0.51	0.19	0.46	0.69
			340.8	-0.19	0.17	1.37	-0.63	0.4	0.85	0.73	0.39	0.36	-0.51	0.22	0.59	0.68
			340.9	-0.2	0.14	1.42	-0.65	0.36	0.87	0.67	0.41	0.35	-0.55	0.23	0.57	0.66
			341	-0.25	0.2	1.49	-0.67	0.32	0.91	0.69	0.4	0.4	-0.6	0.32	0.63	0.71
			341.1	-0.25	0.21	1.44	-0.72	0.29	0.95	0.69	0.37	0.38	-0.63	0.24	0.64	0.72
			341.2	-0.33	0.12	1.25	-0.83	0.16	0.9	0.58	0.24	0.26	-0.73	0.09	0.48	0.58
			341.3	-0.36	0.05	1.09	-0.94	0.18	0.91	0.49	0.16	0.22	-0.72	0.06	0.34	0.45
			341.4	-0.51	-0.05	0.93	-1.05	0.22	0.94	0.34	0.03	0.22	-0.68	-0.06	0.24	0.33
			341.5	-0.59	-0.12	0.89	-1.06	0.28	1.02	0.32	-0.04	0.26	-0.5	-0.09	0.15	0.22
			341.6	-0.58	-0.06	0.98	-0.94	0.36	1.17	0.38	0.02	0.37	-0.36	0.04	0.27	0.13
			341.7	-0.61	-0.04	0.99	-0.84	0.3	1.3	0.4	0.13	0.52	-0.35	0.16	0.45	0.08
			341.8	-0.62	-0.07	0.96	-0.77	0.22	1.36	0.46	0.2	0.48	-0.36	0.22	0.56	0.06
			341.9	-0.48	-0.07	0.98	-0.7	0.06	1.3	0.57	0.21	0.39	-0.37	0.28	0.68	0.09
			342	-0.3	-0.1	1	-0.63	0.04	1.2	0.69	0.23	0.38	-0.43	0.3	0.84	0.11
			342.1	-0.12	0.02	1.06	-0.43	0.07	1.17	0.73	0.34	0.5	-0.37	0.41	1	0.29
			342.2	0.08	0.09	0.96	-0.31	0.06	1.18	0.75	0.42	0.56	-0.32	0.53	1.08	0.5
			342.3	0.26	0.15	0.8	-0.24	-0.04	1.23	0.74	0.42	0.62	-0.21	0.68	1.07	0.67
			342.4	0.2	0.08	0.5	-0.29	-0.24	1.14	0.59	0.26	0.55	-0.25	0.54	0.91	0.54
			342.5	0.05	-0.13	0.16	-0.37	-0.44	0.92	0.33	0.01	0.36	-0.35	0.24	0.62	0.27
			342.6	-0.06	-0.31	-0.12	-0.46	-0.57	0.81	0.2	-0.07	0.25	-0.39	-0.16	0.4	0.05
			342.7	-0.08	-0.33	-0.27	-0.52	-0.61	0.81	0.16	0	0.24	-0.39	-0.39	0.33	0.02
			342.8	-0.04	-0.24	-0.26	-0.5	-0.54	0.86	0.11	0.12	0.29	-0.36	-0.44	0.43	0.08
			342.9	0.05	-0.13	-0.19	-0.47	-0.47	0.88	0.14	0.22	0.43	-0.23	-0.47	0.57	0.14
			343	0.06	-0.03	-0.12	-0.37	-0.4	0.89	0.23	0.27	0.48	-0.11	-0.57	0.79	0.17
			343.1	0.03	0.06	-0.11	-0.29	-0.3	0.94	0.29	0.3	0.56	-0.12	-0.72	0.89	0.19
			343.2	0.03	0.06	-0.16	-0.28	-0.25	0.9	0.32	0.24	0.62	-0.22	-0.83	0.93	0.12
			343.3	-0.01	0.05	-0.29	-0.32	-0.29	0.8	0.34	0.12	0.64	-0.3	-0.95	0.97	0.07
			343.4	0.03	0.12	-0.47	-0.31	-0.35	0.8	0.44	0.04	0.69	-0.3	-1.02	1.05	0.11
			343.5	0.15	0.16	-0.57	-0.24	-0.39	0.77	0.48	-0.01	0.78	-0.27	-0.95	1.13	0.05
			343.6	0.22	0.21	-0.56	-0.12	-0.33	0.71	0.54	0.02	0.92	-0.16	-0.76	1.15	0.09
			343.7	0.27	0.26	-0.56	0.01	-0.2	0.69	0.68	0.07	0.96	-0.04	-0.49	1.19	0.3
			343.8	0.27	0.23	-0.53	0.02	-0.15	0.6	0.64	0.02	0.95	-0.03	-0.26	1.21	0.44
			343.9	0.16	0.16	-0.51	0.06	-0.1	0.49	0.57	-0.02	0.87	0.04	-0.19	1.12	0.43
			344	0.01	0.13	-0.51	0.15	-0.09	0.38	0.53	0.03	0.77	0.03	-0.12	0.94	0.47
			344.1	-0.09	0.19	-0.55	0.23	-0.02	0.29	0.55	0.06	0.68	0.01	0	0.78	0.65
			344.2	-0.29	0.13	-0.67	0.2	-0.03	0.2	0.54	-0.04	0.55	-0.06	-0.05	0.63	0.7
			344.3	-0.38	0.08	-0.76	0.26	-0.04	0.15	0.54	-0.05	0.47	-0.06	-0.13	0.56	0.72
			344.4	-0.5	-0.03	-0.81	0.29	-0.08	0.07	0.5	-0.13	0.33	-0.05	-0.25	0.45	0.69
			344.5	-0.57	-0.11	-0.79	0.3	-0.03	0.02	0.54	-0.2	0.29	-0.02	-0.22	0.44	0.73
			344.6	-0.61	-0.15	-0.77	0.35	-0.07	-0.01	0.6	-0.33	0.28	-0.01	-0.19	0.46	0.79
			344.7	-0.58	-0.12	-0.79	0.41	-0.15	-0.04	0.7	-0.39	0.27	-0.05	-0.11	0.37	0.91
			344.8	-0.46	-0.04	-0.82	0.55	-0.15	-0.1	0.81	-0.34	0.25	-0.11	0.07	0.35	1.13
			344.9	-0.33	0.03	-0.84	0.62	-0.14	-0.16	0.78	-0.29	0.23	-0.18	0.15	0.31	1.39
			345	-0.18	0.15	-0.79	0.65	-0.05	-0.22	0.79	-0.2	0.26	-0.12	0.16	0.17	1.59
			345.1	-0.08	0.25	-0.69	0.72	0.06	-0.25	0.74	-0.13	0.35	-0.03	0.12	0.01	1.72
			345.2	-0.03	0.27	-0.58	0.77	0.16	-0.24	0.6	-0.13	0.34	-0.11	0	-0.11	1.87
			345.3	0.02	0.31	-0.45	0.9	0.23	-0.25	0.53	-0.04	0.39	-0.15	-0.02	-0.27	2.09
			345.4	-0.07	0.27	-0.41	1	0.24	-0.33	0.51	-0.02	0.34	-0.2	-0.05	-0.35	2.14
			345.5	-0.14	0.21	-0.3	1.04	0.28	-0.34	0.5	-0.13	0.3	-0.27	-0.1	-0.38	2.14
			345.6	-0.27	0.04	-0.27	1.02	0.28	-0.45	0.42	-0.24	0.21	-0.37	-0.24	-0.48	2.04
			345.7	-0.29	-0.12	-0.31	0.93	0.28	-0.53	0.39	-0.21	0.13	-0.4	-0.14	-0.54	1.91
			345.8	-0.24	-0.12	-0.23	0.84	0.35	-0.48	0.43	-0.09	0.09	-0.36	0.05	-0.47	1.94
			345.9	-0.17	-0.05	-0.11	0.81	0.43	-0.29	0.39	-0.04	0	-0.27	0.29	-0.36	2.14
			346	-0.12	0.05	0.1	0.8	0.47	-0.27	0.45	-0.03	-0.09	-0.19	0.54	-0.24	2.26
			346.1	-0.09	-0.02	0.1	0.67	0.4	-0.4	0.45	-0.09	-0.28	-0.16	0.56	-0.26	2.17
			346.2	-0.12	-0.1	0.01	0.55	0.26	-0.52	0.43	-0.22	-0.44	-0.28	0.54	-0.37	2.04
			346.3	-0.01	0.02	0	0.51	0.3	-0.49	0.4	-0.14	-0.41	-0.38	0.67	-0.31	2.13
			346.4	0.16	0.05	-0.01	0.48	0.4	-0.46	0.38	-0.08	-0.33	-0.53	0.77	-0.2	2.17
			346.5	0.35	0.07	-0.01	0.49	0.48	-0.44	0.37	-0.02	-0.21	-0.61	0.79	-0.14	2.15
			346.6	0.5	0.14	0.08	0.54	0.55	-0.36	0.41	0.13	-0.05	-0.67	0.85	-0.1	2.09
			346.7	0.57	0.16	0.23	0.51	0.54	-0.32	0.42	0.28	0.06	-0.77	0.83	-0.06	1.93
			346.8	0.59	0.19	0.32	0.5	0.57	-0.29	0.45	0.42	0.03	-0.94	0.75	-0.12	1.87
			346.9	0.5	0.1	0.27	0.46	0.52	-0.36	0.45	0.42	-0.05	-1.19	0.45	-0.24	1.77
			347	0.32	-0.06	0.12	0.26	0.31	-0.61	0.23	0.29	-0.26	-1.48	0.05	-0.52	1.44
			347.1	0.11	-0.24	0.01	0.09	0.11	-0.81	0.06	0.16	-0.44	-1.75	-0.27	-0.91	1.08
			347.2	0.1	-0.3	-0.01	0.03	-0.05	-0.93	0.05	0.11	-0.4	-1.86	-0.45	-1.04	0.96
			347.3	0.21	-0.31	-0.04	0.05	-0.14	-0.93	0.14	0.1	-0.15	-1.84	-0.49	-0.94	0.9
			347.4	0.32	-0.38	0.02	0.12	-0.25	-0.84	0.21	0.07	0.08	-1.79	-0.5	-0.8	0.81
			347.5	0.35	-0.44	0.05	0.1	-0.46	-0.87	0.21	0.09	0.21	-1.77	-0.43	-0.74	0.74
			347.6	0.4	-0.53	0	-0.05	-0.62	-0.92	0.21	0.04	0.23	-1.77	-0.37	-0.75	0.7
			347.7	0.29	-0.71	-0.13	-0.31	-0.82	-1.1	0.05	-0.16	0.16	-1.91	-0.46	-0.93	0.54
			347.8	0.31	-0.74	-0.12	-0.34	-0.87	-1.12	0.02	-0.13	0.3	-1.88	-0.54	-0.92	0.47
			347.9	0.29	-0.77	-0.12	-0.41	-0.96	-1.24	-0.15	-0.17	0.36	-1.83	-0.75	-1.02	0.35
			348	0.28	-0.74	-0.11	-0.46	-1.01	-1.4	-0.31	-0.2	0.4	-1.81	-0.88	-0.98	0.27
			348.1	0.14	-0.72	-0.21	-0.6	-1.14	-1.59	-0.39	-0.22	0.38	-1.89	-1.02	-0.94	0.09
			348.2	-0.04	-0.77	-0.29	-0.78	-1.31	-1.7	-0.39	-0.23	0.24	-1.97	-1.15	-0.91	-0.14
			348.3	-0.23	-0.9	-0.33	-0.86	-1.41	-1.71	-0.45	-0.26	0.07	-2.05	-1.16	-0.91	-0.36
			348.4	-0.27	-1.01	-0.27	-0.85	-1.38	-1.6	-0.48	-0.2	0.01	-2.01	-1.1	-0.73	-0.3
			348.5	-0.32	-0.99	-0.28	-0.79	-1.27	-1.51	-0.35	-0.07	0.1	-1.99	-0.96	-0.57	-0.35
			348.6	-0.44	-1.02	-0.31	-0.84	-1.24	-1.46	-0.37	0.05	0.22	-1.81	-0.88	-0.44	-0.51
			348.7	-0.42	-1.05	-0.26	-0.94	-1.17	-1.34	-0.39	0.09	0.34	-1.61	-0.77	-0.36	-0.57
			348.8	-0.43	-1.06	-0.18	-1.06	-1.13	-1.33	-0.33	0.11	0.36	-1.52	-0.66	-0.47	-0.64
			348.9	-0.46	-0.99	-0.14	-1.13	-1.1	-1.41	-0.35	0.09	0.24	-1.52	-0.56	-0.58	-0.87
			349	-0.47	-0.89	-0.03	-1.14	-1.06	-1.42	-0.35	0.08	0.17	-1.57	-0.61	-0.58	-0.9
			349.1	-0.54	-0.88	-0.08	-1.1	-1.12	-1.44	-0.42	0.04	0.15	-1.65	-0.75	-0.7	-0.91
			349.2	-0.51	-0.85	-0.06	-1.03	-1.19	-1.5	-0.32	0.14	0.24	-1.69	-0.79	-0.66	-0.89
			349.3	-0.5	-0.8	-0.11	-0.93	-1.24	-1.56	-0.35	0.15	0.28	-1.72	-0.78	-0.67	-0.97
			349.4	-0.56	-0.82	-0.21	-0.82	-1.28	-1.55	-0.39	0.17	0.31	-1.81	-0.86	-0.76	-1.03
			349.5	-0.52	-0.78	-0.16	-0.64	-1.24	-1.44	-0.41	0.32	0.45	-1.75	-0.75	-0.74	-0.92
			349.6	-0.53	-0.88	-0.16	-0.56	-1.22	-1.38	-0.49	0.47	0.52	-1.63	-0.74	-0.79	-0.96
			349.7	-0.64	-1.04	-0.23	-0.52	-1.27	-1.39	-0.6	0.5	0.49	-1.44	-0.86	-0.85	-1.05
			349.8	-0.72	-1	-0.22	-0.43	-1.23	-1.37	-0.6	0.63	0.48	-1.21	-0.71	-0.66	-0.96
			349.9	-0.74	-1.01	-0.28	-0.41	-1.22	-1.42	-0.67	0.64	0.34	-1.09	-0.61	-0.55	-0.89
			350	-0.65	-0.99	-0.23	-0.26	-1.08	-1.41	-0.69	0.81	0.22	-0.82	-0.28	-0.55	-0.7

## Sheet: Figure 5b
Figure 5b
			CD-monitored titration (main panel)																			Kd fitting (insert)
			Wavelength [nm]	Metal ion concentration [uM]
				0	20	30	40	60	80	100	120	160	200	400	600	1000	2000	4000	6000			Metal ion concentration [uM]	Fraction bound
			205	-16.76	-23.44	-22.24	-24.08	-36.28	-39.91	-37.31	-54.25	-54.82	-77.12	-100.26	-103.97	-120.76	-121.89	-126.19	-144.42			0	0
			205.1	-17.69	-22.38	-23.67	-25.93	-37.35	-41.92	-37.97	-55.79	-56.8	-76.34	-101.87	-105.01	-121.87	-121.47	-127.44	-143.49			20	0.12
			205.2	-18.66	-22.08	-25.16	-27.96	-38.61	-43.8	-40.11	-57.69	-57.92	-76.58	-102.5	-105.67	-121.57	-122.79	-129.07	-142.39			30	0.19
			205.3	-18.62	-23.57	-27.17	-30.74	-39.97	-44.75	-42.63	-59.96	-59.02	-76.28	-102.46	-106.32	-120.51	-123.09	-129.35	-140.64			40	0.26
			205.4	-19.24	-24.67	-29.94	-33.18	-41.29	-47.42	-45.4	-61.31	-61.01	-76.19	-103.21	-107.56	-120.88	-122.4	-130.27	-139.29			60	0.32
			205.5	-19.98	-26.82	-33.16	-35.52	-42.27	-51.66	-47.65	-61.24	-62.8	-76.79	-104.73	-108.64	-121.1	-121.66	-131.81	-139.34			80	0.4
			205.6	-20.52	-28.53	-34.89	-37.12	-42.69	-54.91	-49.31	-60.71	-63.68	-77.87	-105.66	-109.63	-121	-122.2	-133.32	-138.79			100	0.46
			205.7	-22.52	-29.94	-36.15	-39.28	-42.95	-56.31	-50.47	-60.93	-64.54	-78.48	-106.65	-110.84	-119.83	-123.39	-133.68	-137.65			120	0.51
			205.8	-23.26	-30.69	-37.31	-41.18	-43.38	-58.6	-50.81	-60.56	-64.84	-79.63	-106.64	-111.91	-117.69	-124.35	-133.5	-136.09			160	0.6
			205.9	-23.34	-30.47	-38.48	-42.85	-43.5	-61.6	-51.4	-60.1	-65.7	-80.81	-107.92	-112.55	-116.25	-124.09	-133.51	-134.5			200	0.65
			206	-23.75	-29.03	-38.23	-44.15	-44.15	-63.28	-52.01	-60.27	-67.75	-80.24	-109.32	-113.09	-115.04	-123.41	-133.6	-132.53			400	0.79
			206.1	-23.69	-27.76	-38.45	-45.13	-44.64	-63.47	-52.66	-59.89	-68.83	-80.54	-110.18	-113.72	-115.07	-122.34	-133.24	-131.15			600	0.86
			206.2	-22.27	-26.6	-38.59	-45.61	-45.2	-63.99	-52.78	-59.52	-69.21	-81.37	-109.92	-114.37	-115.66	-121.74	-132.98	-130.53			1000	0.9
			206.3	-22.01	-25.79	-38.22	-45.76	-46.44	-64.15	-52.75	-59.67	-69.99	-82.12	-110.06	-114.58	-114.41	-121.19	-132.65	-130.12			2000	0.95
			206.4	-22.37	-25.39	-38.61	-45.75	-48.21	-63.96	-52.94	-60.03	-70.53	-83.26	-110.77	-115.17	-113.47	-120.44	-131.9	-129.22			4000	0.99
			206.5	-22.28	-25.64	-39.16	-45.62	-49.18	-63.55	-53.62	-59.41	-71.65	-84.13	-111.22	-114.89	-112.33	-119.83	-131.07	-127.86			6000	1.02
			206.6	-22.4	-25.89	-40.63	-46.98	-49.97	-62.76	-54.5	-58.99	-73.5	-84.38	-111.05	-115	-111.66	-118.21	-130.2	-126.81
			206.7	-21.75	-25.83	-40.85	-47.76	-50.17	-63.13	-54.85	-60.08	-74.97	-84.7	-110.84	-114.84	-111.68	-116.36	-128.22	-125.4
			206.8	-20.47	-25.65	-40.63	-47.98	-49.7	-63.25	-54.64	-61.73	-76.16	-84.5	-111.03	-114.64	-111.41	-114.87	-126.58	-123.68
			206.9	-19.24	-24.92	-40.41	-47.78	-49.3	-62.93	-54.5	-63.05	-77.22	-84.14	-110.66	-114.18	-110.71	-114.09	-125.04	-122.42
			207	-18.47	-23.15	-39.93	-48.11	-49.15	-62.42	-55.07	-63.95	-78.58	-83.5	-109.58	-114.61	-109.97	-113.81	-124.22	-121.04
			207.1	-17.85	-22.41	-39.08	-48.13	-49.02	-61.75	-55.98	-64.19	-79.34	-83.55	-108.62	-114.72	-110	-113.26	-122.76	-119.15
			207.2	-17.99	-22.14	-38	-47.27	-48.64	-60.77	-56.99	-64.29	-79.7	-83.48	-108.18	-114.58	-110.02	-111.44	-121.46	-116.71
			207.3	-17.72	-22.07	-37.15	-46.68	-48.61	-59.86	-56.88	-64.02	-79.19	-82.82	-106.42	-114.17	-110.16	-109.14	-120.2	-114.28
			207.4	-17.81	-22.98	-36.81	-45.81	-49.05	-59.35	-56.64	-64.08	-77.9	-81.95	-104.97	-113.55	-108.8	-107.12	-117.79	-111.26
			207.5	-17.94	-24.27	-37.87	-45.2	-48.85	-59.44	-56.36	-64.2	-77.44	-81.08	-104.25	-112.5	-107.07	-106.24	-114.86	-109.44
			207.6	-16.87	-25.03	-39	-45.66	-48.29	-60.62	-56.15	-64.48	-77.06	-80.18	-103.75	-110.75	-105.96	-105.09	-112.04	-108.52
			207.7	-15.39	-25.77	-39.8	-46.3	-47.17	-60.09	-55.74	-64.78	-76.6	-78	-103.06	-107.94	-104.1	-104.19	-109.12	-107.03
			207.8	-14.01	-25	-39.4	-45.85	-45.55	-59.18	-54.77	-64.71	-76.87	-75.94	-102.52	-105.95	-103.17	-103.96	-106.5	-105.27
			207.9	-12.94	-24.15	-39.5	-45.67	-43.51	-58.34	-54.4	-64.2	-76.64	-75.76	-101.21	-104.12	-102.24	-103.57	-105.21	-103.51
			208	-11.31	-23.47	-40.41	-45.54	-41.96	-57.7	-53.84	-63.74	-76.12	-76.05	-99.46	-102.01	-101.42	-102.8	-103.72	-101.99
			208.1	-9.51	-22.8	-40.16	-44.71	-40.33	-57.07	-53.46	-62.98	-75.22	-75.63	-97.48	-100.77	-100.94	-101.25	-101.36	-101.35
			208.2	-8.16	-22.14	-40.43	-43.6	-38.7	-55.87	-52.48	-62.27	-74.14	-75.33	-95.69	-99.83	-99.62	-99.26	-99.01	-100.33
			208.3	-6.91	-21.57	-41.16	-43.88	-38.4	-54.67	-51.65	-61.66	-73.57	-75.44	-94.67	-98.67	-98.71	-98.03	-97.26	-98.97
			208.4	-5.74	-21.2	-41.61	-43.87	-38	-53.79	-51.26	-60.86	-73.43	-75.31	-94.45	-98.13	-97.63	-97.67	-95.62	-97.77
			208.5	-4.43	-21.63	-41.82	-43.49	-37.57	-52.05	-50.36	-59.75	-72.62	-74.28	-94.25	-97.87	-96.95	-96.91	-93.64	-96.41
			208.6	-3.84	-21.77	-41.47	-42.41	-37.47	-50.25	-49.31	-58.52	-71.91	-72.98	-95.21	-97.85	-96.78	-95.55	-92.19	-95.28
			208.7	-3.69	-21.07	-40.64	-41.12	-37.05	-47.76	-48.48	-57.26	-71.37	-71.26	-95.4	-96.9	-96.12	-94.3	-90.97	-93.76
			208.8	-3.4	-19.92	-39.67	-39.06	-36.06	-45.32	-47.78	-55.67	-69.87	-69.38	-94.54	-95.18	-95.02	-93.05	-89.77	-90.92
			208.9	-2.29	-17.86	-38.09	-36.49	-35.22	-43.43	-47.08	-54.54	-68.01	-67.9	-93.43	-93.46	-94.21	-91.76	-87.91	-88.07
			209	-1.56	-16.45	-37.35	-34.23	-34.84	-42.54	-46.88	-53.43	-65.94	-66.56	-92.3	-91.88	-93.61	-90.56	-87.02	-86
			209.1	-0.37	-15.85	-36.67	-32.97	-34.39	-41.85	-46.21	-52.74	-64.64	-65.5	-90.62	-89.82	-94	-89.33	-86.3	-84.51
			209.2	0.35	-15.54	-35.53	-32.36	-33.41	-41.01	-45.29	-52.23	-63.3	-64.47	-87.82	-87.73	-93.35	-88.25	-84.86	-83.59
			209.3	0.9	-15.62	-34.31	-31.24	-32.6	-39.73	-44.02	-51.14	-61.92	-63.37	-84.24	-86.2	-92.27	-86.85	-83.5	-82.08
			209.4	0.67	-16.28	-33.09	-29.92	-32.22	-39.42	-42.09	-50.59	-59.8	-62.16	-81.3	-84.68	-90.76	-84.93	-82.45	-80.62
			209.5	0.57	-16.82	-32.03	-28.91	-31.92	-38.6	-40.44	-50.23	-57.81	-60.6	-79.06	-82.6	-88.63	-83.09	-80.76	-78.48
			209.6	1.51	-17.27	-31.94	-28.2	-31.38	-37.03	-39.48	-49.84	-55.93	-59.09	-76.88	-80.46	-87.49	-80.81	-78.59	-75.59
			209.7	3.47	-17.34	-31.61	-27.5	-30.7	-35.76	-38.35	-49.18	-54.46	-57.05	-74.46	-78.28	-86.01	-78.37	-76.56	-73.18
			209.8	4.42	-16.52	-29.93	-26.68	-29.45	-33.92	-37.53	-49.04	-52.76	-54.99	-71.68	-76.74	-84.93	-75.99	-75.07	-71.37
			209.9	5.56	-15.53	-27.75	-24.76	-28.58	-32.89	-36.8	-48.19	-50.39	-53.8	-68.69	-74.73	-83.24	-74.37	-73.21	-69.71
			210	5.82	-14.64	-26.13	-22.64	-28.41	-31.16	-36.44	-46.3	-48.46	-52.43	-65.69	-72.83	-80.8	-72.91	-71.57	-68.29
			210.1	5.79	-13.64	-24.62	-20.77	-28.63	-29.03	-35.49	-44.38	-47.25	-51.61	-63.04	-70.54	-78.19	-70.71	-69.93	-66.84
			210.2	6.04	-12.76	-23.11	-19.45	-28.7	-27.33	-34.68	-42.71	-45.73	-50.91	-60.27	-69.04	-76.13	-68.31	-68.32	-65.4
			210.3	6.53	-12.84	-21.75	-18.42	-28.52	-25.95	-33.97	-40.86	-43	-50.4	-57.6	-67.75	-73.81	-66.15	-66.66	-63.53
			210.4	7.67	-12.27	-20.51	-17.45	-27.18	-24.5	-32.36	-39.16	-40.04	-49.2	-55.65	-66.12	-71.79	-63.79	-64.89	-61.7
			210.5	8.85	-11.52	-19.4	-17.08	-25.9	-24.29	-30.6	-37.27	-37.69	-47.9	-53.51	-64.53	-69.4	-61.89	-63.25	-59.83
			210.6	9.17	-10.47	-17.67	-16.23	-24.29	-23.33	-28.84	-35.06	-36.13	-46.32	-51.49	-62.75	-67.26	-59.99	-61.87	-57.95
			210.7	9.41	-9.18	-16.63	-15.35	-22.36	-22.05	-27.04	-32.95	-34.91	-44.83	-49.67	-59.92	-65.01	-58.4	-60.54	-56.33
			210.8	10.72	-7.19	-15.4	-14.74	-20.34	-19.88	-25.5	-31.3	-33.38	-43.09	-47.87	-57.06	-63.23	-57.04	-58.81	-54.41
			210.9	12.03	-5.71	-14.17	-13.98	-18.81	-17.5	-24.12	-29.22	-31.27	-41.51	-46.38	-54.6	-60.94	-55.19	-57.64	-52.13
			211	12.11	-4.04	-13.01	-12.97	-17.96	-15.78	-22.41	-27.36	-29.3	-40.66	-45.16	-53.23	-59.22	-53.11	-56.94	-50
			211.1	12.48	-2.96	-11.48	-12.77	-17.93	-14.43	-21.81	-26.13	-27.56	-40.33	-43.8	-52.38	-57.76	-50.62	-56.09	-48.19
			211.2	12.75	-2.69	-10.11	-12.31	-17.27	-12.71	-21.2	-25.19	-25.81	-39.7	-42.27	-51.03	-55.97	-48.22	-54.45	-46.74
			211.3	13.3	-2.25	-8.42	-11.33	-16.61	-10.8	-20.29	-24.03	-24.66	-38.21	-40.68	-49.75	-53.53	-46.71	-52.64	-44.59
			211.4	12.9	-1.76	-7.08	-10.92	-16.27	-9.04	-19.33	-22.53	-23.28	-36	-38.89	-48.84	-51.5	-45.8	-51.27	-42.46
			211.5	13.06	-0.74	-5.26	-10.82	-15.68	-7.46	-18.19	-21.15	-21.92	-33.93	-37.26	-47.85	-49.01	-44.69	-49.98	-40.27
			211.6	13.87	0.48	-3.06	-10.03	-14.73	-5.86	-17.19	-19.93	-19.87	-31.76	-35.69	-46.73	-46.4	-43.87	-48.14	-38.17
			211.7	15.02	2.11	-0.85	-8.1	-13.51	-3.77	-16.02	-18.38	-18.04	-29.7	-33.38	-45.27	-43.86	-42.28	-45.81	-36.33
			211.8	15.5	4.38	0.98	-6.38	-11.86	-1.9	-14.86	-16.6	-16.12	-27.71	-31.48	-43.26	-41.13	-39.77	-43.24	-34.6
			211.9	15.63	6.96	2.4	-4.54	-9.55	-0.75	-14.05	-15.14	-14.72	-26.13	-29.49	-41.14	-38.47	-37.33	-41.14	-32.94
			212	16.29	8.68	4.06	-2.63	-7.01	0.2	-12.45	-13.46	-12.97	-24.41	-27.25	-38.6	-36.09	-35.46	-39.32	-31.18
			212.1	17.01	9.8	5.73	-1.19	-5.09	1.19	-10.89	-11.84	-11.19	-22.99	-25.38	-36.83	-33.43	-33.28	-37.63	-29.38
			212.2	17.44	10.43	7.16	-0.14	-4.09	2.08	-9.54	-10.48	-9.46	-21.68	-24.2	-35.46	-31.34	-30.77	-36.09	-27.48
			212.3	17.72	10.96	8.63	0.96	-2.73	3.48	-7.86	-9.46	-7.96	-20.47	-22.39	-34.05	-29.52	-28.42	-33.83	-25.38
			212.4	17.83	11.84	9.77	2.07	-1.38	4.57	-6.5	-8.39	-6.18	-19.16	-20.4	-32.9	-27.53	-26.6	-31.41	-23.07
			212.5	18.19	12.75	11.05	3.24	-0.08	5.42	-6.05	-7.1	-4.73	-17.35	-19	-31.84	-26.18	-25.18	-29.37	-21.03
			212.6	19.32	14.04	11.92	4.83	1.31	6.24	-5.07	-6.06	-2.93	-15.36	-18.11	-30.44	-24.54	-23.98	-27.66	-19.26
			212.7	20.44	15.35	12.84	6.18	2.88	7.57	-4.84	-5.05	-1.43	-13.52	-17.45	-28.97	-23.14	-22.99	-26.59	-17.69
			212.8	21.42	16.52	13.67	7.72	4.7	9.1	-4.65	-4.39	0.07	-11.73	-16.61	-27.83	-21.66	-22.01	-25.38	-16.14
			212.9	21.64	17.85	14.59	8.8	6.1	10.3	-3.82	-3.12	1.86	-10.41	-15.35	-26.21	-19.33	-20.95	-24.12	-15.12
			213	21.64	19.58	15.37	10.42	7.76	11.29	-3.28	-1.96	2.95	-9.2	-14.32	-24.66	-17.47	-19.78	-23.23	-14.09
			213.1	22.15	20.62	15.85	11.85	9.59	12.04	-2.42	-0.99	4.33	-7.95	-13.45	-22.84	-15.68	-18.44	-21.84	-12.82
			213.2	23.21	21.68	16.51	13.1	11.69	13.25	-1.16	-0.21	5.42	-6.58	-12.69	-21.22	-13.98	-16.96	-20.26	-11.25
			213.3	23.92	22.89	17.46	14.2	13.63	14.16	-0.26	0.13	6.44	-4.87	-12.02	-19.74	-12.77	-15.71	-18.6	-9.58
			213.4	25.01	23.73	18.55	15.12	15.72	14.79	0.43	0.33	7.74	-3.62	-11.39	-18.58	-11.32	-14.53	-17.43	-7.74
			213.5	25.99	24.21	19.84	15.97	17.72	15.23	1.26	1.09	9.15	-2.62	-10.52	-17.68	-10.23	-13.92	-16.65	-5.91
			213.6	26.68	24.79	21.14	17.19	19.61	16.09	1.87	1.9	9.75	-1.48	-9.53	-16.32	-10.02	-12.92	-15.92	-4.61
			213.7	26.97	24.83	22.3	17.88	20.38	17.01	2.25	2.36	9.99	-0.3	-8.24	-14.86	-9.63	-12.16	-15.1	-3.91
			213.8	27.1	24.51	23.63	18.87	20.65	18.46	2.41	2.28	10.9	0.65	-6.72	-13.82	-9.39	-11.18	-14.15	-3.19
			213.9	27.81	24.74	24.75	20.1	20.88	19.7	2.55	2.01	11.8	1.5	-5.84	-12.74	-8.82	-10.25	-12.71	-2.87
			214	28.67	25.56	26.07	21.29	20.97	20.89	2.51	1.67	12.3	1.99	-5.88	-12.06	-8.38	-9	-11.38	-2.81
			214.1	29.07	25.76	27.29	22.27	21.05	21.52	2.68	1.75	12.92	2.63	-5.6	-11.09	-8.06	-7.23	-10.34	-2.66
			214.2	29.31	26.15	28.46	23.04	21.37	22.35	3.37	2.06	13.4	3.17	-4.82	-9.8	-7.18	-5.72	-9.12	-2.28
			214.3	29.81	26.64	29.55	23.82	21.91	23.21	4.17	2.42	14.37	4.24	-3.88	-8.21	-5.87	-4.03	-7.64	-1.37
			214.4	30.51	26.98	30.27	25.04	23.51	23.91	5.55	3.53	15.38	5.24	-2.11	-6.43	-4.37	-2.49	-6.29	-0.32
			214.5	31.44	27.82	31.19	26.02	24.53	24.45	6.83	4.86	16.07	6.63	-0.48	-4.49	-2.97	-1.11	-4.91	1.13
			214.6	32.43	28.65	32.4	26.68	25.62	24.86	7.89	6.28	17.19	7.76	1.07	-2.79	-1.55	0.27	-3.6	1.96
			214.7	33.4	29.86	33.4	27.13	26.9	25.35	8.79	7.47	17.84	8.25	2.26	-1.33	-0.07	1.55	-2.62	2.82
			214.8	34.08	30.76	34.09	28.3	28.14	25.98	9.8	8.73	18.51	8.81	3.18	0.41	1.12	2.31	-1.61	4
			214.9	34.65	31.27	34.5	29.37	28.91	26.04	11.18	9.96	18.74	9.78	3.89	2.15	1.98	3.29	-0.42	5.06
			215	34.53	31.63	34.83	30.23	29.68	26.02	12.29	10.85	18.9	10.65	3.98	3.66	2.94	3.77	0.59	6.03
			215.1	34.75	31.97	35.04	30.77	30.46	26.11	12.86	11.72	19.3	11.73	4.53	5	3.82	3.91	1.42	7.16
			215.2	35.83	32.02	35.18	31.34	30.91	26.43	13.51	12.85	19.5	12.87	5.43	6.23	4.65	3.97	2.28	7.88
			215.3	36.75	31.92	35.4	31.78	31.12	26.62	13.82	13.87	19.85	13.8	6.22	6.95	5.69	4.1	3.28	8.71
			215.4	37.58	31.89	35.42	32.03	31.54	27.29	14.1	14.48	20.42	14.49	6.82	7.43	6.17	4.18	4.17	9.2
			215.5	38.39	32.2	35.79	32.16	32.1	28.01	14.35	15.08	20.96	15.06	7.91	8.34	6.73	4.31	5.33	9.25
			215.6	39.21	32.59	36.41	32.4	32.49	28.86	14.64	15.57	21.22	15.72	8.94	9.13	7.66	4.85	5.89	9.23
			215.7	39.86	32.93	36.95	32.5	32.54	30.1	15.1	15.91	21.49	16.24	9.76	9.99	8.62	6	6.35	9.02
			215.8	40.7	33.31	37.25	32.88	32.4	31.3	15.76	16.36	22.09	16.71	10.75	10.85	9.69	7.57	7.07	8.93
			215.9	41.19	33.47	37.72	33.18	32.14	32.65	16.3	16.7	22.39	16.64	11.67	11.58	10.4	8.66	8.02	9.17
			216	41.72	33.8	38.54	33.32	32.76	33.65	16.84	17.39	22.29	16.72	12.72	12.39	11.6	9.59	9.06	9.34
			216.1	42.44	34.56	39.64	33.3	33.57	34.45	17.49	17.98	22.19	17.2	13.69	13.3	12.47	10.57	9.99	9.44
			216.2	43.21	35.16	40.47	33.95	34.32	35.18	17.77	18.47	22.05	17.88	14.36	13.9	12.59	11.18	10.45	9.43
			216.3	43.67	35.78	41.29	34.64	34.76	35.79	17.83	18.71	22.33	18.15	14.75	13.84	12.94	11.66	10.97	9.54
			216.4	43.88	36.3	42.37	35.15	34.97	36.21	18.18	19.58	22.49	18.45	15.27	13.87	13.47	12.18	11.47	9.75
			216.5	43.97	36.99	43.28	35.62	34.96	36.52	18.32	20.65	22.35	18.51	15.72	14.28	13.5	12.69	11.92	9.56
			216.6	44.07	37.29	43.98	36.34	35.12	36.76	18.85	21.7	22.24	18.46	16.15	14.54	13.85	13.47	12.19	9.58
			216.7	44.49	37.37	44.59	36.78	35.37	37.17	19.54	22.73	22.07	18.58	16.89	14.79	14.11	14.09	12.85	9.71
			216.8	44.45	37.65	44.8	37.16	35.4	37.59	19.98	23.02	21.88	19.03	17.42	14.89	14.45	14.46	13.78	9.6
			216.9	44.26	37.83	44.71	37	35.72	37.86	20.85	23.01	22	19.45	17.82	15.27	15.34	14.96	14.65	9.43
			217	44.63	38.52	44.76	37.23	36.36	38.1	21.51	23.11	22.29	19.92	18.18	15.81	16.56	15.64	15.59	9.9
			217.1	45.05	39.07	44.67	37.56	36.79	38.11	21.74	23.69	22.58	20.6	18.23	16.69	17.61	16.22	16.36	10.57
			217.2	45.03	39.42	44.7	37.87	37.13	38.05	22.26	24.43	22.75	21.51	18.2	17.42	18.42	16.71	17.04	11.3
			217.3	44.93	38.99	44.52	38.11	37.42	37.66	22.88	25.12	23.28	22.22	18.62	18.05	19.28	17.12	17.68	12.29
			217.4	44.82	38.74	44.38	38.28	37.93	37.36	23.14	25.68	23.39	22.43	19.1	18.24	19.91	17.54	18.05	12.83
			217.5	44.89	38.93	44.13	38.7	38.12	36.98	23.15	26.03	23.16	22.48	19.33	18.09	20.29	17.85	18.28	13.07
			217.6	44.8	38.93	44.07	39.01	38.43	36.67	23.36	26.17	22.81	22.5	19.79	17.97	20.7	17.73	18.4	13.3
			217.7	44.8	39.28	44.16	38.97	38.55	36.61	23.17	26.3	22.4	22.72	19.64	17.9	21.07	17.23	18.63	13.53
			217.8	44.63	39.14	44.31	38.94	38.82	36.53	23.13	26.25	22.29	22.97	19.37	17.84	21.41	16.87	18.78	13.8
			217.9	44.59	39.48	44.33	39.23	38.92	36.68	22.98	25.99	22.21	23.08	19.29	17.5	21.69	16.54	18.73	14.32
			218	44.5	39.43	44.33	39.56	38.62	36.9	23	25.82	22.44	23.39	19.62	17.46	21.99	16.67	19.1	14.86
			218.1	44.47	39.33	44.17	39.62	38.4	37.09	22.89	25.35	22.57	23.41	19.65	17.66	22.08	16.89	19.28	14.84
			218.2	44.2	39.05	44.14	39.51	38.4	37.46	22.71	25.33	22.77	23.28	19.74	17.98	22.19	17.08	19.42	14.6
			218.3	44.22	38.58	44.13	39.33	38.18	37.85	22.68	25.49	23.22	23.13	20.03	18.54	22.53	17.75	19.55	14.43
			218.4	44.48	38.32	44.42	39.36	37.92	38.04	22.75	25.43	23.69	22.88	20.45	19.12	22.69	18.59	19.51	14.19
			218.5	44.57	38.31	44.66	39.58	37.83	37.99	22.82	25.13	24.08	22.51	20.63	19.52	22.8	19.48	19.4	14.1
			218.6	44.33	38.58	44.77	39.77	37.89	38.01	23.13	24.73	24.55	22.38	20.91	19.94	22.82	20.24	19.13	14.01
			218.7	44.09	38.91	44.95	39.78	37.72	37.64	23.19	24.3	24.77	22.32	21.05	20.29	22.88	20.88	18.91	13.67
			218.8	43.66	38.85	44.71	39.76	37.72	37.43	23.37	23.93	24.48	22.17	21.15	20.73	22.96	21.3	18.61	13.3
			218.9	43.07	38.77	44.3	39.71	37.72	37.16	23.81	23.77	24.16	22.07	21.17	20.99	23.11	21.38	18.27	13.13
			219	42.97	38.63	44.22	39.85	38.06	37.34	23.96	23.96	23.9	22.01	20.97	21.18	23.53	21.48	18.36	13.17
			219.1	42.94	38.59	44.29	40.34	38.6	37.46	24.18	24.05	23.45	21.96	20.54	21.28	23.44	21.39	18.47	13.59
			219.2	42.69	38.53	44.12	40.47	38.9	37.14	24.19	24.1	23.37	21.93	20.04	21.21	23.22	21.45	18.2	13.67
			219.3	42.23	38.46	43.66	40.49	38.94	36.65	24.15	24.3	23.51	22.11	19.72	21.13	22.83	21.41	17.97	13.71
			219.4	41.62	38.23	42.81	40.38	38.6	36.19	24.47	24.31	23.74	21.93	19.36	21.28	22.45	21.42	17.85	13.9
			219.5	41.23	38.06	42.05	39.91	38.22	35.97	24.74	24.3	23.78	21.49	18.86	21.14	22.13	21.63	17.95	14.01
			219.6	41.25	38.08	41.55	39.48	38.24	35.78	25.23	24.22	23.9	21.04	18.35	21.44	21.86	21.98	17.96	14.16
			219.7	41.24	37.89	40.91	39.07	38.19	35.6	25.65	23.91	24.21	20.78	17.89	21.61	21.16	21.98	17.95	14.17
			219.8	41.11	37.19	40.18	38.41	37.73	35.26	25.69	23.67	24.84	20.82	17.46	21.51	20.9	21.98	18.07	14.16
			219.9	40.91	36.31	39.49	37.51	37.5	34.95	25.79	23.51	25.29	20.97	17.24	21.14	20.62	21.69	18.22	14.23
			220	40.61	35.5	38.79	36.61	37.17	34.62	25.66	23.22	25.32	20.86	17.1	20.92	20.23	21.5	17.9	14.12
			220.1	40.41	35.04	37.95	36.08	36.8	34.12	25.68	23.19	25.31	20.76	17.22	20.92	20.08	21.18	17.3	14.26
			220.2	40.29	34.49	37.31	35.97	36.33	33.68	25.52	23.6	25.25	20.65	17.22	20.84	20.08	21.05	16.82	14.34
			220.3	40.02	33.99	36.44	36.04	35.78	33.1	25.2	23.96	25.24	20.51	17.05	20.48	19.89	20.97	16.28	14.31
			220.4	39.64	33.55	35.83	35.91	35.2	32.75	25.1	24.21	24.99	20.45	16.95	19.92	19.43	20.46	15.87	14.12
			220.5	39.57	33.1	35.45	35.73	34.54	32.67	24.83	24.41	24.75	20.39	16.92	19.53	18.92	19.74	15.55	13.82
			220.6	39.33	32.87	35	35.14	34.28	32.42	24.57	24.43	24.64	20.2	16.86	19.27	18.57	19.22	15.41	13.6
			220.7	39.15	32.87	34.76	34.64	33.96	32.48	24.5	24.45	24.52	20.16	16.58	18.85	18.55	18.52	15.02	13.33
			220.8	38.68	32.54	34.5	34.08	33.58	32.44	24.77	24.79	24.63	20.2	16.43	18.32	18.53	17.95	14.73	13.28
			220.9	38.06	32.36	33.97	33.5	33.16	32.33	24.87	24.99	24.81	20.16	16.48	17.72	18.27	17.66	14.3	13.11
			221	37.74	32.29	33.58	33.36	32.88	32.44	24.98	24.92	24.83	20.22	16.7	17.44	18.23	17.71	14.07	12.81
			221.1	37.35	32.55	33.05	33.26	32.52	32.56	24.8	24.81	24.78	20.05	16.67	17.05	18.38	17.49	13.84	12.23
			221.2	37.11	32.56	32.72	32.79	32.17	32.64	24.72	24.71	24.82	19.83	16.26	16.88	18.48	17.2	13.54	11.36
			221.3	36.77	32.41	32.54	32.33	31.61	32.63	24.59	24.52	24.79	19.44	15.51	16.75	18.4	16.99	13.21	10.33
			221.4	36.63	32.07	32.76	31.78	31.24	32.57	24.46	24.26	24.56	19.16	14.98	16.7	18.03	16.69	12.74	9.58
			221.5	36.6	31.65	32.74	31.16	30.97	32.13	24.1	23.84	24.14	19.2	14.56	16.53	17.63	16.4	12.13	8.88
			221.6	36.54	31.37	32.5	30.91	30.86	31.66	23.53	23.23	23.33	18.99	14.12	16.21	17.11	15.75	11.35	8.22
			221.7	36.27	31.28	32.17	30.58	30.71	31.3	22.89	22.83	22.44	19.07	13.47	15.6	16.58	14.94	10.91	7.61
			221.8	35.84	30.94	31.84	30.09	30.34	31.03	22.39	22.32	21.5	19.14	12.88	14.88	16.09	14.03	10.52	7.41
			221.9	35.31	30.53	31.58	29.47	30.01	30.5	21.93	22.11	20.77	19.05	12.22	14.51	15.58	13.11	10.19	7.1
			222	35.02	30.16	31.45	28.94	29.61	29.97	21.59	21.96	20.06	18.56	11.59	13.91	14.91	12.17	9.84	6.66
			222.1	34.94	29.96	31.36	28.8	29.19	29.54	21.38	21.93	19.6	17.99	10.97	13.26	14.62	11.61	9.42	6.5
			222.2	34.93	29.72	31.29	28.59	28.68	29.13	20.95	21.7	19.43	17.64	10.7	12.83	14.3	11.11	9.11	6.17
			222.3	34.71	29.68	31.21	28.52	28.27	28.64	20.4	21.3	19.29	17.39	10.59	12.22	13.73	10.53	8.73	6.05
			222.4	34.44	29.31	30.91	28.25	27.67	28	19.95	20.88	19.29	16.9	10.67	11.59	13.36	9.87	8.35	5.62
			222.5	34.18	28.87	30.44	27.98	27.15	27.38	19.76	20.5	19.26	16.79	10.86	11.35	13.27	9.42	8.18	5.38
			222.6	34.21	28.34	30.22	27.86	26.81	26.98	19.88	20.14	19.07	16.78	11.01	11.22	13.03	9.34	8.1	5.18
			222.7	34.24	28.02	30.08	27.73	26.36	26.51	19.72	19.6	18.8	16.6	11.13	10.82	12.56	9.32	7.87	4.81
			222.8	34.26	27.89	30.03	27.76	26.13	26.13	19.39	18.96	18.45	16.54	11.19	10.31	12.22	9.11	7.51	4.57
			222.9	33.89	27.43	30	27.61	25.83	25.56	19.16	18.73	18.25	16.58	11.35	10.02	11.96	8.83	7.22	4.35
			223	33.54	27.1	30.04	27.42	25.59	25.18	18.7	18.48	17.96	16.65	11.32	9.51	11.64	8.64	7.01	3.98
			223.1	33.29	26.84	30.08	27.46	25.55	24.96	18.24	18.06	17.41	16.43	11.22	9.02	11.55	8.12	6.45	3.46
			223.2	33.16	26.9	30.21	27.41	25.32	24.91	17.85	17.56	16.97	16.18	10.99	8.85	11.73	7.93	6	3.07
			223.3	33.06	27.1	30.11	27.29	25.03	24.57	17.39	17.12	16.68	15.93	10.57	8.82	11.8	7.64	5.76	2.65
			223.4	32.84	27.29	30.24	27.04	24.89	24.49	17.19	16.79	16.41	15.77	10.28	8.85	11.66	7.78	5.66	2.1
			223.5	32.47	27.49	30.21	26.66	24.92	24.56	17.05	16.37	16.2	15.42	9.83	8.98	11.18	7.66	5.64	1.53
			223.6	31.95	27.36	30.22	26.01	24.83	24.55	16.81	15.76	15.89	15.16	9.61	9.1	10.51	7.36	5.54	1.19
			223.7	31.57	27.23	29.85	25.32	24.69	24.5	16.66	15.14	15.75	14.93	9.53	9.04	10.05	7.31	5.54	1.05
			223.8	30.77	27.06	29.28	24.85	24.6	24.25	16.48	14.47	15.52	14.64	9.58	8.95	9.71	7.39	5.5	0.94
			223.9	30.03	26.79	28.8	24.72	24.48	24.24	16.11	13.9	15.17	14.22	9.23	8.68	9.27	7.34	4.93	0.85
			224	29.51	26.5	28.33	24.79	24.25	24.1	15.69	13.23	14.74	13.81	8.94	8.34	8.71	7.28	4.27	0.8
			224.1	29.33	26.11	27.85	24.76	24.06	24.08	15.19	12.39	14.17	13.36	8.7	8.2	8.44	7.23	3.73	0.74
			224.2	29.33	25.84	27.57	24.67	24.02	24.31	14.57	11.48	13.69	12.94	8.47	8.21	8.21	7.05	3.37	0.85
			224.3	29.12	25.33	27.29	24.38	23.68	23.94	13.86	10.91	13.14	12.57	8.06	8.17	7.84	6.52	2.96	0.76
			224.4	28.79	24.86	27.02	23.92	23.19	23.24	13.28	10.32	12.62	11.98	7.72	8.06	7.26	6.24	2.44	0.6
			224.5	27.81	24.22	26.49	23.39	22.61	22.21	12.66	9.71	11.85	11.46	7.58	7.75	6.61	5.85	1.87	0.47
			224.6	26.94	23.59	25.95	22.81	22.19	21.16	12.08	9.14	11.15	10.95	7.62	7.26	6.27	5.5	1.47	0.46
			224.7	26.2	23.11	24.96	22.14	21.58	20.19	11.73	8.85	10.47	10.61	7.59	6.94	6.11	5.4	1.14	0.38
			224.8	25.48	22.67	24.13	21.72	20.84	19.76	11.63	8.68	9.93	10.22	7.63	6.63	5.97	5.27	0.99	0.47
			224.9	24.85	22.57	23.84	21.49	20.25	19.65	11.58	8.5	9.77	9.76	7.59	6.07	5.65	5.12	0.77	0.29
			225	24.14	22.42	23.6	21.3	19.82	19.37	11.47	8.25	9.85	9.22	7.41	5.63	5.48	4.89	0.34	0.04
			225.1	23.34	22.25	23.25	20.89	19.35	18.89	11.25	7.91	9.84	8.59	7.15	5.3	5.25	4.67	-0.13	-0.56
			225.2	22.66	21.98	22.81	20.21	18.8	18.5	10.81	7.52	9.42	7.83	6.72	4.77	4.88	4.31	-0.91	-1.45
			225.3	21.81	21.41	22.05	19.45	18.24	18.18	10.31	7.24	8.84	7	6.29	4.4	4.57	4.04	-1.44	-2.22
			225.4	21.15	20.8	21.33	18.54	17.7	17.99	9.75	6.93	8.34	6.33	6.09	3.97	4.03	3.56	-1.79	-2.84
			225.5	20.69	20.48	20.68	17.56	17.42	18.08	9.22	6.86	8.11	5.71	5.86	3.55	3.7	3.16	-1.99	-3.34
			225.6	20.2	19.96	19.96	16.65	17.07	17.9	8.76	6.68	7.86	5	5.25	3.1	3.44	2.93	-2.29	-3.79
			225.7	19.49	19.3	19.24	15.71	16.43	17.44	8.41	6.54	7.43	4.64	4.72	2.87	3.23	2.73	-2.58	-4.04
			225.8	18.88	18.78	18.92	15.03	15.83	17.09	8.02	6.42	6.94	4.46	4.15	2.68	3.04	2.62	-2.9	-4.13
			225.9	18	18.3	18.62	14.44	15.12	16.57	7.26	5.94	6.17	3.9	3.41	2.17	2.73	2	-3.36	-4.47
			226	17.08	17.77	18.11	13.67	14.45	16	6.44	5.45	5.26	3.3	2.46	1.58	2.45	1.2	-3.81	-4.74
			226.1	16.05	16.93	17.51	12.97	13.71	15.45	5.69	5.28	4.53	2.88	1.84	1.33	2.37	0.63	-4.05	-4.93
			226.2	15.28	16.33	16.97	12.4	12.93	15.02	4.95	4.66	3.77	2.37	1.43	0.86	2.08	0.02	-4.25	-5.35
			226.3	14.75	15.75	16.39	11.91	12.03	14.74	4.19	3.96	2.96	1.73	1.26	0.43	1.68	-0.87	-4.68	-5.94
			226.4	14.26	15.27	15.8	11.43	11.29	14.54	3.64	3.44	2.42	1.11	0.93	0.27	1.36	-1.47	-5.06	-6.27
			226.5	13.51	14.74	14.93	10.89	10.83	14.17	3.05	2.92	1.83	0.52	0.64	-0.15	0.75	-2.07	-5.47	-6.67
			226.6	12.74	14.26	14.07	10.44	10.41	13.91	2.6	2.58	1.25	0.03	0.52	-0.71	0.16	-2.66	-6.09	-7.07
			226.7	12.12	13.75	13.06	10.04	9.98	13.51	1.95	2.31	0.62	-0.5	0.28	-1.39	-0.23	-3.3	-6.69	-7.51
			226.8	11.69	13.16	12.38	9.41	9.5	12.9	1.49	2.1	-0.01	-0.97	-0.02	-2.01	-0.44	-3.92	-7.24	-7.71
			226.9	11.39	12.62	11.9	8.75	8.88	12.45	0.94	1.82	-0.65	-1.6	-0.51	-2.78	-0.68	-4.43	-7.84	-8.1
			227	11.13	12.03	11.52	8.33	8.4	12.06	0.35	1.5	-1.29	-2.36	-1.01	-3.33	-1.1	-4.88	-8.36	-8.55
			227.1	11.02	11.49	11.25	7.81	7.96	11.49	-0.16	1.12	-1.98	-3.14	-1.76	-3.93	-1.53	-5.44	-9.07	-9.08
			227.2	10.84	11.12	11.04	7.27	7.39	10.85	-0.77	0.65	-2.73	-3.75	-2.64	-4.58	-2.24	-6.07	-9.89	-9.62
			227.3	10.67	10.71	10.54	6.65	6.61	10.3	-1.41	0.21	-3.4	-4.27	-3.38	-5.11	-2.86	-6.67	-10.21	-10.15
			227.4	10.34	10.24	10.1	6.09	5.81	9.67	-1.99	-0.14	-3.75	-4.86	-4.19	-5.56	-3.59	-7.19	-10.28	-10.6
			227.5	9.81	9.56	9.64	5.67	5.03	8.8	-2.26	-0.38	-4.06	-5.4	-4.97	-5.87	-4.01	-7.65	-10.19	-11.12
			227.6	9.28	8.84	9.24	5.24	4.36	7.95	-2.6	-0.86	-4.37	-5.83	-5.68	-6.49	-4.49	-8.11	-10.18	-11.81
			227.7	8.75	8.06	8.8	4.84	3.88	7.26	-3.07	-1.3	-4.48	-6.12	-6.34	-7.04	-5	-8.69	-10.06	-12.12
			227.8	8.34	7.35	8.48	4.49	3.52	6.99	-3.45	-1.52	-4.63	-6.4	-6.85	-7.49	-5.4	-9.05	-9.92	-12.38
			227.9	8.08	6.75	8.06	4.16	3.14	6.86	-3.68	-1.87	-4.94	-6.62	-7.42	-7.77	-6.07	-9.4	-10	-12.74
			228	7.65	5.96	7.63	3.86	2.79	6.84	-4.01	-2.32	-5.31	-7.03	-7.9	-7.94	-6.74	-10.1	-10.07	-12.9
			228.1	6.88	5.27	7.25	3.36	2.61	6.53	-4.65	-2.89	-5.74	-7.42	-8.32	-8.13	-7.37	-10.76	-10.17	-13.15
			228.2	6.2	4.77	6.76	2.79	2.33	6.09	-5.21	-3.35	-6.12	-7.67	-8.68	-8.35	-7.78	-11.16	-10.4	-13.28
			228.3	5.77	4.06	6.16	2.13	2.03	5.71	-5.58	-3.74	-6.55	-7.84	-9.03	-8.63	-8.28	-11.49	-10.6	-13.33
			228.4	5.4	3.32	5.54	1.43	1.53	5.44	-5.77	-4.18	-6.89	-8.08	-9.15	-8.9	-8.82	-11.84	-10.79	-13.41
			228.5	4.91	2.61	4.8	0.99	0.99	5.23	-5.94	-4.64	-7	-8.4	-9.22	-8.97	-9.07	-12.15	-10.6	-13.22
			228.6	4.63	2.24	4.37	0.86	0.52	4.93	-6.12	-5.01	-7.23	-8.61	-9.13	-9.2	-9.34	-12.41	-10.45	-12.85
			228.7	4.28	2	4.08	0.75	0.08	4.63	-6.12	-5.56	-7.44	-8.67	-9.13	-9.25	-9.57	-12.71	-10.29	-12.5
			228.8	3.68	1.52	3.62	0.49	-0.45	3.97	-6.34	-6.34	-7.97	-8.85	-9.56	-9.41	-10.11	-13	-10.48	-12.53
			228.9	3.12	1.02	3.06	0.13	-1.1	3.21	-6.76	-7.2	-8.61	-9.08	-9.94	-9.78	-10.71	-13.26	-10.7	-12.86
			229	2.6	0.82	2.34	-0.35	-1.57	2.42	-7.27	-8.01	-9.16	-9.38	-10.09	-10.01	-11.23	-13.73	-11.01	-13.3
			229.1	2.18	0.88	1.77	-0.88	-1.72	1.97	-7.98	-8.7	-9.82	-9.95	-10.39	-10.24	-11.9	-14.3	-11.49	-13.92
			229.2	1.73	0.77	1.19	-1.42	-1.93	1.53	-8.5	-9.32	-10.53	-10.63	-10.81	-10.58	-12.6	-14.79	-11.9	-14.55
			229.3	1.32	0.48	0.43	-1.84	-2.31	1.14	-8.79	-9.63	-10.87	-11	-10.88	-10.73	-12.85	-14.95	-12.13	-15.01
			229.4	0.96	0.32	-0.12	-2.2	-2.8	0.49	-9.23	-10.14	-11.1	-11.47	-11.22	-11.02	-13.36	-15.32	-12.63	-15.91
			229.5	0.48	-0.09	-0.59	-2.82	-3.36	-0.18	-9.53	-10.65	-11.3	-11.88	-11.7	-11.36	-13.81	-15.43	-13.11	-16.53
			229.6	-0.31	-0.54	-1.14	-3.55	-3.82	-0.87	-9.78	-10.86	-11.31	-12.38	-12.26	-11.6	-14.21	-15.48	-13.54	-16.82
			229.7	-1.21	-1.2	-1.69	-4.4	-4.19	-1.64	-10.03	-11.25	-11.51	-12.77	-12.78	-11.87	-14.68	-15.65	-13.86	-17.2
			229.8	-1.89	-1.81	-2.11	-5.12	-4.79	-2.48	-10.48	-11.78	-11.91	-13.11	-13.3	-12.33	-15.35	-15.99	-14.11	-17.47
			229.9	-2.42	-2.25	-2.3	-5.52	-5.46	-3.15	-10.93	-12.35	-12.31	-13.34	-13.65	-12.68	-16.05	-16.36	-14.21	-17.61
			230	-3.08	-2.69	-2.44	-5.87	-6.08	-3.83	-11.4	-12.81	-12.53	-13.6	-14.02	-12.9	-16.53	-16.71	-14.25	-17.75
			230.1	-3.79	-3.32	-2.75	-6.2	-6.54	-4.5	-12.08	-13.36	-12.75	-13.89	-14.34	-13.34	-17.01	-17.03	-14.29	-17.88
			230.2	-4.38	-3.97	-3.38	-6.66	-7.04	-5.25	-12.69	-13.75	-12.96	-14.15	-14.69	-13.84	-17.45	-17.15	-14.27	-17.95
			230.3	-5.05	-4.47	-3.99	-7.05	-7.56	-6.01	-13.08	-13.98	-13.27	-14.23	-15.09	-14.16	-17.61	-17.39	-14.28	-18.15
			230.4	-5.73	-4.88	-4.75	-7.45	-8.28	-6.71	-13.49	-14.4	-13.52	-14.4	-15.44	-14.5	-17.79	-17.59	-14.32	-18.49
			230.5	-6.45	-5.3	-5.36	-8.04	-8.96	-7.19	-13.92	-14.77	-13.73	-14.74	-15.57	-14.74	-18.09	-17.75	-14.23	-18.95
			230.6	-7.19	-5.9	-5.76	-8.8	-9.45	-7.84	-14.11	-15.1	-13.85	-15	-15.62	-14.85	-18.2	-17.88	-14.16	-19.37
			230.7	-7.89	-6.32	-6.16	-9.38	-9.75	-8.46	-14.4	-15.36	-14.13	-15.28	-15.74	-14.92	-18.42	-18.12	-14.28	-19.64
			230.8	-8.62	-6.78	-6.65	-9.96	-10.08	-9.09	-14.91	-15.8	-14.49	-15.52	-15.81	-15.18	-18.82	-18.37	-14.59	-19.83
			230.9	-9.17	-7.21	-7.06	-10.47	-10.35	-9.47	-15.49	-16.13	-14.98	-15.86	-15.82	-15.35	-19.24	-18.53	-14.96	-20.02
			231	-9.61	-7.76	-7.77	-11.04	-10.81	-9.69	-15.91	-16.51	-15.58	-16.2	-15.98	-15.56	-19.81	-18.67	-15.54	-20.24
			231.1	-9.98	-8.4	-8.46	-11.55	-11.49	-10.17	-16.3	-17.14	-16.13	-16.41	-16.13	-15.8	-20.5	-18.88	-16.06	-20.49
			231.2	-10.54	-9.13	-9.11	-12.13	-12.27	-10.83	-16.7	-17.5	-16.69	-16.67	-16.42	-16.19	-21.02	-19.23	-16.47	-20.75
			231.3	-11.14	-9.61	-9.5	-12.61	-12.79	-11.48	-17.18	-17.91	-17.13	-16.97	-16.79	-16.66	-21.5	-19.41	-16.87	-21
			231.4	-11.48	-9.9	-9.73	-13.06	-13.39	-12.1	-17.59	-18.2	-17.26	-17.25	-17.27	-16.98	-21.78	-19.4	-17.21	-21.4
			231.5	-11.78	-10.27	-10.16	-13.43	-14.04	-12.82	-17.97	-18.58	-17.56	-17.94	-17.98	-17.42	-22.04	-19.62	-17.57	-21.96
			231.6	-12.47	-10.78	-10.76	-13.95	-14.56	-13.63	-18.45	-19.02	-17.85	-18.56	-18.68	-17.9	-22.24	-20	-17.78	-22.43
			231.7	-13.1	-11.2	-11.15	-14.35	-14.9	-14.21	-19.13	-19.46	-18.38	-19.24	-19.4	-18.49	-22.63	-20.42	-18.24	-22.87
			231.8	-13.58	-11.65	-11.47	-14.72	-15.11	-14.76	-19.63	-19.97	-18.9	-19.75	-19.91	-19.1	-23.18	-20.62	-18.93	-23.22
			231.9	-14.24	-12.18	-11.96	-15.21	-15.38	-15.36	-20.03	-20.48	-19.23	-20.01	-20.17	-19.55	-23.67	-20.77	-19.69	-23.49
			232	-14.7	-12.69	-12.67	-15.82	-15.66	-15.97	-20.59	-21.01	-19.47	-20.33	-20.54	-20.06	-24.06	-21.09	-20.47	-23.86
			232.1	-15.18	-13.27	-13.48	-16.28	-15.98	-16.71	-21.13	-21.37	-19.78	-20.61	-20.98	-20.47	-24.26	-21.37	-21.17	-24.13
			232.2	-15.63	-13.68	-14.18	-16.55	-16.21	-17.27	-21.59	-21.82	-20.17	-21.03	-21.5	-20.73	-24.26	-21.78	-21.73	-24.27
			232.3	-16.11	-14.29	-14.59	-16.72	-16.48	-17.61	-21.93	-22.17	-20.43	-21.5	-21.97	-21.06	-24.34	-22.07	-22.14	-24.12
			232.4	-16.66	-15.06	-14.96	-16.85	-16.84	-17.95	-22.26	-22.59	-20.71	-22.03	-22.49	-21.64	-24.57	-22.2	-22.39	-24.22
			232.5	-17.34	-15.77	-15.6	-17.25	-17.29	-18.34	-22.74	-22.99	-20.87	-22.46	-22.82	-22.09	-24.73	-22.52	-22.54	-24.42
			232.6	-17.91	-16.48	-15.94	-17.68	-17.72	-18.56	-23.22	-23.4	-21.25	-22.85	-23.6	-22.65	-24.97	-23.02	-22.82	-24.76
			232.7	-18.28	-17.07	-16.3	-18.22	-18.05	-18.71	-23.67	-23.8	-21.58	-23.12	-24.21	-23.09	-25.18	-23.52	-22.92	-24.84
			232.8	-18.51	-17.53	-17.01	-18.61	-18.11	-18.89	-24.02	-24.05	-21.98	-23.43	-24.73	-23.33	-25.55	-24.05	-23.01	-24.76
			232.9	-18.64	-18	-17.72	-19.09	-18.26	-19.19	-24.31	-24.33	-22.4	-23.71	-25.1	-23.6	-25.83	-24.41	-23.14	-24.76
			233	-18.73	-18.49	-18.28	-19.39	-18.52	-19.47	-24.72	-24.58	-22.87	-24.08	-25.46	-24.02	-26.14	-24.7	-23.46	-24.81
			233.1	-19.07	-19.16	-18.88	-19.72	-18.73	-19.81	-25.2	-24.89	-23.17	-24.52	-25.81	-24.33	-26.22	-25.01	-24.01	-25.06
			233.2	-19.61	-19.92	-19.53	-20.33	-19.01	-20.32	-25.6	-25.32	-23.57	-25.05	-26.38	-24.68	-26.38	-25.27	-24.47	-25.35
			233.3	-20.08	-20.84	-20.27	-21.12	-19.57	-20.85	-26.01	-25.69	-23.98	-25.43	-26.9	-24.83	-26.72	-25.6	-24.93	-25.65
			233.4	-20.62	-21.54	-21.04	-21.77	-20.3	-21.27	-26.16	-26.06	-24.52	-25.7	-27.29	-25.01	-27.12	-25.91	-25.37	-26.06
			233.5	-21.18	-22.12	-21.71	-22.15	-20.93	-21.78	-26.27	-26.25	-24.99	-25.95	-27.45	-24.83	-27.51	-26.05	-25.89	-26.58
			233.6	-21.52	-22.53	-22.16	-22.34	-21.34	-22.33	-26.52	-26.6	-25.38	-26.18	-27.42	-24.85	-27.96	-26.16	-26.3	-27.07
			233.7	-21.73	-23.1	-22.44	-22.81	-21.66	-22.85	-26.79	-26.71	-25.69	-26.63	-27.6	-25.25	-28.16	-26.5	-26.78	-27.47
			233.8	-21.92	-23.75	-22.65	-23.28	-21.83	-23.35	-27.05	-26.86	-26.07	-26.92	-27.73	-25.74	-28	-26.92	-27.16	-27.67
			233.9	-22.02	-24.32	-23.05	-23.57	-22.04	-23.71	-27.56	-27.22	-26.42	-27.25	-27.87	-26.34	-28.11	-27.42	-27.53	-27.9
			234	-22.18	-24.81	-23.38	-23.75	-22.3	-24.11	-28.15	-27.8	-26.86	-27.57	-27.93	-26.97	-28.33	-27.91	-28.04	-28.36
			234.1	-22.39	-25.2	-23.75	-23.95	-22.51	-24.55	-28.78	-28.32	-27.33	-27.99	-28.19	-27.66	-28.67	-28.33	-28.71	-28.97
			234.2	-22.81	-25.63	-24.29	-24.29	-22.67	-25.02	-29.33	-28.76	-27.82	-28.32	-28.71	-28.29	-29.04	-28.84	-29.28	-29.47
			234.3	-23.45	-26.21	-24.84	-24.62	-22.85	-25.67	-29.73	-29.2	-28.2	-28.8	-29.16	-28.81	-29.15	-29.3	-29.76	-29.76
			234.4	-23.92	-26.56	-25.32	-25.06	-23.09	-26.31	-30.1	-29.46	-28.43	-29.3	-29.43	-29.33	-29.15	-29.66	-30.09	-30.14
			234.5	-24.27	-26.75	-25.77	-25.5	-23.18	-26.86	-30.5	-29.85	-28.71	-29.85	-29.64	-29.72	-29.23	-29.95	-30.49	-30.36
			234.6	-24.39	-26.82	-26.28	-25.97	-23.34	-27.17	-30.89	-30.15	-29.13	-30.18	-29.71	-29.95	-29.39	-30.15	-30.92	-30.58
			234.7	-24.72	-27.07	-26.93	-26.27	-23.78	-27.63	-31.4	-30.66	-29.76	-30.68	-30.05	-30.52	-29.73	-30.51	-31.56	-31.02
			234.8	-25.16	-27.51	-27.76	-26.87	-24.13	-28.08	-32.14	-31.19	-30.42	-30.9	-30.3	-31.06	-30.28	-30.83	-32.03	-31.48
			234.9	-25.5	-27.98	-28.43	-27.42	-24.59	-28.61	-32.76	-31.79	-31.1	-31.2	-30.48	-31.46	-30.91	-31.2	-32.62	-31.78
			235	-25.87	-28.58	-29.15	-28	-25.32	-29.23	-33.33	-32.39	-31.75	-31.45	-30.63	-31.76	-31.24	-31.32	-33.11	-32.11
			235.1	-26.38	-29.11	-29.81	-28.65	-26.05	-29.92	-33.73	-32.71	-32.22	-31.67	-30.97	-32.02	-31.53	-31.37	-33.39	-32.4
			235.2	-26.94	-29.71	-30.47	-29.46	-26.71	-30.37	-34.32	-32.95	-32.71	-32.09	-31.66	-32.42	-31.75	-31.72	-33.72	-32.8
			235.3	-27.41	-30.33	-30.94	-30.06	-27.28	-30.83	-34.86	-33.22	-33	-32.58	-32.24	-32.81	-31.88	-32.02	-33.94	-33.11
			235.4	-27.83	-30.78	-31.13	-30.65	-27.92	-31.21	-35.2	-33.51	-33.36	-32.99	-32.46	-33.18	-32.08	-32.09	-34.09	-33.45
			235.5	-28.36	-31.23	-31.28	-31.34	-28.53	-31.5	-35.43	-33.69	-33.79	-33.39	-32.6	-33.47	-32.31	-32.3	-34.24	-33.65
			235.6	-28.86	-31.62	-31.4	-31.86	-29	-31.78	-35.71	-33.82	-34.25	-33.9	-32.93	-33.8	-32.78	-32.58	-34.62	-34.06
			235.7	-29.38	-32.07	-31.66	-32.48	-29.57	-32.35	-35.95	-34.13	-34.78	-34.19	-33.15	-34.03	-33.31	-33.08	-35.1	-34.33
			235.8	-29.96	-32.56	-32.06	-33.03	-30.27	-33.08	-36.21	-34.44	-35.1	-34.41	-33.28	-34.21	-33.85	-33.37	-35.44	-34.52
			235.9	-30.59	-33.09	-32.59	-33.73	-30.82	-33.81	-36.44	-34.81	-35.3	-35.02	-33.2	-34.36	-34.2	-33.53	-35.68	-34.47
			236	-31.21	-33.49	-32.89	-34.14	-31.4	-34.5	-36.86	-35.37	-35.78	-35.95	-33.4	-34.76	-34.7	-33.82	-36.14	-34.72
			236.1	-31.91	-34.18	-33.15	-34.47	-31.94	-35.1	-37.27	-35.72	-36.23	-36.76	-33.57	-35.18	-35.11	-34.16	-36.54	-34.97
			236.2	-32.48	-34.79	-33.4	-34.57	-32.44	-35.71	-37.88	-36.11	-36.74	-37.42	-33.69	-35.73	-35.47	-34.52	-36.97	-35.36
			236.3	-33.06	-35.22	-33.74	-34.68	-33.02	-36.25	-38.38	-36.49	-37.32	-37.96	-33.99	-36.17	-35.63	-34.86	-37.23	-35.75
			236.4	-33.38	-35.76	-33.95	-34.96	-33.75	-36.7	-38.68	-36.8	-37.81	-38.38	-34.26	-36.57	-36.05	-35.1	-37.29	-35.97
			236.5	-33.73	-36.4	-34.09	-35.29	-34.25	-36.98	-39.07	-37.19	-38.16	-38.85	-34.63	-36.94	-36.4	-35.28	-37.48	-36.2
			236.6	-34.2	-36.85	-34.39	-35.56	-34.48	-37.23	-39.44	-37.64	-38.4	-39.46	-35.06	-37.5	-36.71	-35.39	-37.87	-36.55
			236.7	-34.76	-37.19	-34.77	-35.92	-34.45	-37.55	-39.94	-37.95	-38.55	-39.98	-35.44	-38.06	-37.05	-35.6	-38.22	-36.75
			236.8	-35.09	-37.47	-35.09	-36.49	-34.65	-37.76	-40.5	-38.32	-38.79	-40.3	-35.96	-38.72	-37.45	-36.16	-38.7	-36.77
			236.9	-35.61	-37.88	-35.56	-37.32	-35.15	-38.04	-41	-38.77	-39.12	-40.9	-36.72	-39.35	-37.98	-37.11	-39.27	-36.95
			237	-36.51	-38.34	-36.08	-38.16	-35.83	-38.37	-41.51	-39.37	-39.44	-41.39	-37.19	-39.75	-38.51	-37.87	-39.84	-37.25
			237.1	-37.32	-38.64	-36.63	-38.75	-36.47	-38.73	-41.86	-39.87	-39.77	-41.75	-37.41	-39.89	-39.22	-38.2	-40.36	-37.47
			237.2	-38.03	-38.92	-37.19	-39.38	-37.04	-39.07	-42.07	-40.34	-40.09	-42.15	-37.57	-40.03	-39.84	-38.36	-40.99	-37.62
			237.3	-38.81	-39.36	-37.93	-39.99	-37.68	-39.28	-42.28	-40.7	-40.38	-42.79	-37.88	-40.32	-40.36	-38.43	-41.44	-37.71
			237.4	-39.77	-39.89	-38.62	-40.61	-38.54	-39.4	-42.38	-41	-40.68	-43.32	-38.18	-40.76	-40.7	-38.68	-41.69	-37.81
			237.5	-40.61	-40.36	-39.28	-41.31	-39.43	-39.47	-42.41	-41.29	-41	-43.73	-38.34	-41.13	-40.98	-39.02	-41.83	-37.88
			237.6	-41.28	-40.64	-39.81	-41.95	-40.31	-39.54	-42.7	-41.55	-41.1	-44.18	-38.68	-41.76	-41.28	-39.44	-42.16	-38.09
			237.7	-41.91	-40.89	-40.37	-42.44	-40.94	-39.54	-43.14	-41.92	-41.5	-44.59	-39.24	-42.37	-41.7	-39.84	-42.57	-38.52
			237.8	-42.37	-41.3	-40.8	-42.72	-41.37	-39.67	-43.4	-42.21	-42.01	-44.98	-39.98	-42.74	-42.12	-40.24	-43.05	-38.86
			237.9	-42.85	-41.89	-41.25	-43.11	-41.88	-39.91	-43.78	-42.6	-42.44	-45.57	-40.69	-43.19	-42.55	-40.89	-43.64	-39.27
			238	-43.62	-42.42	-41.75	-43.71	-42.34	-40.31	-44.22	-43	-42.91	-46.18	-41.19	-43.67	-43.05	-41.44	-44.12	-39.65
			238.1	-44.34	-42.94	-42.09	-44.29	-42.81	-40.67	-44.44	-43.26	-43.22	-46.53	-41.44	-43.98	-43.37	-41.94	-44.41	-39.77
			238.2	-44.9	-43.42	-42.49	-44.81	-43.41	-40.88	-44.75	-43.63	-43.35	-46.81	-41.8	-44.48	-43.8	-42.51	-44.85	-40.07
			238.3	-45.24	-43.63	-42.7	-45.1	-43.71	-41.13	-45.32	-43.88	-43.46	-47.35	-42.37	-45.06	-44.49	-43.08	-45.35	-40.65
			238.4	-45.44	-43.9	-42.98	-45.45	-43.9	-41.32	-45.88	-44.24	-43.61	-47.85	-42.69	-45.35	-45.09	-43.84	-45.71	-41.12
			238.5	-45.79	-44.28	-43.25	-45.61	-44.15	-41.62	-46.32	-44.64	-43.75	-48.28	-42.93	-45.77	-45.56	-44.42	-46.02	-41.4
			238.6	-46.26	-44.64	-43.64	-46.03	-44.66	-42.19	-46.74	-44.94	-44	-48.66	-43.31	-46.22	-46.2	-44.88	-46.43	-41.88
			238.7	-46.78	-45.05	-44.17	-46.56	-45.15	-42.54	-47.26	-45.52	-44.45	-49.26	-43.81	-46.69	-46.83	-45.47	-47.06	-42.43
			238.8	-47.1	-45.51	-44.66	-46.93	-45.46	-42.85	-47.83	-46.15	-44.89	-49.87	-44.36	-47.41	-47.44	-46.13	-47.62	-43.03
			238.9	-47.4	-46.01	-45.34	-47.57	-45.97	-43.51	-48.51	-46.91	-45.28	-50.35	-44.81	-48.02	-48.06	-46.8	-48.15	-43.6
			239	-47.98	-46.66	-46.11	-48.34	-46.74	-44.21	-49	-47.34	-45.51	-50.82	-45.32	-48.6	-48.41	-47.25	-48.44	-44.15
			239.1	-48.43	-47.17	-46.69	-49.03	-47.34	-44.62	-49.46	-47.83	-45.89	-51.31	-46.07	-49.1	-48.85	-47.74	-48.98	-44.8
			239.2	-48.9	-47.57	-47.19	-49.4	-47.7	-44.87	-50.06	-48.31	-46.47	-51.58	-46.81	-49.59	-49.47	-48.32	-49.56	-45.71
			239.3	-49.41	-48.1	-47.81	-49.81	-48.17	-45.12	-50.59	-48.81	-47.11	-51.87	-47.45	-49.99	-50.03	-48.9	-50.1	-46.53
			239.4	-49.98	-48.43	-48.38	-50.39	-48.72	-45.56	-51.05	-49.54	-47.73	-52.14	-48.12	-50.49	-50.44	-49.42	-50.77	-47.38
			239.5	-50.51	-48.81	-48.94	-51.21	-49.3	-46.15	-51.7	-50.23	-48.38	-52.64	-49.01	-50.93	-51.1	-50.04	-51.62	-48.2
			239.6	-50.96	-49.27	-49.35	-52.08	-50.03	-46.73	-52.34	-50.99	-48.94	-53.09	-49.74	-51.48	-51.8	-50.69	-52.36	-48.85
			239.7	-51.52	-49.75	-50.03	-52.89	-50.51	-47.36	-53.23	-51.79	-49.73	-53.54	-50.55	-52.14	-52.45	-51.38	-53.41	-49.5
			239.8	-51.91	-50.11	-50.74	-53.43	-51.17	-48.04	-53.88	-52.36	-50.39	-53.98	-51.2	-52.68	-53.02	-52.38	-54.32	-50.28
			239.9	-52.34	-50.52	-51.42	-53.89	-51.89	-48.8	-54.46	-52.91	-51.03	-54.34	-51.78	-53.18	-53.63	-53.22	-55.06	-51.15
			240	-52.56	-51.03	-52.01	-54.08	-52.76	-49.37	-54.98	-53.6	-51.74	-54.77	-52.28	-53.72	-54.23	-53.85	-55.64	-52.02
			240.1	-52.9	-51.54	-52.46	-54.41	-53.45	-50.05	-55.43	-54.4	-52.33	-55.42	-52.83	-54.24	-54.75	-54.14	-55.99	-52.94
			240.2	-53.32	-52.26	-52.93	-54.79	-53.98	-50.76	-55.95	-55.23	-52.81	-56.16	-53.66	-54.9	-55.23	-54.24	-56.4	-53.69
			240.3	-53.52	-52.62	-53.48	-54.99	-54.29	-51.28	-56.47	-55.97	-53.31	-56.95	-54.47	-55.48	-55.79	-54.24	-56.79	-54.23
			240.4	-53.98	-53.18	-54.08	-55.11	-54.64	-51.87	-57.11	-56.77	-53.95	-57.83	-55.49	-56.36	-56.51	-54.54	-57.19	-54.92
			240.5	-54.51	-53.69	-54.55	-55.22	-55.3	-52.55	-57.77	-57.64	-54.59	-58.68	-56.45	-57.23	-57.12	-55.03	-57.6	-55.55
			240.6	-55.15	-54.01	-54.92	-55.42	-55.99	-53.32	-58.41	-58.42	-55.03	-59.29	-57.4	-58.02	-57.53	-55.67	-57.94	-56.19
			240.7	-55.52	-54.2	-55.36	-56.02	-56.72	-54.15	-59	-59.04	-55.38	-59.72	-58.05	-58.63	-58.08	-56.4	-58.36	-56.8
			240.8	-56.03	-54.54	-55.79	-56.64	-57.32	-54.99	-59.55	-59.76	-55.62	-60.23	-58.76	-59.05	-58.76	-56.9	-58.99	-57.44
			240.9	-56.35	-55.07	-56.23	-57.18	-57.87	-55.92	-60.24	-60.52	-56.14	-60.85	-59.39	-59.52	-59.5	-57.4	-59.49	-58.2
			241	-56.44	-55.57	-56.49	-57.53	-58.35	-56.77	-60.87	-61.24	-56.79	-61.5	-60.04	-60.07	-60.33	-58.13	-59.8	-59.08
			241.1	-56.68	-56.13	-56.71	-57.79	-58.99	-57.42	-61.55	-61.77	-57.39	-62	-60.7	-60.76	-60.84	-58.7	-60.06	-59.98
			241.2	-56.96	-56.51	-57.01	-58.15	-59.7	-57.99	-62.21	-62.41	-57.94	-62.56	-61.4	-61.39	-61.45	-59.12	-60.43	-60.96
			241.3	-57.26	-57.03	-57.51	-58.36	-60.37	-58.72	-62.63	-62.93	-58.54	-63.16	-62.12	-61.98	-62.13	-59.68	-60.72	-61.77
			241.4	-57.44	-57.57	-57.87	-58.37	-60.9	-59.14	-62.95	-63.34	-59.13	-63.87	-62.91	-62.65	-62.89	-60.16	-61.12	-62.62
			241.5	-57.69	-57.95	-58.11	-58.65	-61.45	-59.82	-63.39	-63.79	-59.85	-64.67	-63.69	-63.15	-63.54	-60.46	-61.53	-63.32
			241.6	-58.03	-58.42	-58.76	-59.3	-62.24	-60.49	-63.56	-64.45	-60.62	-65.43	-64.15	-63.59	-64.02	-60.81	-61.92	-63.86
			241.7	-58.48	-59	-59.48	-60.07	-63.01	-61.23	-63.78	-65.07	-61.38	-66.09	-64.76	-64.22	-64.53	-61.2	-62.47	-64.37
			241.8	-58.88	-59.63	-60.13	-60.87	-63.67	-62.19	-63.88	-65.56	-62.07	-66.6	-65.4	-64.92	-65.12	-61.69	-62.97	-65.12
			241.9	-59.12	-60.24	-60.55	-61.46	-64.25	-62.9	-64.19	-66.13	-62.88	-66.97	-65.84	-65.47	-65.69	-62.38	-63.3	-65.94
			242	-59.51	-60.84	-61.07	-61.62	-64.7	-63.57	-64.61	-66.62	-63.74	-67.2	-66.27	-66.14	-66.11	-63.16	-63.57	-66.65
			242.1	-59.95	-61.57	-61.92	-61.9	-65.24	-64.25	-65.03	-66.88	-64.47	-67.51	-66.75	-66.77	-66.86	-63.85	-63.97	-67.44
			242.2	-60.76	-62.34	-62.75	-62.16	-65.83	-64.83	-65.51	-67.21	-65.19	-68	-67.27	-67.36	-67.55	-64.56	-64.52	-68.25
			242.3	-61.33	-62.96	-63.49	-62.36	-66.3	-65.3	-66.11	-67.6	-65.73	-68.47	-67.89	-67.84	-68.29	-65.32	-65.1	-68.96
			242.4	-61.96	-63.53	-64.14	-62.6	-66.73	-65.78	-66.8	-68.03	-66.39	-69.28	-68.6	-68.51	-68.84	-66.28	-65.58	-69.67
			242.5	-62.61	-64.22	-64.69	-63	-67.32	-66.47	-67.26	-68.39	-67.02	-70.16	-69.31	-69.15	-69.32	-67.14	-66.13	-70.21
			242.6	-63.09	-64.84	-65.32	-63.61	-67.87	-67.22	-67.56	-68.66	-67.44	-70.77	-69.87	-69.95	-69.95	-67.94	-66.87	-70.74
			242.7	-63.65	-65.68	-66.09	-64.27	-68.5	-68.07	-67.97	-68.8	-67.71	-71.36	-70.45	-70.49	-70.7	-68.61	-67.47	-71.27
			242.8	-64.14	-66.42	-66.92	-64.96	-69.11	-68.58	-68.35	-69.18	-68.14	-71.98	-71.01	-71.12	-71.4	-69.31	-68.13	-71.66
			242.9	-64.8	-67.05	-67.69	-65.49	-69.73	-69.01	-68.73	-69.66	-68.65	-72.56	-71.69	-71.73	-72.12	-70.04	-68.87	-72.26
			243	-65.51	-67.39	-68.45	-66.04	-70.44	-69.52	-69.06	-70.01	-69.07	-73.24	-72.57	-72.61	-73.02	-70.92	-69.62	-72.94
			243.1	-66.33	-67.73	-69.11	-66.65	-71.26	-69.98	-69.47	-70.49	-69.59	-73.9	-73.38	-73.34	-73.79	-71.55	-70.15	-73.38
			243.2	-67.06	-68.27	-69.77	-67.14	-72.08	-70.56	-70.13	-70.97	-70.21	-74.6	-74.12	-74.09	-74.53	-72.1	-70.83	-73.7
			243.3	-67.72	-68.71	-70.34	-67.88	-72.72	-71.22	-70.97	-71.42	-70.99	-75.38	-75.01	-74.83	-75.31	-72.86	-71.8	-74.17
			243.4	-68.26	-69.19	-71.05	-68.46	-73.35	-71.86	-71.88	-71.9	-71.77	-75.93	-75.84	-75.48	-76.07	-73.89	-72.69	-74.68
			243.5	-68.76	-69.47	-71.75	-69.01	-74.08	-72.68	-72.53	-72.29	-72.54	-76.48	-76.43	-76.15	-76.84	-74.84	-73.49	-75.15
			243.6	-69.4	-69.94	-72.22	-69.65	-74.7	-73.55	-73.21	-72.66	-73.28	-76.85	-77	-76.87	-77.51	-75.69	-74.25	-75.54
			243.7	-69.77	-70.46	-72.65	-70.29	-75.28	-74.25	-73.96	-73	-73.93	-77.22	-77.76	-77.49	-78.14	-76.52	-74.95	-76
			243.8	-70.24	-71.04	-73.12	-71.01	-75.84	-74.85	-74.64	-73.39	-74.34	-77.62	-78.61	-78.09	-78.89	-77.26	-75.57	-76.45
			243.9	-70.68	-71.7	-73.68	-71.66	-76.21	-75.55	-75.25	-73.9	-74.91	-78.1	-79.55	-78.57	-79.88	-77.94	-76.27	-77.11
			244	-71.25	-72.38	-74.16	-72.21	-76.32	-76.16	-75.89	-74.57	-75.67	-78.72	-80.62	-79.05	-80.72	-78.43	-77.07	-77.79
			244.1	-71.44	-73.06	-74.6	-72.91	-76.58	-76.76	-76.55	-75.12	-76.42	-79.42	-81.67	-79.73	-81.54	-79.12	-77.74	-78.5
			244.2	-71.55	-73.64	-75.27	-73.52	-77	-77.06	-77.1	-75.88	-77.24	-80.21	-82.63	-80.31	-82.41	-79.84	-78.3	-79.06
			244.3	-72.05	-74.24	-76.05	-74.22	-77.58	-77.56	-77.51	-76.55	-77.82	-80.93	-83.33	-80.82	-83.42	-80.51	-79.08	-79.39
			244.4	-72.84	-74.92	-76.76	-75.13	-78.14	-78.21	-78.11	-77.38	-78.42	-81.76	-84.06	-81.41	-84.35	-81.22	-79.87	-79.72
			244.5	-73.68	-75.67	-77.51	-75.74	-78.58	-78.73	-78.7	-78.02	-79.04	-82.37	-84.74	-81.92	-85.19	-81.94	-80.57	-79.99
			244.6	-74.53	-76.57	-78.2	-76.44	-78.91	-79.25	-79.24	-78.62	-79.61	-82.8	-85.2	-82.42	-85.8	-82.49	-81.14	-80.18
			244.7	-75.24	-77.35	-78.74	-77.35	-79.45	-79.95	-79.98	-79.19	-80.11	-83.25	-85.61	-82.92	-86.31	-82.97	-81.92	-80.26
			244.8	-75.98	-78.27	-79.26	-78.28	-80.06	-80.69	-80.55	-79.7	-80.56	-83.72	-86.05	-83.5	-86.79	-83.39	-82.71	-80.41
			244.9	-76.7	-79.25	-79.7	-79.07	-80.54	-81.34	-81.17	-79.82	-80.99	-84.04	-86.7	-84.02	-86.93	-84	-83.36	-80.54
			245	-77.43	-80.04	-79.93	-79.5	-81	-81.91	-81.85	-80.1	-81.67	-84.5	-87.54	-84.59	-87.14	-84.49	-84.19	-80.9
			245.1	-78.05	-80.46	-80.19	-79.76	-81.65	-82.05	-82.8	-80.6	-82.51	-85.14	-88.53	-85.13	-87.49	-85.17	-85.04	-81.51
			245.2	-78.54	-80.87	-80.69	-80.31	-82.31	-82.22	-83.58	-81.29	-83.22	-85.94	-89.42	-85.84	-88.05	-85.75	-86.07	-82.15
			245.3	-78.9	-81.29	-81.13	-80.93	-82.62	-82.58	-84.1	-81.8	-83.65	-86.71	-90.42	-86.34	-88.61	-86.17	-86.97	-82.65
			245.4	-79.35	-81.53	-81.21	-81.69	-82.87	-83.15	-84.59	-82.56	-84	-87.55	-91.29	-86.67	-89.32	-86.47	-87.45	-82.89
			245.5	-79.51	-81.7	-81.3	-82.25	-83.16	-83.66	-85.02	-82.94	-84.42	-88.04	-92.04	-86.96	-89.94	-86.92	-87.57	-83.07
			245.6	-79.64	-81.82	-81.59	-82.84	-83.6	-84.14	-85.3	-83.46	-85.27	-88.52	-92.73	-87.38	-90.59	-87.52	-87.81	-83.27
			245.7	-79.63	-82.09	-81.91	-83.26	-84.14	-84.67	-85.63	-83.98	-86.06	-88.84	-93.26	-87.87	-91.24	-88.03	-88.17	-83.63
			245.8	-79.42	-82.26	-82.34	-83.67	-84.75	-85.26	-85.93	-84.58	-86.71	-89.11	-93.73	-88.51	-92.04	-88.51	-88.66	-84.03
			245.9	-79.38	-82.46	-82.81	-84.07	-85.23	-85.54	-86.39	-85.09	-87.37	-89.35	-94.21	-89.05	-92.88	-88.93	-89.2	-84.49
			246	-79.43	-82.63	-83.17	-84.51	-85.67	-85.97	-86.73	-85.62	-88.15	-89.62	-94.59	-89.52	-93.78	-89.22	-89.71	-84.8
			246.1	-79.63	-82.63	-83.43	-85.01	-86.23	-86.34	-87.1	-86.11	-88.96	-90.04	-94.92	-90.05	-94.49	-89.68	-90.02	-85.29
			246.2	-79.98	-82.65	-83.56	-85.52	-86.78	-86.81	-87.52	-86.61	-89.56	-90.39	-95.21	-90.45	-95.27	-90.25	-90.3	-85.8
			246.3	-80.25	-83.04	-83.61	-86.19	-87.14	-87.17	-87.87	-87.06	-90.14	-90.55	-95.35	-90.58	-95.95	-90.82	-90.63	-86.38
			246.4	-80.61	-83.48	-83.74	-86.81	-87.36	-87.5	-88.06	-87.51	-90.61	-90.75	-95.44	-90.93	-96.42	-91.33	-90.85	-87.06
			246.5	-80.82	-83.8	-83.87	-87.37	-87.19	-87.68	-88.04	-87.9	-91.03	-91.12	-95.56	-91.52	-96.77	-91.95	-91.16	-87.6
			246.6	-81.07	-83.95	-84.02	-87.76	-87.24	-87.95	-88.04	-88.39	-91.5	-91.59	-95.94	-92.01	-96.93	-92.8	-91.4	-88.16
			246.7	-81.3	-84.18	-84.29	-88.15	-87.38	-88.3	-87.96	-88.88	-91.76	-92.08	-96.31	-92.45	-97.15	-93.47	-91.57	-88.72
			246.8	-81.58	-84.52	-84.56	-88.41	-87.33	-88.39	-88.23	-89.34	-91.95	-92.75	-96.82	-92.82	-97.52	-94.11	-92.18	-89.36
			246.9	-81.73	-84.78	-85.12	-88.56	-87.37	-88.45	-88.52	-89.82	-92.26	-93.34	-97.24	-93.21	-98.08	-94.9	-92.79	-90.22
			247	-81.95	-84.94	-85.75	-88.73	-87.79	-88.74	-88.58	-90.09	-92.62	-93.73	-97.36	-93.69	-98.55	-95.71	-93.27	-90.83
			247.1	-82.39	-85.13	-86.34	-89.04	-88.29	-89.04	-88.56	-90.49	-93.21	-94.18	-97.55	-94.19	-98.95	-96.44	-93.96	-91.25
			247.2	-82.77	-85.28	-86.95	-89.35	-88.81	-89.46	-88.59	-90.55	-93.67	-94.38	-97.66	-94.66	-99.09	-97.27	-94.61	-91.48
			247.3	-83.03	-85.48	-87.48	-89.66	-89.35	-89.64	-88.58	-90.53	-94.1	-94.54	-97.66	-95.32	-99.34	-98.21	-95.25	-91.92
			247.4	-83.4	-85.58	-87.91	-89.66	-89.77	-89.9	-88.67	-90.52	-94.47	-94.62	-97.64	-95.95	-99.59	-99.08	-96.04	-92.36
			247.5	-83.93	-85.47	-88.26	-89.63	-90.05	-90.54	-88.84	-90.53	-95.01	-94.74	-97.86	-96.79	-99.97	-100.03	-96.92	-93.02
			247.6	-84.5	-85.32	-88.52	-89.66	-90.18	-91.07	-89.01	-90.5	-95.38	-94.79	-98.14	-97.42	-100.18	-100.73	-97.58	-93.81
			247.7	-84.85	-85.2	-88.85	-89.58	-90.33	-91.33	-89.22	-90.46	-95.51	-94.9	-98.47	-97.93	-100.43	-101.26	-98.2	-94.51
			247.8	-84.83	-84.84	-89.22	-89.64	-90.61	-91.76	-89.22	-90.57	-95.76	-95.24	-98.83	-98.64	-100.91	-101.69	-98.76	-95.18
			247.9	-84.68	-84.34	-89.14	-89.88	-90.97	-91.92	-89.22	-90.79	-95.9	-95.6	-99.12	-99.3	-101.37	-102.02	-99.32	-95.89
			248	-84.62	-84.07	-88.95	-89.83	-91.08	-91.88	-89.31	-91.33	-96.03	-95.94	-99.45	-99.92	-101.93	-102.51	-99.73	-96.54
			248.1	-84.56	-83.66	-89.04	-89.79	-91.09	-91.71	-89.51	-91.93	-96.48	-96.14	-99.95	-100.65	-102.37	-103.21	-100.14	-97.22
			248.2	-84.73	-83.26	-89.2	-89.63	-90.94	-91.7	-89.69	-92.67	-96.79	-96.23	-100.42	-101.27	-102.81	-103.97	-100.65	-97.96
			248.3	-84.86	-83.04	-89.53	-89.47	-90.81	-91.82	-89.99	-93.4	-96.86	-96.21	-100.83	-101.8	-103.48	-104.69	-100.96	-98.53
			248.4	-84.87	-83.05	-89.93	-89.54	-90.78	-92.22	-90.36	-93.91	-96.94	-96.41	-101.01	-102.22	-104.16	-105.43	-101.29	-98.93
			248.5	-84.97	-83.3	-90.24	-89.64	-90.64	-92.64	-90.64	-94.24	-96.98	-96.5	-101.26	-102.47	-104.65	-105.97	-101.61	-99.06
			248.6	-85.27	-83.27	-90.49	-89.81	-90.74	-93.01	-90.76	-94.56	-97.11	-96.69	-101.48	-102.83	-105.08	-106.36	-101.94	-99.25
			248.7	-85.29	-83.32	-90.91	-90.05	-90.84	-92.94	-90.8	-94.84	-97.44	-96.66	-101.94	-103.58	-105.5	-106.66	-102.29	-99.68
			248.8	-85.51	-83.41	-91.28	-90.49	-91.12	-92.89	-90.74	-95.08	-97.57	-96.74	-102.38	-104.23	-105.78	-106.97	-102.81	-100.03
			248.9	-85.68	-83.42	-91.44	-90.65	-91.22	-92.79	-90.74	-95.55	-97.63	-96.98	-102.93	-104.75	-105.86	-107.04	-103.52	-100.45
			249	-85.92	-83.3	-91.4	-90.62	-91.02	-92.59	-90.96	-96.01	-97.66	-97.09	-103.57	-105.19	-106	-107.12	-104.13	-100.69
			249.1	-86.34	-83.46	-91.43	-90.69	-90.86	-92.29	-91.34	-96.44	-97.67	-97.44	-104.05	-105.53	-106.22	-107.25	-104.71	-100.96
			249.2	-86.72	-83.79	-91.44	-90.66	-90.74	-92.28	-91.65	-96.69	-97.79	-97.81	-104.49	-105.92	-106.32	-107.33	-105.08	-101.12
			249.3	-86.86	-84	-91.28	-90.49	-90.78	-92.22	-91.66	-96.97	-97.88	-98.18	-104.75	-106.39	-106.47	-107.58	-105.16	-101.28
			249.4	-86.88	-84.12	-90.89	-90.06	-90.66	-92.06	-91.63	-97.04	-97.85	-98.22	-104.95	-106.79	-106.74	-107.99	-105.28	-101.2
			249.5	-86.61	-84.35	-90.73	-89.38	-90.6	-92.22	-91.35	-96.97	-97.79	-98.38	-105.31	-107.35	-106.9	-108.36	-105.49	-101.23
			249.6	-86.26	-84.3	-90.76	-88.59	-90.38	-92.44	-91	-96.79	-97.56	-98.49	-105.59	-108.02	-106.64	-108.73	-105.67	-101.06
			249.7	-85.59	-84	-90.62	-87.73	-90.28	-92.66	-91.09	-96.6	-97.44	-98.51	-105.77	-108.45	-106.54	-108.94	-105.96	-100.9
			249.8	-85.16	-83.68	-90.63	-87.4	-90.42	-92.9	-91.28	-96.32	-97.38	-98.32	-106.03	-108.7	-106.62	-109.06	-106.26	-100.71
			249.9	-84.92	-83.55	-90.58	-87.03	-90.51	-92.93	-91.54	-96.3	-97.17	-98.1	-106.18	-108.8	-107.01	-108.94	-106.4	-100.62
			250	-84.98	-83.69	-90.49	-86.67	-90.66	-92.92	-91.83	-96.06	-97.21	-97.8	-106.15	-108.93	-107.56	-108.81	-106.65	-100.39
			250.1	-84.92	-83.79	-90.36	-86.58	-90.84	-92.97	-91.9	-95.77	-97.53	-97.61	-106.03	-109.04	-107.89	-108.88	-106.67	-100.4
			250.2	-84.92	-83.95	-90.08	-86.26	-91.02	-92.87	-91.73	-95.3	-97.67	-97.46	-105.9	-108.99	-107.95	-109.06	-106.44	-100.14
			250.3	-84.8	-84.12	-89.61	-86.11	-90.82	-92.67	-91.64	-95.16	-97.58	-97.58	-105.95	-109.01	-108.12	-109.1	-106.22	-100.14
			250.4	-84.08	-83.88	-89.16	-85.98	-90.32	-92.23	-91.5	-94.99	-97.19	-97.52	-106	-109.03	-108.27	-109.17	-106.08	-100.35
			250.5	-83.15	-83.49	-88.64	-85.63	-89.7	-91.82	-91.39	-95	-96.9	-97.74	-106.03	-109.15	-108.53	-109.17	-105.83	-100.73
			250.6	-82.35	-83.34	-88.26	-85.16	-89.1	-91.52	-91.64	-95.2	-96.64	-97.83	-105.98	-109.18	-108.94	-109.02	-105.65	-100.85
			250.7	-81.99	-83.31	-87.94	-84.61	-88.62	-91.33	-91.8	-95.41	-96.28	-97.97	-105.9	-109.14	-109.18	-108.87	-105.21	-100.94
			250.8	-81.53	-83.37	-87.43	-84.23	-88.23	-90.81	-91.72	-95.44	-95.73	-97.73	-105.75	-109.07	-109.2	-108.55	-104.59	-100.86
			250.9	-80.9	-83.45	-86.97	-83.79	-88.08	-90.18	-91.44	-95.17	-95.14	-97.33	-105.36	-108.87	-109.15	-108.13	-104.2	-100.46
			251	-80.12	-83.33	-86.48	-83.56	-87.82	-89.56	-91.22	-94.91	-94.89	-97.05	-104.99	-108.67	-109.17	-107.78	-104.04	-100.07
			251.1	-79.7	-83.26	-85.93	-83.39	-87.5	-88.98	-91.22	-94.57	-94.6	-96.67	-104.47	-108.43	-108.99	-107.52	-103.88	-99.68
			251.2	-79.54	-83.48	-85.51	-83.15	-86.88	-88.53	-91.36	-94.4	-94.28	-96.38	-104.16	-108.26	-108.74	-107.36	-103.73	-99.43
			251.3	-79.09	-83.51	-85.51	-82.65	-86.37	-88.27	-91.39	-94.15	-93.98	-96.16	-104.15	-108.09	-108.4	-107.48	-103.48	-99.3
			251.4	-78.45	-83.54	-85.42	-81.94	-85.92	-88.37	-91.26	-93.66	-93.52	-96	-104.15	-107.67	-108.32	-107.59	-103.26	-99.38
			251.5	-77.86	-83.46	-85.21	-81.18	-85.63	-87.95	-91.09	-93.21	-93.14	-96.05	-104.1	-107.24	-108.4	-107.53	-102.98	-99.37
			251.6	-77.46	-83.28	-84.81	-80.48	-85.39	-87.35	-90.86	-92.69	-92.8	-96.26	-103.95	-107.07	-108.5	-107.45	-103.02	-99.34
			251.7	-76.93	-82.71	-84.24	-79.85	-84.95	-86.53	-90.37	-92.17	-92.38	-96.09	-103.92	-107.02	-108.49	-107.54	-102.94	-99.21
			251.8	-76.41	-81.93	-83.42	-79.06	-84.73	-85.91	-89.56	-91.68	-91.95	-95.73	-103.61	-106.88	-108.58	-107.52	-102.65	-99.05
			251.9	-75.66	-81.15	-82.78	-77.97	-84.29	-85.33	-88.68	-91.27	-91.52	-95.42	-103.29	-106.74	-108.43	-107.29	-102.38	-98.93
			252	-74.9	-80.61	-81.73	-76.88	-84.13	-84.83	-88.07	-90.78	-91.16	-95.24	-102.69	-106.47	-108.44	-107.31	-102.24	-98.85
			252.1	-74.25	-80.17	-80.86	-75.8	-83.91	-84.43	-87.52	-90.23	-91.01	-95.13	-101.9	-106.09	-108.33	-107.35	-102.15	-98.82
			252.2	-73.53	-79.52	-80.03	-74.84	-83.5	-84.09	-87.2	-89.41	-90.68	-94.82	-100.86	-105.85	-108.14	-107.45	-102.06	-98.65
			252.3	-72.98	-78.72	-79.34	-74.11	-82.91	-83.81	-86.77	-88.4	-90.3	-94.61	-99.61	-105.55	-108.02	-107.54	-101.95	-98.43
			252.4	-72.32	-77.85	-78.92	-73.5	-82.1	-83.48	-86.18	-87.28	-89.95	-93.99	-98.55	-105.17	-107.8	-107.4	-101.69	-98.17
			252.5	-71.68	-76.73	-78.42	-72.82	-81.37	-82.94	-85.51	-86.37	-89.64	-93.6	-97.68	-104.88	-107.47	-107.06	-101.31	-97.78
			252.6	-70.86	-75.66	-77.88	-72.01	-80.64	-82.34	-85.08	-85.47	-89.18	-93.42	-97.2	-104.45	-107.09	-106.78	-101.2	-97.52
			252.7	-70.32	-74.94	-77.71	-71.42	-80.08	-81.86	-84.68	-84.42	-88.74	-93.45	-96.97	-103.97	-106.38	-106.42	-101.02	-97.5
			252.8	-69.7	-74.3	-77.14	-71.18	-79.5	-81.25	-84.35	-83.66	-88.31	-93.29	-96.67	-103.5	-105.81	-106.04	-100.9	-97.42
			252.9	-69.32	-73.88	-76.33	-71.08	-79.08	-80.48	-84.22	-83.07	-87.91	-93.12	-96.2	-102.98	-105.51	-105.52	-100.7	-97.37
			253	-69.02	-73.49	-75.51	-71	-78.72	-79.84	-83.63	-82.44	-87.58	-92.87	-95.57	-102.38	-105.14	-105.02	-100.43	-97.19
			253.1	-68.5	-72.96	-74.82	-70.51	-78.05	-79.26	-82.93	-81.99	-87.27	-92.45	-95.11	-101.7	-104.81	-104.56	-100.38	-97
			253.2	-67.87	-72.39	-74.03	-69.96	-77.29	-78.68	-82.19	-81.46	-86.89	-91.91	-94.69	-101.29	-104.29	-104.14	-100.27	-96.73
			253.3	-66.83	-71.67	-73.15	-69.24	-76.31	-78.1	-81.26	-80.75	-86.24	-91.4	-94.29	-101.05	-103.78	-103.81	-100.11	-96.29
			253.4	-65.56	-70.77	-72.33	-68.6	-75.44	-77.42	-80.42	-80.32	-85.49	-90.78	-93.87	-100.93	-103.24	-103.45	-100.06	-95.7
			253.5	-64.39	-69.78	-71.45	-68.03	-74.53	-76.86	-79.63	-80.19	-84.72	-90.12	-93.29	-100.75	-102.8	-102.94	-99.89	-95.15
			253.6	-63.25	-68.63	-70.55	-67.35	-73.61	-76.38	-78.87	-79.87	-84.25	-89.48	-92.84	-100.43	-102.62	-102.51	-99.68	-94.63
			253.7	-62.52	-67.6	-69.87	-66.63	-72.68	-75.93	-78.34	-79.44	-83.92	-88.84	-92.41	-100.04	-102.31	-102.16	-99.22	-94.06
			253.8	-61.94	-67.02	-69.05	-66.12	-72	-75.3	-78	-78.81	-83.72	-88.24	-91.77	-99.32	-101.91	-101.98	-98.72	-93.66
			253.9	-61.21	-66.26	-68.24	-65.47	-71.48	-74.53	-77.29	-77.84	-83.47	-87.42	-91.12	-98.47	-101.45	-101.66	-98.05	-93.25
			254	-60.32	-65.3	-67.61	-65.14	-71.09	-73.77	-76.46	-77.04	-83.09	-86.82	-90.44	-97.64	-100.87	-101.02	-97.54	-92.66
			254.1	-59.54	-64.46	-67.11	-64.81	-70.69	-73.11	-75.83	-76.26	-82.6	-86.4	-89.76	-96.66	-100.34	-100.31	-97.41	-91.93
			254.2	-58.79	-63.63	-66.47	-64.39	-70.32	-72.7	-75.24	-75.76	-82.23	-86.02	-89.2	-95.57	-99.63	-99.8	-97.26	-91.56
			254.3	-58.22	-62.78	-65.53	-63.67	-69.79	-72.07	-74.58	-75.34	-81.89	-85.6	-88.81	-94.68	-98.86	-99.46	-97.02	-91.17
			254.4	-57.49	-61.92	-64.78	-62.72	-69.27	-71.49	-73.76	-74.69	-81.38	-85.07	-88.44	-93.81	-98.25	-99.08	-96.6	-90.78
			254.5	-56.49	-60.75	-64.02	-61.73	-68.66	-70.93	-72.77	-73.93	-80.74	-84.4	-88	-92.84	-97.54	-98.6	-96.04	-90.34
			254.6	-55.38	-59.56	-63.09	-60.83	-68.19	-70.33	-71.85	-73.08	-80.06	-83.7	-87.22	-91.95	-96.87	-98.13	-95.53	-89.86
			254.7	-54.57	-58.38	-62.05	-60.13	-67.47	-69.35	-70.84	-72.49	-79.32	-82.72	-86.32	-91.18	-96.23	-97.45	-95.08	-89.25
			254.8	-53.53	-57.13	-61.13	-59.59	-66.69	-68.64	-69.83	-71.81	-78.63	-81.59	-85.38	-90.39	-95.56	-96.79	-94.63	-88.55
			254.9	-52.22	-55.9	-59.93	-59.06	-65.74	-68.16	-68.94	-70.89	-77.97	-80.44	-84.4	-89.43	-94.97	-96	-94.08	-87.94
			255	-51.04	-54.76	-59	-58.68	-64.9	-67.83	-67.95	-69.97	-77.18	-79.47	-83.34	-88.44	-94.17	-95.1	-93.32	-87.23
			255.1	-50.1	-53.85	-58.11	-58.1	-63.8	-67.44	-67.35	-69.32	-76.44	-78.59	-82.47	-87.63	-93.22	-94.17	-92.79	-86.66
			255.2	-49.25	-52.89	-57.2	-57.65	-62.83	-66.89	-66.78	-68.29	-75.92	-77.74	-81.59	-86.8	-92.28	-93.45	-92.21	-86.05
			255.3	-48.6	-51.8	-56.52	-57.36	-62.08	-66.49	-66.17	-67.23	-75.32	-76.95	-80.99	-86.09	-91.4	-92.7	-91.61	-85.35
			255.4	-47.91	-50.61	-56.03	-57.02	-61.2	-66.15	-65.45	-66.19	-74.34	-75.91	-80.47	-85.13	-90.34	-91.8	-90.9	-84.52
			255.5	-47.12	-49.47	-55.29	-56.54	-60.38	-65.64	-64.76	-65.37	-73.4	-74.85	-79.97	-84.16	-89.41	-90.88	-90.04	-83.97
			255.6	-46.27	-48.79	-54.59	-56.14	-59.85	-65.08	-63.92	-64.66	-72.32	-73.95	-79.46	-83.41	-88.51	-89.8	-88.99	-83.63
			255.7	-45.27	-48.22	-53.72	-55.69	-59.52	-64.46	-62.98	-64.02	-71.37	-73.14	-79	-82.69	-87.61	-89.03	-88.08	-83.27
			255.8	-44.13	-47.57	-52.6	-54.95	-58.94	-63.92	-62	-63.28	-70.36	-72.17	-78.32	-81.73	-86.72	-88.37	-87.1	-82.89
			255.9	-43.12	-46.86	-51.57	-54.28	-58.24	-63.37	-60.94	-62.49	-69.24	-70.8	-77.38	-80.57	-85.73	-87.75	-86.15	-82.16
			256	-41.96	-45.93	-50.33	-53.51	-57.38	-62.61	-59.89	-62.15	-67.95	-69.21	-76.43	-79.72	-84.91	-87.11	-85.13	-81.32
			256.1	-40.86	-44.86	-49.44	-52.62	-56.2	-61.75	-58.81	-61.58	-66.8	-67.82	-75.41	-78.83	-84.09	-86.25	-84.2	-80.49
			256.2	-39.86	-43.68	-48.71	-51.62	-55	-60.82	-57.62	-60.78	-65.76	-66.45	-74.36	-77.72	-83.21	-85.25	-83.17	-79.61
			256.3	-38.75	-42.75	-47.88	-50.31	-53.6	-59.62	-56.53	-59.97	-64.47	-65.46	-73.46	-76.59	-82.61	-84.34	-82.15	-78.67
			256.4	-37.74	-41.59	-46.84	-49.03	-52.17	-58.14	-55.48	-59.2	-62.99	-64.65	-72.53	-75.54	-81.79	-83.59	-80.88	-77.89
			256.5	-36.8	-40.47	-45.95	-47.95	-50.97	-56.63	-54.45	-58.22	-61.84	-63.88	-71.58	-74.54	-80.88	-82.94	-79.59	-77.35
			256.6	-35.92	-39.12	-44.93	-46.85	-50.07	-55.4	-53.29	-57.2	-60.86	-63.13	-70.48	-73.35	-79.73	-82.06	-78.24	-76.85
			256.7	-35.29	-37.95	-43.74	-45.71	-49.05	-54.38	-51.99	-55.92	-59.77	-62.28	-69.45	-72.04	-78.73	-80.95	-76.97	-76.37
			256.8	-34.43	-36.9	-42.45	-44.43	-47.97	-53.31	-50.7	-54.61	-58.92	-61.45	-68.59	-70.99	-77.68	-79.84	-75.94	-75.9
			256.9	-33.49	-35.85	-41.35	-43.37	-47.08	-52.29	-49.62	-53.32	-57.83	-60.16	-67.52	-69.94	-76.48	-78.65	-74.9	-75.15
			257	-32.59	-34.83	-40.14	-42.13	-46.29	-51.22	-48.61	-51.96	-56.78	-58.93	-66.31	-68.86	-75.29	-77.34	-73.92	-74.33
			257.1	-31.74	-33.52	-38.99	-40.76	-45.41	-50.18	-47.38	-50.78	-55.82	-57.71	-65.2	-67.72	-74.1	-75.92	-73.12	-73.4
			257.2	-30.88	-32.3	-37.87	-39.54	-44.43	-49.28	-46.39	-49.79	-54.5	-56.71	-64.3	-66.73	-72.95	-74.65	-72.59	-72.28
			257.3	-29.96	-31.14	-36.6	-38.39	-43.27	-48.27	-45.36	-48.65	-53.38	-55.55	-63.4	-65.46	-71.93	-73.65	-71.86	-71.26
			257.4	-28.89	-30.02	-35.19	-37.08	-41.87	-47.05	-44.01	-47.4	-52.44	-54.27	-62.5	-64.33	-71.02	-72.64	-70.92	-70.32
			257.5	-27.7	-28.89	-33.68	-35.56	-40.5	-45.75	-42.87	-46.11	-51.67	-53.14	-61.41	-63.57	-70.17	-71.32	-69.92	-69.45
			257.6	-26.61	-27.56	-32.27	-34.29	-38.91	-44.53	-41.92	-44.68	-50.75	-52.26	-60.38	-63.09	-69.25	-70.03	-68.92	-68.73
			257.7	-25.44	-26.37	-30.77	-33.25	-37.29	-43.45	-40.86	-43.44	-49.72	-51.3	-59.25	-62.29	-68.34	-68.73	-67.89	-67.94
			257.8	-24.27	-25.54	-29.52	-32.27	-36.11	-42.4	-39.66	-42.07	-48.83	-50.31	-58.01	-61.54	-67.44	-67.64	-67	-67.28
			257.9	-23.15	-24.7	-28.37	-31.36	-34.95	-41.33	-38.43	-40.82	-47.9	-49.15	-56.81	-60.82	-66.7	-66.57	-66.13	-66.33
			258	-22.01	-23.51	-27.2	-30.46	-33.8	-40.27	-37.35	-39.66	-47.08	-48.21	-56.05	-60.25	-65.86	-65.57	-65.26	-65.43
			258.1	-20.84	-22.35	-25.89	-29.37	-32.68	-39	-36.36	-38.44	-46.08	-47.3	-55.12	-59.55	-64.75	-64.47	-64.17	-64.54
			258.2	-19.86	-21.28	-24.78	-27.96	-31.38	-37.57	-35.19	-37.3	-45.01	-46.46	-54.09	-58.71	-63.51	-63.44	-63.13	-63.67
			258.3	-19.13	-20.27	-23.48	-26.53	-30.07	-36.04	-34.15	-36.12	-43.98	-45.51	-52.87	-57.76	-62.43	-62.49	-62.04	-62.78
			258.4	-18.07	-19.27	-22.33	-25.14	-28.69	-34.58	-32.92	-34.6	-42.83	-44.72	-51.67	-56.65	-61.4	-61.5	-60.98	-61.95
			258.5	-16.96	-18.22	-21.31	-23.81	-27.39	-33.12	-31.79	-33.04	-41.47	-43.94	-50.7	-55.52	-60.59	-60.5	-59.88	-60.94
			258.6	-15.79	-17.31	-20.24	-22.37	-26.17	-31.66	-30.8	-31.83	-40.29	-42.93	-49.78	-54.17	-59.81	-59.6	-58.78	-59.98
			258.7	-14.54	-16.38	-19.06	-20.93	-25.01	-30.21	-29.83	-30.77	-39.14	-42	-48.59	-53.08	-59.1	-58.55	-57.67	-59.08
			258.8	-13.6	-15.48	-17.74	-19.47	-23.86	-28.69	-28.77	-29.71	-38.22	-41.16	-47.4	-52.1	-58.4	-57.29	-56.65	-58.19
			258.9	-12.58	-14.56	-16.41	-17.73	-22.68	-27.41	-27.53	-28.44	-37.14	-40.28	-46.3	-51.02	-57.64	-56.14	-55.79	-57.1
			259	-11.38	-13.34	-14.96	-15.91	-21.45	-26.16	-26.27	-27.25	-36.13	-39.26	-45.14	-49.79	-56.74	-54.76	-54.96	-55.93
			259.1	-10.33	-12.12	-13.61	-14.51	-20.24	-24.89	-25.04	-26.01	-34.87	-38.06	-43.94	-48.84	-55.85	-53.38	-54.01	-54.74
			259.2	-8.97	-10.98	-12.28	-13.21	-18.9	-23.51	-24.08	-25.14	-33.61	-36.93	-42.93	-48.02	-54.83	-52.01	-53.17	-53.77
			259.3	-7.39	-9.71	-11.01	-12.11	-17.67	-22.39	-23.19	-24	-32.71	-36.22	-41.69	-47.14	-53.79	-50.79	-52.49	-53.05
			259.4	-6.19	-8.47	-9.67	-10.85	-16.55	-21.19	-22.26	-22.55	-31.58	-35.38	-40.64	-46.05	-52.85	-49.63	-51.61	-52.15
			259.5	-4.95	-7.06	-8.39	-9.48	-15.57	-20.14	-21.23	-21.3	-30.38	-34.47	-39.59	-45.09	-51.75	-48.42	-50.91	-51.23
			259.6	-3.89	-5.66	-7.1	-8.33	-14.52	-19.21	-20.17	-20.05	-29.32	-33.41	-38.75	-44.3	-50.65	-47.39	-50.15	-50.46
			259.7	-2.71	-4.37	-5.95	-7.3	-13.68	-18.45	-19.07	-18.84	-28.47	-32.38	-37.94	-43.63	-49.63	-46.44	-49.27	-49.78
			259.8	-1.46	-3.16	-4.66	-6.32	-12.8	-17.84	-17.74	-17.75	-27.4	-31.38	-37.03	-42.55	-48.71	-45.37	-48.44	-48.93
			259.9	-0.06	-1.92	-3.37	-5.32	-11.61	-16.87	-16.57	-16.83	-26.17	-30.21	-36.12	-41.46	-47.96	-44.15	-47.64	-48.1
			260	1.25	-0.74	-2.41	-4.16	-10.48	-15.68	-15.68	-16.14	-25	-29.1	-35.1	-40.33	-46.99	-43.01	-46.63	-47.18
			260.1	2.39	0.59	-1.24	-3.1	-9.43	-14.34	-14.86	-15.22	-23.75	-28.04	-34.09	-39.18	-46	-41.98	-45.42	-46.21
			260.2	3.56	1.98	-0.13	-2	-8.36	-12.94	-13.9	-14.02	-22.37	-27.24	-33.17	-37.79	-45.06	-40.96	-44.11	-45.2
			260.3	4.79	3.15	1.19	-0.99	-7.27	-11.45	-12.71	-12.79	-21.05	-26.48	-32.25	-36.35	-43.98	-39.98	-43.1	-44.4
			260.4	6.12	4.17	2.58	-0.06	-6.24	-10.15	-11.56	-11.51	-19.49	-25.39	-31.31	-35.16	-43.01	-39.07	-41.96	-43.57
			260.5	7.23	5.24	3.97	0.96	-5.06	-8.77	-10.3	-10.23	-18.15	-24.06	-30.18	-34.1	-42.02	-38.02	-40.61	-42.65
			260.6	8.35	6.37	5.01	2.12	-3.96	-7.43	-8.91	-9.19	-16.96	-22.92	-29.05	-33.51	-40.85	-36.83	-39.52	-41.74
			260.7	9.66	7.61	6.22	3.32	-2.97	-6.25	-7.87	-8.12	-15.63	-21.95	-27.96	-32.9	-39.68	-35.85	-38.67	-40.72
			260.8	11.03	8.83	7.34	4.29	-1.97	-5.18	-6.85	-7.06	-14.42	-20.76	-27.1	-31.98	-38.54	-35.09	-37.62	-39.78
			260.9	12.43	9.75	8.26	5.24	-0.95	-4.21	-5.75	-6.06	-13.44	-19.58	-26.04	-31.02	-37.52	-34.58	-36.53	-38.97
			261	13.75	10.94	9.16	6.25	-0.14	-3.18	-4.7	-5.1	-12.73	-18.19	-25.19	-30.14	-36.46	-33.99	-35.58	-38.12
			261.1	15.18	12.35	10.22	7.23	0.68	-1.89	-3.59	-4.02	-11.77	-16.86	-24.27	-29.27	-35.51	-33.48	-34.57	-37.02
			261.2	16.34	13.54	11.23	8.18	1.76	-0.84	-2.52	-3.02	-10.82	-15.94	-23.29	-28.23	-34.62	-32.77	-33.52	-35.84
			261.3	17.4	14.61	12.07	9.14	2.85	0.22	-1.2	-1.82	-9.76	-15.06	-21.84	-27.06	-33.43	-31.85	-32.55	-34.88
			261.4	18.41	15.49	12.91	10.23	4.09	1.3	0.07	-0.63	-8.76	-14.03	-20.39	-25.85	-32.35	-30.82	-31.82	-33.8
			261.5	19.52	16.47	13.85	10.99	5.13	2.3	1.31	0.52	-7.72	-12.96	-19.13	-24.95	-31.29	-29.96	-30.91	-32.77
			261.6	20.92	17.59	14.89	11.91	5.91	3.23	2.65	1.39	-6.6	-11.99	-18.13	-24.16	-30.22	-29.07	-30.08	-31.6
			261.7	22.44	18.68	15.9	12.81	6.49	4.17	3.97	2.1	-5.55	-11.01	-17.24	-23.31	-29.26	-28.09	-29.29	-30.56
			261.8	23.87	19.63	17.1	13.49	7.01	5.2	5.18	2.53	-4.64	-9.83	-16.1	-22.59	-28.23	-27.12	-28.33	-29.92
			261.9	25.33	20.59	18.36	14.43	7.96	6.28	6.35	3.12	-3.51	-8.7	-14.92	-21.94	-27.08	-26.15	-27.58	-29.23
			262	26.75	21.73	19.61	15.53	9.1	7.3	7.55	3.93	-2.35	-7.67	-13.76	-21.15	-25.84	-25.23	-26.9	-28.52
			262.1	28.22	22.75	20.84	16.63	10.16	8.39	8.6	4.84	-1.13	-6.49	-12.76	-20.18	-24.64	-24.62	-26.31	-27.75
			262.2	29.73	24.04	22.07	17.66	11.24	9.45	9.44	5.47	0.01	-5.31	-11.88	-19.27	-23.47	-24	-25.67	-26.84
			262.3	30.98	25.19	23.23	18.4	12.5	10.6	10.32	6.14	1.01	-4.24	-11.03	-18.26	-22.5	-23.46	-24.94	-25.96
			262.4	32.33	26.19	24.22	19.35	13.8	11.82	11.2	6.95	1.99	-3.43	-10.28	-17.2	-21.58	-22.9	-24.21	-25.14
			262.5	33.51	27.24	25.37	20.28	15.04	12.83	12.07	7.79	2.87	-2.78	-9.61	-16.15	-20.69	-22.5	-23.58	-24.56
			262.6	34.27	28.3	26.49	21.4	16	13.98	12.91	8.71	3.87	-1.86	-9.04	-15.11	-19.97	-22.01	-22.76	-23.9
			262.7	34.92	29.25	27.49	22.46	16.87	15.11	13.77	9.5	4.73	-0.89	-8.46	-14.06	-19.15	-21.32	-22	-23.12
			262.8	36.12	30.06	28.37	23.47	17.93	16.15	14.52	10.13	5.46	0.08	-7.81	-13.04	-18.23	-20.86	-21.12	-22.36
			262.9	37.5	30.96	29.39	24.49	19.05	17.21	15.24	10.86	6.3	1.13	-6.86	-11.83	-17.23	-19.99	-20.23	-21.44
			263	38.82	31.96	30.33	25.46	20.17	18.2	15.83	11.44	7.1	2.3	-5.96	-10.6	-16.14	-19.13	-19.4	-20.65
			263.1	39.75	32.86	31.22	26.55	21.21	19.32	16.26	12.22	7.89	3.5	-4.93	-9.71	-15.2	-18.24	-18.56	-19.98
			263.2	40.65	33.7	32.11	27.73	22.04	20.29	16.89	13.02	8.68	4.39	-3.93	-8.93	-14.4	-17.45	-17.82	-19.16
			263.3	41.7	34.69	33.11	28.73	23.02	21.04	17.77	13.89	9.53	5.18	-3.02	-8.13	-13.72	-16.75	-17.08	-18.29
			263.4	42.83	35.54	34.07	29.85	24.02	21.86	18.73	14.54	10.31	6.09	-2.09	-7.44	-13.01	-16.03	-16.43	-17.62
			263.5	43.76	36.31	34.97	30.89	24.98	22.59	19.77	15.06	11.15	7.19	-1.06	-6.79	-12.22	-15.29	-15.96	-17.1
			263.6	44.51	37	35.81	31.88	25.81	23.31	20.62	15.7	12.04	8.33	-0.01	-6.18	-11.44	-14.5	-15.55	-16.58
			263.7	45.36	37.71	36.48	32.81	26.7	23.83	21.51	16.53	12.96	9.33	0.99	-5.57	-10.73	-13.55	-15	-15.87
			263.8	46.3	38.47	37.1	33.8	27.61	24.36	22.16	17.4	13.8	10.05	1.87	-4.73	-9.91	-12.83	-14.48	-15.22
			263.9	47.25	39.17	38	34.8	28.48	25.02	22.66	18.32	14.69	10.69	2.55	-3.73	-9.18	-12.28	-13.98	-14.87
			264	48.11	40.01	38.88	35.66	29.3	25.8	23.32	19.25	15.45	11.46	3.23	-2.56	-8.41	-11.86	-13.34	-14.56
			264.1	48.79	40.87	39.83	36.7	30.17	26.62	24.15	20.12	16.54	12.45	3.97	-1.53	-7.59	-11.3	-12.66	-14.07
			264.2	49.45	42.12	40.77	37.64	31	27.4	25.15	20.91	17.93	13.53	4.66	-0.51	-6.89	-10.41	-12.01	-13.3
			264.3	50.19	43.2	41.68	38.65	31.72	28.3	26.15	21.79	19.35	14.4	5.32	0.54	-6.28	-9.49	-11.45	-12.76
			264.4	50.79	44.13	42.57	39.75	32.57	29.08	26.97	22.48	20.51	14.97	6.04	1.6	-5.57	-8.54	-10.74	-12.37
			264.5	51.4	45.17	43.54	40.9	33.37	29.87	27.67	23.34	21.55	15.82	6.75	2.49	-4.7	-7.46	-10.13	-11.9
			264.6	52.01	46.1	44.62	41.79	34.12	30.59	28.08	24.07	22.66	16.71	7.2	3.45	-4.19	-6.6	-9.62	-11.44
			264.7	52.8	47.1	45.68	42.64	34.88	31.27	28.45	24.9	23.64	17.47	7.53	4.32	-3.62	-5.88	-8.97	-11.02
			264.8	53.48	48.07	46.46	43.42	35.76	31.76	28.94	25.64	24.4	18.12	7.97	5.23	-3.05	-5.19	-8.33	-10.69
			264.9	54.25	48.91	47.26	44.22	36.68	32.38	29.51	26.58	25.1	18.84	8.72	6.28	-2.49	-4.43	-7.7	-10.44
			265	54.89	49.5	48.03	45.01	37.74	33.07	30.06	27.45	25.75	19.89	9.49	7.12	-1.94	-3.75	-7.14	-10.07
			265.1	55.42	50.1	48.65	45.99	38.76	33.85	30.66	28.25	26.46	20.71	10.11	7.82	-1.27	-3.08	-6.67	-9.52
			265.2	55.95	50.67	49.27	46.88	39.61	34.65	31.25	28.93	27.06	21.29	10.74	8.76	-0.65	-2.48	-6.07	-9.08
			265.3	56.48	51.29	49.92	47.61	40.48	35.61	31.84	29.64	27.63	22.07	11.31	9.58	-0.08	-1.99	-5.4	-8.74
			265.4	57.13	52.15	50.5	48.18	41.22	36.43	32.57	30.29	28.2	22.96	11.9	10.29	0.29	-1.35	-4.84	-8.26
			265.5	57.82	53.01	50.99	48.81	41.99	37.24	33.47	31.07	28.92	23.63	12.53	10.8	0.63	-0.72	-4.34	-7.92
			265.6	58.77	53.89	51.48	49.64	42.74	38.09	34.36	31.93	29.57	24.52	13.22	11.25	1.11	-0.18	-3.69	-7.55
			265.7	59.66	54.86	52.1	50.69	43.54	38.91	35.04	32.59	30.21	25.27	13.92	11.67	1.68	0.38	-3.21	-7.1
			265.8	60.34	55.82	52.69	51.63	44.22	39.78	35.8	33.34	30.91	26.06	14.65	12.1	2.3	0.92	-2.66	-6.51
			265.9	61.13	56.64	53.38	52.45	44.87	40.62	36.56	34.17	31.53	26.74	15.39	12.56	2.86	1.67	-2.08	-5.92
			266	62.01	57.27	54.4	53.17	45.8	41.34	37.27	34.83	32.31	27.4	16.24	12.97	3.38	2.33	-1.56	-5.32
			266.1	62.61	58.15	55.51	53.85	46.61	42.13	38.09	35.57	33.1	28.15	17.12	13.4	3.85	3.07	-1.12	-4.9
			266.2	63.27	58.85	56.49	54.64	47.38	42.83	38.87	36.25	33.77	28.76	17.7	13.67	4.27	3.59	-0.63	-4.76
			266.3	63.74	59.55	57.37	55.56	48.07	43.65	39.86	36.92	34.4	29.27	18.27	14.05	4.51	4.04	-0.1	-4.29
			266.4	64.47	60.18	58.27	56.34	48.82	44.4	40.94	37.75	35.1	29.82	18.83	14.5	4.77	4.45	0.38	-3.64
			266.5	65.16	60.68	59.13	57.03	49.47	44.96	41.63	38.43	35.74	30.45	19.53	14.99	5.1	4.78	0.72	-3.1
			266.6	65.81	61.19	59.73	57.61	50.02	45.66	42.15	39.09	36.25	31	19.98	15.46	5.5	5.05	0.68	-2.84
			266.7	66.56	61.83	60.47	57.97	50.62	46.28	42.78	39.84	36.85	31.66	20.59	15.91	6.01	5.42	0.74	-2.51
			266.8	67.31	62.61	61.13	58.42	51.21	46.86	43.34	40.52	37.2	32.09	21.14	16.5	6.46	5.68	0.78	-2.23
			266.9	68.29	63.64	61.83	58.99	51.83	47.54	43.9	41.05	37.49	32.4	21.46	16.97	6.9	5.92	0.91	-1.87
			267	69.32	64.67	62.49	59.47	52.55	48.35	44.45	41.39	37.9	32.65	21.82	17.5	7.38	6.06	1.12	-1.55
			267.1	70.31	65.68	63.37	59.93	53.25	49.25	45.1	41.74	38.3	32.94	22.28	17.69	7.66	6.3	1.37	-1.24
			267.2	71.32	66.6	64.04	60.35	54.17	50	45.92	41.96	38.76	33.37	22.85	17.82	7.85	6.71	1.63	-0.73
			267.3	72.34	67.43	64.72	60.87	54.99	50.68	46.77	42.25	39.26	33.96	23.4	18.05	8.03	7.14	1.93	-0.26
			267.4	73.21	68.18	65.26	61.37	55.85	51.27	47.52	42.79	39.51	34.18	23.96	18.33	8.34	7.56	2.2	-0.04
			267.5	74.16	68.84	65.85	61.89	56.58	51.95	47.98	43.45	39.77	34.33	24.42	18.77	8.72	7.77	2.48	0.23
			267.6	75.04	69.31	66.47	62.34	57.38	52.59	48.33	44.04	40.26	34.47	24.94	19.24	9.18	7.95	2.84	0.73
			267.7	75.76	69.69	67.09	62.78	58.1	53.18	48.81	44.64	40.82	34.78	25.41	19.58	9.68	8.16	3.04	1.29
			267.8	76.52	70.22	67.76	63.43	58.92	53.96	49.35	45.08	41.44	35.3	25.86	19.95	10.11	8.38	3.16	1.65
			267.9	77.38	70.67	68.43	64.13	59.74	54.79	49.91	45.56	41.91	35.79	26.35	20.26	10.7	8.63	3.54	1.96
			268	78.2	71.28	69.22	64.79	60.42	55.51	50.6	46.16	42.44	36.22	26.71	20.41	11.15	8.89	3.87	2.24
			268.1	79.03	71.8	70.1	65.51	60.86	56.26	51.28	46.71	42.9	36.64	26.95	20.59	11.44	9.28	4.1	2.53
			268.2	80	72.36	70.9	66.31	61.21	56.94	51.96	47.32	43.35	37.02	27.07	20.76	11.8	9.73	4.41	2.86
			268.3	80.9	73.04	71.49	67.11	61.6	57.55	52.6	47.98	43.79	37.21	27.24	20.83	12.15	10.18	4.75	3.12
			268.4	81.86	73.93	72.22	67.87	62.02	58.06	53.33	48.69	44.31	37.46	27.5	21	12.46	10.47	5.19	3.41
			268.5	82.89	74.81	72.99	68.59	62.47	58.55	53.87	49.43	44.87	37.8	27.72	21.09	12.71	10.8	5.57	3.77
			268.6	83.77	75.62	73.85	69.17	62.95	58.88	54.37	50.11	45.47	38.17	28.1	21.4	13.13	11.1	5.81	4.32
			268.7	84.55	76.28	74.81	69.9	63.49	59.29	54.79	50.74	46.28	38.42	28.42	21.84	13.62	11.27	6.02	4.76
			268.8	85.39	76.9	75.72	70.51	64.26	59.81	55.27	51.23	46.9	38.76	28.67	22.36	14.17	11.38	6.27	5.19
			268.9	86.12	77.5	76.6	70.94	64.95	60.24	55.76	51.7	47.4	39.01	28.74	22.83	14.53	11.71	6.39	5.48
			269	86.71	78.03	77.38	71.24	65.44	60.7	56.26	52.21	47.81	39.23	28.93	23.14	14.81	12	6.47	5.71
			269.1	87.46	78.65	78.15	71.6	66.01	61.07	56.72	52.62	48.21	39.49	29.11	23.51	14.96	12.4	6.57	5.82
			269.2	88.28	79.3	78.81	72.18	66.53	61.4	57.33	52.91	48.61	39.83	29.53	23.79	15.15	12.63	6.81	6.1
			269.3	89.15	80.06	79.11	72.76	67.02	61.78	57.84	53.25	48.99	40.3	29.85	24.19	15.46	12.79	7.07	6.29
			269.4	90.01	80.78	79.4	73.33	67.69	62.36	58.23	53.58	49.22	40.64	30.13	24.6	15.69	12.97	7.29	6.53
			269.5	90.78	81.56	79.75	73.71	68.23	62.91	58.59	53.9	49.55	40.95	30.48	25.12	15.77	13.13	7.45	6.89
			269.6	91.67	82.37	80.18	74.11	68.75	63.46	58.91	54.52	50	41.38	30.82	25.51	16.02	13.34	7.54	7.05
			269.7	92.68	83.35	80.64	74.51	69.38	63.85	59.14	55.09	50.36	41.71	31.16	25.92	16.37	13.55	7.54	7.15
			269.8	93.64	84.4	81.06	74.94	70.03	64.41	59.52	55.73	50.8	42.11	31.28	26.54	16.79	13.97	7.74	7.44
			269.9	94.74	85.26	81.61	75.2	70.81	65.05	60.05	56.34	51.39	42.51	31.58	27.14	17.19	14.46	8.32	7.76
			270	95.76	86.1	82.26	75.77	71.64	65.68	60.45	56.87	51.92	42.9	31.89	27.66	17.6	14.77	8.78	8.19
			270.1	96.61	86.81	82.9	76.3	72.26	66.45	60.8	57.51	52.54	43.32	32.19	28.15	18.01	14.96	9.25	8.49
			270.2	97.56	87.33	83.48	76.79	72.83	67.08	61.09	58.09	53.15	43.92	32.44	28.57	18.42	15.11	9.67	8.78
			270.3	98.34	87.7	84.05	77.51	73.34	67.69	61.58	58.72	53.52	44.44	32.67	28.85	18.86	15.42	9.85	9
			270.4	99.15	88.08	84.48	78.34	73.83	68.27	62.06	59.23	53.73	44.85	32.68	29.23	19.3	15.57	9.94	8.99
			270.5	99.74	88.61	84.95	79.07	74.12	68.8	62.64	59.9	54.07	45.24	32.75	29.72	19.87	15.76	10.09	8.97
			270.6	100.48	89.16	85.47	79.65	74.42	69.24	63.17	60.5	54.22	45.67	33.02	30.01	20.26	15.98	10.35	9.17
			270.7	101.44	89.78	85.98	80.27	74.71	69.61	63.75	60.85	54.61	46.15	33.38	30.17	20.61	16.3	10.65	9.57
			270.8	102.39	90.42	86.41	80.95	75.13	70.02	64.27	61.14	54.89	46.62	33.69	30.34	20.84	16.66	10.96	9.92
			270.9	103.16	91.08	86.79	81.86	75.48	70.38	64.89	61.54	55.02	47.04	34.06	30.41	20.95	17	11.14	10.05
			271	103.9	91.77	87.14	82.5	75.99	70.78	65.46	61.98	55.23	47.52	34.38	30.59	21.09	17.37	11.35	10.29
			271.1	104.85	92.34	87.5	82.82	76.43	71.12	65.87	62.31	55.48	47.77	34.53	30.72	21.17	17.56	11.56	10.52
			271.2	105.74	93.06	88.06	83.22	76.94	71.34	66.48	62.65	55.74	48.03	34.71	30.99	21.31	17.76	11.72	10.77
			271.3	106.63	93.74	88.54	83.7	77.51	71.57	67.28	63.04	55.94	48.32	35.02	31.31	21.47	17.87	11.97	11.01
			271.4	107.4	94.35	88.84	84.24	77.89	71.96	67.86	63.41	56.24	48.63	35.56	31.56	21.73	17.98	12.21	11.23
			271.5	108.09	95.04	89.16	84.78	78.37	72.39	68.35	63.71	56.53	48.89	35.99	31.75	21.83	17.98	12.42	11.36
			271.6	108.66	95.7	89.62	85.2	78.92	72.77	68.53	63.71	56.83	49.14	36.32	31.93	21.88	17.77	12.55	11.51
			271.7	109.3	96.26	90.1	85.69	79.48	73.06	68.76	63.78	57.31	49.51	36.7	32.3	22.11	17.66	12.7	11.67
			271.8	109.75	96.84	90.65	86.14	80.18	73.4	69.04	63.88	57.68	49.9	37.04	32.83	22.41	17.68	12.68	11.81
			271.9	110.24	97.43	91.09	86.56	80.71	73.88	69.44	64.08	58.11	50.27	37.45	33.21	22.7	17.9	12.64	11.92
			272	110.89	97.9	91.34	86.93	81.11	74.28	69.92	64.21	58.33	50.61	37.68	33.35	22.9	18.18	12.67	11.93
			272.1	111.5	98.37	91.56	87.45	81.42	74.53	70.44	64.46	58.41	50.85	37.88	33.44	23.05	18.46	12.69	12.05
			272.2	112.08	98.75	91.92	87.98	81.59	74.98	70.79	64.72	58.59	51.09	38.26	33.48	23.21	18.65	12.79	12.24
			272.3	112.72	99.25	92.36	88.56	81.85	75.37	71.12	64.99	58.86	51.38	38.65	33.54	23.4	18.76	13.12	12.3
			272.4	113.44	99.89	92.86	89.12	82.03	75.78	71.59	65.46	59.23	51.77	39.02	33.73	23.58	18.89	13.41	12.48
			272.5	113.95	100.29	93.17	89.62	82.32	76.13	71.86	65.9	59.66	51.97	39.34	33.99	23.67	19.03	13.58	12.46
			272.6	114.49	100.75	93.65	90.01	82.76	76.53	72.19	66.3	59.97	52.09	39.64	34.21	23.73	19.09	13.62	12.42
			272.7	115.15	101.14	94.24	90.54	83.17	76.72	72.7	66.78	60.29	52.42	39.84	34.38	23.9	19.29	13.65	12.44
			272.8	115.75	101.55	94.82	91.13	83.45	76.9	73.2	67.3	60.57	52.65	40.03	34.5	24.14	19.43	13.71	12.47
			272.9	116.33	102.02	95.53	91.61	83.8	77.02	73.54	67.74	60.79	52.79	40.33	34.61	24.42	19.65	13.9	12.5
			273	116.82	102.45	96.2	92.06	84.09	77.41	74.03	67.97	61.03	52.9	40.66	34.72	24.78	19.88	14.14	12.57
			273.1	117.25	102.72	96.91	92.55	84.49	77.92	74.46	68.16	61.19	53.07	41.05	34.74	25.08	20.05	14.34	12.53
			273.2	117.73	103.03	97.69	93.23	84.7	78.37	74.79	68.5	61.4	53.3	41.36	34.66	25.31	20.13	14.49	12.55
			273.3	118.08	103.41	98.41	93.81	84.78	78.77	75.08	68.69	61.42	53.56	41.51	34.67	25.47	20.38	14.75	12.58
			273.4	118.58	103.87	99.01	94.43	85.01	78.88	75.35	68.79	61.56	53.78	41.47	34.63	25.59	20.65	14.96	12.68
			273.5	119.09	104.38	99.58	95	85.47	79.13	75.62	68.89	61.61	53.81	41.51	34.45	25.57	20.99	15.08	12.88
			273.6	119.62	104.77	100.1	95.58	86.12	79.44	75.91	69.05	61.71	53.85	41.54	34.37	25.41	21.23	15.27	13.04
			273.7	119.97	105.22	100.59	96.08	86.66	79.6	76.11	69.41	62	54.12	41.66	34.32	25.39	21.53	15.49	13.21
			273.8	120.49	105.73	101.14	96.6	87.1	79.76	76.14	69.7	62.18	54.44	41.9	34.17	25.34	21.81	15.65	13.48
			273.9	120.9	106.23	101.66	97.15	87.5	80.03	76.21	69.98	62.43	54.59	42.01	34.08	25.49	22.07	15.72	13.58
			274	121.19	106.7	102.16	97.58	87.84	80.45	76.26	70.23	62.58	54.78	42.08	34.05	25.62	22.24	15.79	13.51
			274.1	121.4	107.12	102.67	97.98	88.13	80.83	76.19	70.42	62.72	55.06	42.14	34.04	25.67	22.35	15.86	13.5
			274.2	121.63	107.43	103.22	98.18	88.43	81.12	76.22	70.49	62.88	55.34	42.35	34.07	25.8	22.45	16.04	13.6
			274.3	122.01	107.86	103.84	98.52	88.76	81.35	76.28	70.53	63.06	55.58	42.53	34.23	25.94	22.48	16.26	13.62
			274.4	122.38	108.46	104.33	99.05	89.04	81.45	76.4	70.53	63.1	55.87	42.77	34.51	26.1	22.52	16.49	13.52
			274.5	122.71	108.96	104.67	99.64	89.21	81.66	76.64	70.7	63.19	56.17	43.02	34.73	26.28	22.43	16.67	13.41
			274.6	123.11	109.54	104.82	100.2	89.34	82	76.67	70.82	63.32	56.46	43.12	34.92	26.47	22.34	16.77	13.42
			274.7	123.5	110.09	105.08	100.64	89.62	82.26	76.63	70.8	63.49	56.66	43	35.06	26.49	22.23	16.92	13.37
			274.8	123.88	110.49	105.27	100.97	89.92	82.43	76.61	70.83	63.66	56.83	42.9	35.15	26.49	22.18	16.99	13.36
			274.9	124.26	110.93	105.56	101.23	90.17	82.69	76.89	71.07	63.9	57.1	42.88	35.36	26.62	22.36	17.06	13.43
			275	124.62	111.28	105.94	101.42	90.36	82.99	77.18	71.36	63.86	57.31	42.9	35.53	26.86	22.53	17.07	13.5
			275.1	125.04	111.51	106.18	101.63	90.52	83.28	77.43	71.65	63.81	57.52	42.89	35.56	26.97	22.57	17.18	13.55
			275.2	125.54	111.65	106.24	101.87	90.73	83.37	77.71	71.95	63.78	57.72	42.74	35.55	26.95	22.71	17.4	13.59
			275.3	125.97	112.06	106.41	102.2	91.03	83.62	77.79	72.23	63.67	57.83	42.58	35.46	26.76	22.74	17.5	13.71
			275.4	126.31	112.54	106.54	102.52	91.25	83.9	77.88	72.44	63.65	57.95	42.6	35.51	26.73	22.87	17.6	13.79
			275.5	126.65	112.97	106.58	102.76	91.56	84.01	78.08	72.56	63.77	58.09	42.66	35.54	26.89	23.02	17.69	13.85
			275.6	126.93	113.22	106.57	102.94	91.92	84.09	78.25	72.76	63.94	58.26	42.59	35.72	27.03	23.05	17.67	14.06
			275.7	127.16	113.37	106.48	103.05	92.31	84.14	78.25	72.82	64.04	58.24	42.46	35.79	27.32	23.05	17.55	14.24
			275.8	127.41	113.62	106.57	103.09	92.56	84.31	78.35	72.82	64.02	58.5	42.19	35.81	27.56	22.98	17.5	14.48
			275.9	127.82	113.95	106.64	103.08	92.74	84.54	78.48	72.83	64.01	58.76	41.97	35.77	27.76	23.03	17.58	14.82
			276	128.22	114.22	106.72	103.02	92.8	84.65	78.61	72.89	63.98	58.89	41.92	35.78	27.97	23.07	17.79	15.01
			276.1	128.74	114.46	106.96	103.05	92.91	84.72	78.69	72.96	64.05	59.08	41.95	35.77	28.13	23.08	17.86	15.16
			276.2	129.09	114.53	107.07	103.09	93.04	84.83	78.84	73	64.18	59.24	41.89	35.75	28.21	23.07	17.86	15.3
			276.3	129.36	114.62	107.18	103.09	93.04	84.96	78.93	73.26	64.33	59.33	41.75	35.7	28.19	23.09	17.83	15.34
			276.4	129.67	114.73	107.23	103.2	92.92	84.89	78.9	73.55	64.48	59.42	41.55	35.63	28.14	23.03	17.79	15.45
			276.5	129.96	114.97	107.2	103.23	92.89	84.86	78.97	73.58	64.59	59.6	41.45	35.61	28.21	22.9	17.71	15.49
			276.6	130.2	115.2	107.23	103.43	93.03	84.93	79.16	73.79	64.74	59.61	41.46	35.64	28.41	22.74	17.67	15.56
			276.7	130.32	115.34	107.3	103.57	93.09	85.04	79.41	74.16	64.86	59.64	41.58	35.78	28.45	22.58	17.71	15.62
			276.8	130.39	115.38	107.51	103.78	93.15	85.2	79.69	74.46	65.02	59.79	41.72	36.01	28.5	22.67	17.95	15.68
			276.9	130.45	115.58	107.66	104.02	93.14	85.3	79.7	74.54	65.09	60.03	41.74	36.19	28.69	22.66	18.05	15.6
			277	130.57	115.77	107.69	104.22	93.1	85.43	79.69	74.41	65.04	60.2	41.9	36.32	28.79	22.58	18.17	15.77
			277.1	130.67	116.09	107.71	104.28	93.18	85.52	79.9	74.3	65.14	60.33	41.94	36.55	28.9	22.49	18.19	16.02
			277.2	130.75	116.28	107.81	104.23	93.41	85.64	80.1	74.33	65.28	60.48	41.87	36.72	28.97	22.51	18.35	16.22
			277.3	130.98	116.35	107.92	104.14	93.61	85.63	80.3	74.3	65.41	60.53	41.85	36.9	29	22.51	18.51	16.44
			277.4	131.22	116.53	108.14	104.04	93.78	85.64	80.62	74.29	65.61	60.37	41.92	37.04	29.13	22.51	18.54	16.64
			277.5	131.36	116.74	108.4	103.97	93.97	85.71	81.02	74.35	65.78	60.3	41.92	37.15	29.41	22.48	18.6	16.8
			277.6	131.59	116.93	108.56	103.87	94.14	85.81	81.19	74.47	65.97	60.21	41.87	37.12	29.68	22.41	18.62	16.9
			277.7	131.8	117.04	108.67	103.81	94.3	85.96	81.46	74.7	66.26	60.27	41.84	37.13	30.03	22.47	18.83	17.08
			277.8	131.86	117.17	108.74	103.7	94.49	86.15	81.5	74.78	66.4	60.2	41.85	37.18	30.25	22.71	18.95	17.26
			277.9	131.92	117.36	108.91	103.64	94.66	86.25	81.42	74.72	66.4	60.02	41.79	37.13	30.34	22.96	19.06	17.29
			278	131.95	117.43	109.07	103.55	94.69	86.33	81.4	74.77	66.37	59.89	42.02	37.01	30.55	23.24	19.13	17.46
			278.1	132.09	117.48	109.19	103.33	94.61	86.36	81.49	74.83	66.52	59.96	42.34	37.05	30.85	23.61	19.26	17.79
			278.2	132.16	117.44	109.35	103.17	94.45	86.45	81.49	74.76	66.6	59.91	42.5	37.04	31.17	23.81	19.37	18.02
			278.3	132.22	117.52	109.43	103.15	94.42	86.56	81.5	74.75	66.67	59.88	42.6	36.99	31.31	24.07	19.58	18.21
			278.4	132.22	117.8	109.57	103.15	94.47	86.58	81.46	74.75	66.73	59.88	42.66	36.99	31.28	24.42	19.72	18.36
			278.5	132.3	118.12	109.84	103.24	94.53	86.72	81.42	74.68	66.81	59.93	42.89	36.96	31.36	24.59	19.8	18.53
			278.6	132.37	118.22	110.14	103.32	94.56	86.91	81.43	74.64	66.81	60.06	43.13	36.94	31.59	24.73	19.89	18.76
			278.7	132.5	118.17	110.35	103.29	94.82	87.04	81.45	74.81	66.89	60.17	43.3	36.84	31.79	24.85	20.14	18.9
			278.8	132.6	118.09	110.64	103.29	95.04	87.21	81.37	75.14	66.96	60.32	43.48	36.99	31.88	24.98	20.57	18.99
			278.9	132.71	118.13	110.92	103.31	95.14	87.38	81.26	75.35	66.93	60.29	43.68	37.05	31.89	25.2	20.84	18.93
			279	132.74	118.23	111.17	103.37	95.12	87.52	81.29	75.56	66.98	60.52	43.87	37.12	31.96	25.45	21.21	19.01
			279.1	132.74	118.3	111.38	103.42	95.08	87.53	81.32	75.77	66.99	60.65	44.11	37.23	31.99	25.79	21.47	19.05
			279.2	132.69	118.5	111.6	103.67	95.13	87.57	81.36	75.97	67.04	60.75	44.33	37.4	32.13	26.07	21.72	18.94
			279.3	132.55	118.64	111.79	104.08	95.18	87.55	81.37	76.08	67.1	60.66	44.51	37.52	32.25	26.28	21.77	18.9
			279.4	132.24	118.66	111.75	104.18	95.24	87.51	81.38	76.06	67.13	60.37	44.62	37.45	32.37	26.42	21.75	19.06
			279.5	132.1	118.71	111.61	104.18	95.28	87.68	81.5	76.08	67.09	60.26	44.68	37.5	32.57	26.51	21.9	19.33
			279.6	132.07	118.72	111.43	104.22	95.33	87.73	81.55	75.95	67.05	60.29	44.75	37.5	32.71	26.53	22.11	19.57
			279.7	131.96	118.7	111.32	104.14	95.56	87.68	81.57	75.76	67.01	60.34	44.85	37.59	32.85	26.64	22.27	19.76
			279.8	131.98	118.72	111.3	104.14	95.9	87.7	81.69	75.7	66.94	60.35	44.94	37.7	33.01	26.87	22.71	19.99
			279.9	132.1	118.89	111.25	104.07	96.22	87.75	81.69	75.71	66.8	60.37	45	37.77	33	27.04	23.05	20.18
			280	132.23	118.98	111.18	104.03	96.52	87.81	81.54	75.61	66.61	60.47	45.07	37.73	33.14	27.15	23.25	20.33
			280.1	132.17	119.06	110.92	104.01	96.72	87.7	81.35	75.54	66.48	60.51	45.14	37.66	33.3	27.08	23.3	20.5
			280.2	132.07	119.1	110.63	103.9	96.79	87.5	81.28	75.5	66.43	60.38	45.34	37.7	33.43	27.03	23.44	20.64
			280.3	131.92	119.18	110.62	103.8	96.86	87.35	81.4	75.63	66.52	60.22	45.53	37.82	33.66	27.09	23.64	20.69
			280.4	131.77	119.22	110.71	103.84	96.94	87.33	81.39	75.7	66.5	59.99	45.62	37.98	33.83	27.21	23.76	20.58
			280.5	131.73	119.19	110.75	103.87	96.93	87.3	81.23	75.56	66.38	59.7	45.76	38.07	33.92	27.23	23.84	20.5
			280.6	131.69	119.18	110.79	104.02	96.91	87.28	81	75.59	66.26	59.5	45.8	38.2	34.03	27.26	23.92	20.44
			280.7	131.57	119.06	110.72	104.06	96.96	87.25	80.78	75.69	66.07	59.56	45.81	38.35	34.15	27.36	24	20.5
			280.8	131.59	119.01	110.58	104.18	97.03	87.09	80.66	75.7	65.9	59.52	45.72	38.49	34.1	27.46	24.08	20.61
			280.9	131.49	118.91	110.46	104.39	97.08	86.95	80.66	75.72	65.84	59.42	45.76	38.74	34.01	27.75	24.15	20.76
			281	131.34	118.77	110.55	104.51	97.1	86.81	80.55	75.57	65.72	59.4	45.69	38.87	33.84	28.09	24.15	20.9
			281.1	131.17	118.68	110.57	104.52	96.99	86.65	80.4	75.51	65.56	59.42	45.54	38.88	33.76	28.31	24.2	21.03
			281.2	130.98	118.45	110.58	104.39	96.88	86.51	80.32	75.45	65.48	59.52	45.49	38.83	33.75	28.51	24.31	21.26
			281.3	131	118.15	110.65	104.32	96.84	86.43	80.26	75.48	65.32	59.57	45.37	38.92	33.66	28.59	24.37	21.4
			281.4	130.87	117.96	110.69	104.35	96.89	86.42	80.22	75.49	65.25	59.63	45.17	38.99	33.58	28.64	24.45	21.46
			281.5	130.81	117.88	110.62	104.43	97.09	86.36	80.21	75.54	65.21	59.67	45.02	39.09	33.54	28.63	24.51	21.41
			281.6	130.78	117.81	110.53	104.42	97.2	86.21	80.07	75.48	65.16	59.63	44.88	39.15	33.38	28.53	24.47	21.41
			281.7	130.78	117.66	110.43	104.37	97.24	86.14	79.97	75.4	65.12	59.49	44.79	39.22	33.3	28.44	24.37	21.43
			281.8	130.77	117.43	110.42	104.22	97.26	86.1	79.8	75.39	64.89	59.29	44.55	39.2	33.23	28.32	24.3	21.43
			281.9	130.68	117.26	110.31	104.06	97.42	85.95	79.56	75.44	64.67	58.99	44.21	39.03	33.06	28.16	24.28	21.33
			282	130.46	117.14	110.18	103.98	97.5	85.71	79.38	75.4	64.45	58.71	43.93	39.01	32.92	28.12	24.18	21.3
			282.1	130.26	117.02	110.09	103.89	97.3	85.53	79.15	75.11	64.18	58.39	43.58	38.93	32.8	27.96	24.02	21.38
			282.2	130.02	116.84	110	103.85	97.15	85.29	79.13	74.9	64.06	58.24	43.35	38.92	32.79	27.9	23.94	21.56
			282.3	129.82	116.67	109.94	103.75	97.09	85.16	78.97	74.56	63.92	58.01	43.13	38.86	32.67	27.85	23.82	21.61
			282.4	129.62	116.53	109.81	103.65	97.02	85.1	78.97	74.26	63.71	57.76	42.92	38.73	32.62	27.76	23.77	21.6
			282.5	129.48	116.29	109.56	103.51	96.9	84.9	78.98	74.04	63.56	57.46	42.76	38.64	32.63	27.66	23.71	21.61
			282.6	129.25	116.01	109.4	103.15	96.81	84.77	78.86	73.8	63.37	57.25	42.54	38.46	32.55	27.5	23.7	21.71
			282.7	129.13	115.82	109.32	102.88	96.6	84.75	78.71	73.61	63.25	57.2	42.24	38.45	32.4	27.38	23.86	21.68
			282.8	128.97	115.62	109.27	102.78	96.38	84.54	78.53	73.38	63.09	57.14	42.06	38.45	32.18	27.28	23.94	21.48
			282.9	128.7	115.39	109.15	102.69	96.25	84.28	78.26	73.09	62.83	57.01	41.86	38.34	31.9	27.22	23.8	21.27
			283	128.38	115.13	108.95	102.68	96.04	84.04	78.04	72.86	62.59	56.85	41.76	38.26	31.69	27.23	23.78	21.11
			283.1	128.03	114.77	108.6	102.53	95.59	83.79	77.83	72.52	62.41	56.64	41.63	38.19	31.45	27.16	23.63	20.96
			283.2	127.53	114.27	108.36	102.23	95.15	83.53	77.57	72.09	62.2	56.31	41.4	38.03	31.26	27.09	23.39	20.82
			283.3	127	113.87	108.1	101.91	94.74	83.11	77.43	71.65	62.04	56.06	41.19	37.83	31.04	27	23.22	20.79
			283.4	126.61	113.54	107.8	101.59	94.34	82.75	77.23	71.27	61.86	55.77	40.98	37.63	30.83	26.9	23.05	20.69
			283.5	126.31	113.05	107.59	101.28	93.88	82.43	76.99	70.98	61.6	55.52	40.67	37.37	30.71	26.87	22.93	20.56
			283.6	126.02	112.58	107.29	100.91	93.56	82.21	76.65	70.69	61.37	55.3	40.39	37.08	30.48	26.75	22.8	20.5
			283.7	125.86	112.11	106.96	100.46	93.15	81.95	76.49	70.4	61.21	55.14	40.18	36.83	30.25	26.59	22.82	20.47
			283.8	125.56	111.62	106.58	100.13	92.67	81.65	76.37	70.16	60.95	55.02	39.96	36.55	30.08	26.43	22.78	20.36
			283.9	125.12	111.19	106.14	99.72	92.18	81.32	76.29	69.86	60.73	54.91	39.84	36.29	29.89	26.32	22.71	20.36
			284	124.68	110.81	105.75	99.39	91.69	80.98	76.17	69.54	60.63	54.75	39.71	36.1	29.63	26.19	22.62	20.27
			284.1	124.18	110.38	105.29	98.98	91.27	80.71	75.93	69.35	60.47	54.6	39.58	35.95	29.57	26.13	22.55	20.16
			284.2	123.75	109.96	104.93	98.54	90.89	80.45	75.65	69.19	60.22	54.46	39.44	35.69	29.54	25.94	22.46	20.1
			284.3	123.3	109.54	104.44	98.14	90.57	80.14	75.44	68.84	59.89	54.1	39.24	35.32	29.55	25.55	22.33	19.91
			284.4	122.78	109.1	103.92	97.79	90.16	79.76	75.26	68.49	59.71	53.69	39.09	34.95	29.46	25.16	22.24	19.69
			284.5	122.43	108.91	103.53	97.56	89.81	79.49	75.01	68.17	59.56	53.18	38.8	34.62	29.3	24.85	22.15	19.42
			284.6	121.93	108.82	103.02	97.27	89.44	79.25	74.79	67.84	59.35	52.8	38.56	34.34	29.17	24.54	22.04	19.23
			284.7	121.55	108.63	102.53	96.99	89.09	78.98	74.44	67.51	59.15	52.46	38.37	34.14	28.96	24.38	21.87	19.1
			284.8	121.13	108.26	102.05	96.66	88.64	78.64	73.96	67.13	58.71	52.03	38.25	33.91	28.69	24.22	21.66	19.09
			284.9	120.71	107.87	101.68	96.37	88.14	78.26	73.57	66.93	58.37	51.8	38.17	33.67	28.45	24.08	21.5	19.07
			285	120.14	107.38	101.11	95.96	87.61	77.82	73.18	66.74	58.1	51.72	38.08	33.49	28.32	23.97	21.46	19.07
			285.1	119.51	106.85	100.52	95.58	87.15	77.3	72.76	66.51	57.87	51.55	38.03	33.31	28.18	23.92	21.39	19
			285.2	118.84	106.39	99.97	95.19	86.61	76.76	72.46	66.24	57.69	51.42	38.06	33.25	28.16	23.9	21.39	18.99
			285.3	118.27	105.92	99.54	94.75	85.99	76.33	72.1	65.86	57.59	51.28	38.06	33.1	28.1	23.85	21.32	18.9
			285.4	117.64	105.46	99.13	94.29	85.45	75.92	71.72	65.47	57.54	51.07	38.06	32.95	28	23.75	21.26	18.8
			285.5	117.07	105	98.62	93.75	85.04	75.49	71.29	65.09	57.33	50.76	37.93	32.76	27.85	23.54	21.05	18.63
			285.6	116.57	104.47	98.07	93.18	84.6	75.03	70.72	64.75	57.05	50.46	37.75	32.61	27.74	23.32	20.98	18.5
			285.7	116.08	103.78	97.45	92.54	84.02	74.47	70.18	64.46	56.81	50.1	37.56	32.48	27.52	23.1	20.85	18.36
			285.8	115.5	103.07	96.85	91.97	83.53	74.05	69.62	64.18	56.56	49.81	37.38	32.36	27.23	22.93	20.75	18.34
			285.9	114.93	102.51	96.29	91.53	83.01	73.71	69.18	63.92	56.27	49.55	37.21	32.28	27.03	22.83	20.61	18.31
			286	114.38	101.91	95.72	91.07	82.63	73.27	68.81	63.67	55.94	49.37	37.06	32.24	26.89	22.83	20.51	18.29
			286.1	113.89	101.35	95.16	90.56	82.28	72.87	68.43	63.44	55.62	49.09	36.87	32.08	26.74	22.78	20.53	18.33
			286.2	113.49	100.76	94.63	89.98	81.74	72.48	68.09	63.27	55.43	48.76	36.64	31.95	26.67	22.72	20.62	18.41
			286.3	113.07	100.16	94.12	89.3	81.17	72.07	67.7	63.11	55.15	48.49	36.4	31.81	26.61	22.61	20.61	18.45
			286.4	112.61	99.56	93.62	88.69	80.64	71.6	67.25	62.87	54.87	48.23	36.14	31.6	26.47	22.55	20.59	18.53
			286.5	112.07	99.04	93.16	88.22	80.16	71.06	66.79	62.67	54.55	48.04	35.91	31.41	26.29	22.42	20.51	18.51
			286.6	111.66	98.53	92.63	87.82	79.76	70.69	66.3	62.48	54.27	47.75	35.69	31.28	26.08	22.34	20.35	18.48
			286.7	111.21	98.01	92.21	87.33	79.33	70.4	65.8	62.19	53.96	47.48	35.46	31.19	25.85	22.3	20.18	18.41
			286.8	110.66	97.62	91.73	86.78	78.91	70.16	65.34	61.84	53.65	47.18	35.19	31.1	25.7	22.23	20.1	18.35
			286.9	110.15	97.33	91.33	86.33	78.4	69.8	64.98	61.51	53.29	46.9	34.91	30.88	25.48	22.09	19.95	18.28
			287	109.58	96.96	90.85	85.85	77.98	69.43	64.5	61.03	52.84	46.61	34.61	30.59	25.22	21.96	19.67	18.19
			287.1	108.98	96.5	90.34	85.27	77.62	69.07	64.11	60.65	52.47	46.29	34.32	30.4	25.05	21.87	19.51	18.2
			287.2	108.34	95.95	89.84	84.57	77.25	68.7	63.72	60.28	52.12	45.87	34	30.22	24.8	21.66	19.35	18.08
			287.3	107.67	95.42	89.35	83.93	76.8	68.25	63.29	59.79	51.63	45.42	33.59	29.95	24.6	21.41	19.22	17.91
			287.4	106.99	94.94	88.93	83.4	76.28	67.85	62.83	59.22	51.13	44.93	33.2	29.48	24.23	21.16	19	17.75
			287.5	106.4	94.49	88.48	82.94	75.73	67.45	62.32	58.57	50.63	44.47	32.8	29.07	23.91	20.94	18.8	17.54
			287.6	105.82	94.08	88.11	82.49	75.24	67.09	61.83	58.1	50.22	44.11	32.51	28.83	23.57	20.84	18.57	17.4
			287.7	105.29	93.63	87.74	82.01	74.66	66.75	61.33	57.82	49.75	43.77	32.27	28.67	23.34	20.77	18.3	17.38
			287.8	104.73	93.07	87.23	81.39	74.13	66.28	60.98	57.56	49.27	43.56	32.1	28.53	23.16	20.71	17.99	17.38
			287.9	104.16	92.4	86.69	80.83	73.58	65.72	60.63	57.4	48.93	43.42	32.04	28.47	22.99	20.72	17.81	17.39
			288	103.51	91.69	86.13	80.26	73.03	65.21	60.3	57.17	48.63	43.3	31.82	28.38	22.87	20.75	17.8	17.35
			288.1	102.81	91.13	85.6	79.68	72.5	64.73	60.02	56.94	48.33	43.06	31.52	28.37	22.86	20.71	17.82	17.23
			288.2	102.16	90.59	85.1	79.17	72.1	64.34	59.73	56.71	48.1	42.77	31.21	28.4	22.81	20.74	17.85	17.11
			288.3	101.51	90.01	84.57	78.64	71.71	63.95	59.42	56.38	47.77	42.42	30.81	28.35	22.77	20.77	17.84	16.97
			288.4	101.04	89.53	84.12	78.33	71.38	63.62	59.17	56.04	47.42	42.1	30.41	28.25	22.66	20.72	17.86	16.93
			288.5	100.57	89.06	83.65	77.97	70.9	63.3	58.79	55.69	47.08	41.68	30.01	28.06	22.43	20.59	17.77	16.9
			288.6	100.11	88.53	83.17	77.66	70.44	62.97	58.54	55.34	46.69	41.32	29.69	28.03	22.24	20.41	17.76	16.8
			288.7	99.6	88.02	82.61	77.4	70.02	62.62	58.35	54.98	46.3	40.99	29.38	27.88	22.19	20.2	17.72	16.74
			288.8	99.07	87.45	82.15	77.14	69.68	62.22	57.95	54.57	45.83	40.68	29.01	27.57	22.07	20	17.63	16.7
			288.9	98.49	86.86	81.76	76.87	69.29	61.81	57.68	54.16	45.43	40.38	28.72	27.27	21.89	19.87	17.49	16.67
			289	97.98	86.31	81.45	76.54	68.93	61.46	57.48	53.9	45.11	40.19	28.46	27.06	21.76	19.87	17.41	16.59
			289.1	97.42	85.86	81.13	76.21	68.58	61.04	57.16	53.5	44.85	39.92	28.21	26.92	21.65	19.89	17.38	16.57
			289.2	96.86	85.38	80.66	75.76	68.22	60.56	56.87	53.05	44.61	39.63	28.03	26.75	21.49	19.86	17.34	16.49
			289.3	96.24	84.86	80.01	75.27	67.69	60.07	56.49	52.7	44.43	39.37	27.86	26.52	21.4	19.79	17.33	16.34
			289.4	95.57	84.34	79.44	74.81	67.25	59.62	56.18	52.37	44.23	39.19	27.77	26.34	21.33	19.74	17.2	16.16
			289.5	94.82	83.83	78.89	74.35	66.86	59.19	55.74	51.9	43.86	39	27.58	26.09	21.2	19.69	16.9	15.87
			289.6	94.1	83.31	78.32	73.97	66.53	58.81	55.35	51.42	43.53	38.78	27.43	25.91	21.11	19.6	16.78	15.6
			289.7	93.44	82.86	77.89	73.54	66.23	58.49	55.1	51.05	43.29	38.54	27.29	25.8	21.09	19.47	16.72	15.54
			289.8	92.79	82.4	77.38	73.03	65.88	58.2	54.78	50.71	43.01	38.34	27.17	25.69	21.16	19.39	16.72	15.48
			289.9	92.08	81.93	76.83	72.46	65.49	57.86	54.45	50.35	42.76	38.22	26.98	25.54	21.14	19.3	16.73	15.35
			290	91.3	81.39	76.22	71.81	64.98	57.47	54.18	50.18	42.56	38.07	26.86	25.34	21.22	19.25	16.84	15.29
			290.1	90.49	80.82	75.56	71.23	64.45	57.06	53.89	50.01	42.33	37.94	26.73	25.14	21.36	19.19	16.89	15.33
			290.2	89.73	80.19	74.97	70.63	64.01	56.72	53.62	49.89	42.13	37.85	26.69	25.02	21.5	19.26	16.99	15.47
			290.3	88.94	79.58	74.32	70.01	63.59	56.31	53.26	49.82	41.94	37.75	26.65	25.02	21.67	19.4	17.2	15.56
			290.4	88.13	78.96	73.65	69.4	63.06	55.83	52.89	49.71	41.79	37.69	26.66	24.98	21.68	19.57	17.38	15.65
			290.5	87.44	78.49	73.01	68.97	62.6	55.34	52.54	49.6	41.7	37.73	26.69	24.95	21.74	19.76	17.49	15.76
			290.6	86.88	78.12	72.49	68.66	62.19	55.02	52.19	49.51	41.63	37.78	26.7	24.98	21.89	20.03	17.58	15.88
			290.7	86.35	77.68	71.99	68.29	61.75	54.7	51.78	49.34	41.61	37.73	26.65	24.97	22.04	20.21	17.67	15.98
			290.8	85.75	77.06	71.49	67.82	61.22	54.33	51.51	49.11	41.62	37.66	26.57	25.03	22.19	20.33	17.84	16.16
			290.9	85.12	76.38	70.85	67.28	60.73	54	51.12	48.82	41.46	37.52	26.43	25.06	22.23	20.43	18.01	16.3
			291	84.51	75.66	70.21	66.72	60.29	53.6	50.83	48.46	41.3	37.41	26.22	25.1	22.19	20.51	18.21	16.34
			291.1	83.87	74.85	69.63	66.19	59.89	53.29	50.36	48	41.03	37.23	26	25.11	22.17	20.52	18.42	16.39
			291.2	83.2	74.04	69.07	65.73	59.56	52.98	49.86	47.47	40.74	36.96	25.69	24.97	22.15	20.55	18.6	16.46
			291.3	82.53	73.34	68.51	65.24	59.22	52.57	49.36	46.94	40.41	36.65	25.45	24.76	22.12	20.5	18.66	16.52
			291.4	81.96	72.66	67.96	64.73	58.84	52.2	48.88	46.5	40.1	36.37	25.31	24.47	22.04	20.48	18.61	16.56
			291.5	81.3	71.94	67.46	64.18	58.38	51.79	48.49	46.07	39.77	36.13	25.14	24.22	22.03	20.47	18.64	16.64
			291.6	80.55	71.25	66.97	63.67	57.91	51.34	48.16	45.75	39.55	35.88	25.07	24.02	22.11	20.53	18.7	16.78
			291.7	79.82	70.57	66.45	63.1	57.46	50.94	47.81	45.43	39.35	35.62	25.14	23.8	22.17	20.54	18.7	16.9
			291.8	78.97	69.9	65.76	62.48	57	50.58	47.44	45	39.04	35.39	25.16	23.64	22.23	20.55	18.7	16.96
			291.9	78.07	69.25	64.94	61.92	56.47	50.18	47.04	44.57	38.69	35.16	25.12	23.51	22.28	20.7	18.73	17.07
			292	77.26	68.62	64.21	61.28	55.98	49.75	46.54	44.18	38.28	34.93	25.01	23.42	22.22	20.8	18.69	17.19
			292.1	76.51	67.94	63.49	60.58	55.45	49.36	46.19	43.91	37.96	34.77	25.11	23.49	22.21	20.91	18.85	17.32
			292.2	75.76	67.29	62.77	59.88	54.88	49.01	45.8	43.53	37.7	34.62	25.07	23.55	22.12	20.92	18.97	17.4
			292.3	74.94	66.69	62.09	59.27	54.39	48.68	45.36	43.09	37.46	34.46	25.01	23.55	22.13	20.85	19.01	17.56
			292.4	74.12	66.08	61.38	58.69	53.9	48.27	44.87	42.67	37.2	34.3	25.02	23.46	22.15	20.82	19.09	17.69
			292.5	73.36	65.43	60.78	58.08	53.31	47.82	44.25	42.22	36.8	34.09	24.92	23.32	22.11	20.79	19.07	17.81
			292.6	72.62	64.86	60.34	57.48	52.76	47.37	43.74	41.75	36.5	33.87	24.84	23.23	22.15	20.78	19.14	17.98
			292.7	71.88	64.25	59.86	56.84	52.23	46.97	43.2	41.29	36.14	33.55	24.76	23.09	22.17	20.83	19.22	18.11
			292.8	71.16	63.64	59.41	56.25	51.73	46.54	42.76	40.9	35.92	33.24	24.68	23.09	22.24	20.86	19.33	18.33
			292.9	70.43	63.07	58.99	55.71	51.28	46.15	42.37	40.59	35.79	33.02	24.72	23.17	22.3	20.87	19.4	18.58
			293	69.63	62.55	58.55	55.17	50.86	45.78	41.86	40.22	35.44	32.76	24.67	23.17	22.25	20.84	19.39	18.68
			293.1	68.8	61.98	58.07	54.62	50.43	45.32	41.39	39.72	35.06	32.43	24.6	23.05	22.14	20.89	19.32	18.68
			293.2	68.05	61.34	57.52	54.15	49.92	44.86	41	39.34	34.82	32.08	24.61	22.92	22.11	20.97	19.34	18.76
			293.3	67.29	60.6	56.95	53.64	49.42	44.34	40.68	38.93	34.52	31.81	24.58	22.84	22.09	21.05	19.35	18.88
			293.4	66.6	59.87	56.43	53.22	49.1	43.89	40.32	38.4	34.18	31.53	24.52	22.76	21.95	21.12	19.33	18.94
			293.5	65.93	59.22	55.82	52.75	48.71	43.43	39.92	37.87	33.9	31.29	24.44	22.71	21.74	21.14	19.25	19.03
			293.6	65.19	58.46	55.13	52.18	48.25	42.97	39.56	37.29	33.65	30.98	24.32	22.62	21.59	21.1	19.18	19.1
			293.7	64.53	57.69	54.47	51.61	47.77	42.55	39.19	36.8	33.36	30.66	24.18	22.55	21.56	21.09	19.11	19.13
			293.8	63.86	56.93	53.84	51.04	47.27	42.19	38.72	36.24	32.97	30.32	24.02	22.43	21.54	21.05	19.14	19.22
			293.9	63.1	56.06	53.1	50.35	46.72	41.71	38.23	35.72	32.57	29.86	23.88	22.28	21.48	20.97	19.2	19.27
			294	62.32	55.21	52.33	49.71	46.28	41.21	37.81	35.31	32.18	29.44	23.81	22.21	21.36	20.89	19.25	19.29
			294.1	61.51	54.45	51.61	49.11	45.95	40.73	37.47	34.97	31.75	29.1	23.74	22.1	21.27	20.82	19.23	19.18
			294.2	60.68	53.7	50.89	48.47	45.54	40.11	37.18	34.74	31.43	28.84	23.67	21.98	21.19	20.78	19.19	19.06
			294.3	59.88	52.93	50.26	47.86	45.08	39.57	36.82	34.48	31.09	28.66	23.57	21.79	21.15	20.7	19.11	19.02
			294.4	59.12	52.25	49.48	47.3	44.61	38.99	36.5	34.2	30.8	28.48	23.47	21.62	21.03	20.67	19.01	19.01
			294.5	58.36	51.71	48.81	46.76	44.14	38.45	36.28	34	30.58	28.32	23.51	21.57	20.94	20.64	18.97	19.08
			294.6	57.54	51.06	48.07	46.17	43.57	37.91	36.03	33.75	30.35	28.15	23.54	21.53	20.87	20.6	18.92	19.08
			294.7	56.58	50.33	47.34	45.57	42.99	37.35	35.77	33.45	30.1	27.91	23.49	21.52	20.82	20.57	18.92	19.09
			294.8	55.63	49.65	46.64	44.97	42.44	36.81	35.47	33.04	29.84	27.7	23.38	21.44	20.76	20.49	18.9	19.08
			294.9	54.81	49.03	45.98	44.33	42.04	36.38	35	32.53	29.42	27.44	23.21	21.33	20.62	20.35	18.82	18.99
			295	53.97	48.41	45.23	43.63	41.42	35.9	34.54	32.08	29.03	27.2	23	21.26	20.53	20.2	18.84	18.91
			295.1	53.17	47.76	44.59	42.95	40.8	35.32	34.11	31.64	28.71	26.99	22.81	21.19	20.47	20.14	18.85	18.86
			295.2	52.33	47.04	44.04	42.29	40.23	34.85	33.69	31.24	28.52	26.76	22.65	21.02	20.4	19.99	18.78	18.81
			295.3	51.56	46.34	43.45	41.69	39.7	34.4	33.32	30.85	28.34	26.5	22.5	20.88	20.37	19.89	18.81	18.79
			295.4	50.75	45.61	42.82	41.13	39.14	33.95	32.91	30.48	28.16	26.28	22.28	20.76	20.29	19.85	18.76	18.74
			295.5	49.91	44.94	42.24	40.6	38.56	33.56	32.47	30.24	27.92	26.08	22.11	20.66	20.28	19.85	18.71	18.67
			295.6	49.1	44.35	41.52	40.03	37.99	33.11	32.02	29.92	27.55	25.82	21.98	20.52	20.2	19.89	18.72	18.55
			295.7	48.36	43.74	40.79	39.42	37.37	32.76	31.64	29.6	27.16	25.57	21.87	20.42	20.06	19.86	18.73	18.44
			295.8	47.66	43.2	40.19	38.88	36.9	32.51	31.36	29.36	26.79	25.3	21.75	20.37	19.97	19.74	18.69	18.22
			295.9	46.87	42.56	39.53	38.31	36.41	32.24	31.14	29.17	26.5	25.04	21.65	20.31	19.86	19.7	18.61	18.06
			296	46.08	41.85	38.84	37.74	35.88	31.85	30.79	28.95	26.15	24.74	21.47	20.21	19.66	19.62	18.41	17.9
			296.1	45.26	41.16	38.14	37.21	35.38	31.47	30.46	28.64	25.9	24.43	21.32	20.08	19.45	19.49	18.32	17.76
			296.2	44.46	40.52	37.46	36.62	34.85	31.09	30.14	28.34	25.6	24.06	21.16	19.9	19.31	19.4	18.31	17.62
			296.3	43.73	39.88	36.71	35.96	34.26	30.59	29.81	28.02	25.33	23.68	20.92	19.7	19.25	19.34	18.24	17.52
			296.4	43.04	39.23	35.96	35.37	33.71	30.23	29.41	27.72	25.07	23.32	20.63	19.46	19.14	19.19	18.1	17.32
			296.5	42.38	38.61	35.27	34.82	33.17	29.87	28.96	27.39	24.7	22.94	20.3	19.26	18.92	18.94	17.92	17.1
			296.6	41.73	38.04	34.64	34.31	32.69	29.5	28.53	27	24.32	22.63	19.98	19.12	18.75	18.74	17.75	16.88
			296.7	41.03	37.43	34	33.78	32.09	29.07	28.09	26.64	24.01	22.31	19.7	18.98	18.59	18.53	17.61	16.7
			296.8	40.36	36.76	33.43	33.21	31.54	28.65	27.65	26.34	23.7	22	19.53	18.84	18.49	18.35	17.49	16.44
			296.9	39.66	36.08	32.92	32.65	30.91	28.16	27.1	25.99	23.37	21.66	19.33	18.65	18.32	18.11	17.31	16.17
			297	39.01	35.49	32.48	32.16	30.39	27.72	26.57	25.63	23.08	21.37	19.12	18.5	18.09	17.88	17.17	15.96
			297.1	38.42	35	32.05	31.68	30.01	27.24	26.12	25.35	22.88	21.06	18.88	18.43	17.89	17.65	17.09	15.77
			297.2	37.86	34.54	31.67	31.23	29.6	26.79	25.7	25.01	22.64	20.8	18.55	18.26	17.69	17.39	16.94	15.63
			297.3	37.21	34.02	31.22	30.78	29.14	26.3	25.28	24.59	22.36	20.5	18.27	18.01	17.47	17.1	16.71	15.45
			297.4	36.59	33.56	30.72	30.31	28.63	25.86	24.8	24.15	22.12	20.17	18.01	17.69	17.26	16.91	16.47	15.36
			297.5	36.06	33.09	30.24	29.89	28.12	25.61	24.33	23.71	21.82	19.88	17.81	17.45	17.09	16.77	16.27	15.33
			297.6	35.53	32.64	29.77	29.44	27.65	25.33	23.9	23.26	21.48	19.45	17.64	17.21	16.87	16.6	16.06	15.23
			297.7	34.97	32.19	29.33	28.97	27.26	25.06	23.55	22.88	21.14	19.1	17.56	17.03	16.75	16.55	15.94	15.13
			297.8	34.38	31.57	28.86	28.35	26.84	24.71	23.14	22.41	20.82	18.77	17.4	16.85	16.59	16.44	15.78	14.94
			297.9	33.75	30.94	28.41	27.79	26.39	24.34	22.72	21.93	20.46	18.44	17.13	16.61	16.31	16.29	15.53	14.75
			298	33.2	30.37	28.04	27.34	25.95	23.98	22.36	21.51	20.13	18.16	16.87	16.42	16.07	16.08	15.24	14.59
			298.1	32.63	29.77	27.57	26.88	25.47	23.62	21.94	21.14	19.81	17.88	16.6	16.19	15.89	15.83	14.92	14.42
			298.2	32.02	29.18	27.02	26.36	24.91	23.21	21.53	20.78	19.53	17.59	16.34	15.98	15.66	15.6	14.64	14.24
			298.3	31.41	28.64	26.5	25.84	24.43	22.81	21.1	20.38	19.2	17.25	16.07	15.73	15.34	15.41	14.28	14
			298.4	30.74	28.09	25.98	25.31	24.05	22.44	20.62	19.94	18.82	16.87	15.65	15.51	14.98	15.15	14	13.68
			298.5	30.09	27.54	25.38	24.74	23.65	22	20.2	19.53	18.44	16.53	15.2	15.31	14.68	14.89	13.8	13.37
			298.6	29.49	27.05	24.82	24.15	23.2	21.56	19.83	19.22	18.07	16.28	14.89	15.18	14.5	14.75	13.57	13.13
			298.7	28.86	26.6	24.25	23.55	22.69	21.11	19.52	18.9	17.75	16.06	14.66	15.03	14.35	14.61	13.34	12.93
			298.8	28.23	26.12	23.64	22.89	22.14	20.63	19.2	18.49	17.47	15.8	14.46	14.81	14.2	14.5	13.18	12.74
			298.9	27.66	25.61	23.14	22.33	21.62	20.19	18.97	18.17	17.24	15.47	14.27	14.67	14.08	14.37	13.04	12.58
			299	27.11	25.03	22.74	21.86	21.1	19.71	18.63	17.84	16.98	15.11	13.95	14.46	13.95	14.17	12.81	12.39
			299.1	26.45	24.43	22.22	21.31	20.54	19.13	18.2	17.44	16.69	14.76	13.58	14.11	13.66	13.96	12.51	12.21
			299.2	25.86	23.87	21.71	20.86	20.03	18.63	17.73	17.04	16.39	14.41	13.2	13.76	13.39	13.71	12.24	12.02
			299.3	25.37	23.36	21.28	20.52	19.65	18.28	17.38	16.7	16.1	14.13	12.86	13.48	13.21	13.49	12.1	11.89
			299.4	24.92	22.91	20.87	20.21	19.29	17.92	17.03	16.34	15.77	13.91	12.51	13.22	13.04	13.28	11.93	11.78
			299.5	24.43	22.42	20.41	19.9	18.86	17.52	16.56	15.98	15.39	13.71	12.13	12.93	12.87	13.09	11.71	11.65
			299.6	23.89	21.86	19.94	19.58	18.39	17.15	16.09	15.62	15.09	13.55	11.82	12.66	12.63	12.87	11.58	11.54
			299.7	23.41	21.31	19.55	19.26	17.91	16.73	15.77	15.35	14.87	13.46	11.66	12.52	12.45	12.74	11.45	11.48
			299.8	22.9	20.76	19.13	18.83	17.49	16.29	15.48	15.12	14.69	13.38	11.53	12.45	12.38	12.58	11.3	11.41
			299.9	22.41	20.25	18.75	18.46	17.1	15.91	15.11	14.83	14.51	13.17	11.37	12.36	12.26	12.4	11.07	11.27
			300	21.94	19.76	18.37	17.99	16.7	15.55	14.75	14.53	14.25	12.93	11.18	12.17	12.06	12.24	10.82	11.08
			300.1	21.46	19.32	17.98	17.54	16.31	15.19	14.43	14.15	13.96	12.71	10.94	11.93	11.82	12.05	10.55	10.91
			300.2	21.05	18.91	17.6	17.17	16	14.8	14.23	13.86	13.71	12.48	10.7	11.75	11.6	11.9	10.36	10.79
			300.3	20.56	18.45	17.16	16.74	15.66	14.36	14.01	13.54	13.38	12.23	10.45	11.56	11.37	11.69	10.13	10.63
			300.4	20.1	18.01	16.68	16.35	15.27	13.97	13.8	13.23	13.06	11.99	10.24	11.36	11.18	11.52	9.85	10.47
			300.5	19.62	17.52	16.26	16.01	14.94	13.65	13.61	12.97	12.81	11.84	10.04	11.28	11.06	11.48	9.66	10.28
			300.6	19.22	17.06	15.91	15.65	14.7	13.39	13.4	12.71	12.52	11.66	9.82	11.2	10.92	11.43	9.46	10.05
			300.7	18.8	16.56	15.54	15.24	14.37	13.15	13.18	12.48	12.17	11.49	9.55	11.11	10.72	11.31	9.28	9.86
			300.8	18.3	16.09	15.17	14.82	14.01	12.81	12.94	12.18	11.83	11.26	9.27	10.95	10.42	11.11	9.13	9.61
			300.9	17.83	15.63	14.78	14.4	13.63	12.48	12.73	11.9	11.59	11.12	9.08	10.81	10.19	10.94	9.05	9.37
			301	17.35	15.28	14.41	14.01	13.23	12.21	12.47	11.63	11.36	10.9	8.9	10.64	10.01	10.67	8.94	9.22
			301.1	16.91	14.99	14.06	13.7	12.85	11.95	12.19	11.38	11.09	10.65	8.66	10.37	9.79	10.4	8.74	9.01
			301.2	16.54	14.76	13.72	13.43	12.52	11.75	11.86	11.09	10.8	10.37	8.4	10.06	9.59	10.14	8.55	8.79
			301.3	16.23	14.52	13.38	13.12	12.21	11.53	11.56	10.83	10.53	10.12	8.29	9.84	9.47	9.9	8.41	8.57
			301.4	15.93	14.25	13.06	12.75	11.98	11.29	11.26	10.59	10.25	9.85	8.16	9.6	9.27	9.77	8.28	8.32
			301.5	15.65	14.03	12.8	12.44	11.77	11.09	11.07	10.37	10.08	9.65	8.06	9.46	9.15	9.65	8.23	8.1
			301.6	15.33	13.68	12.52	12.25	11.49	10.86	10.97	10.21	10.01	9.48	8	9.34	9.09	9.54	8.17	7.96
			301.7	15	13.32	12.25	12.04	11.17	10.66	10.89	10.12	9.97	9.31	7.94	9.1	9.05	9.44	8.11	7.86
			301.8	14.78	13.02	12.01	11.86	10.88	10.47	10.8	9.96	9.87	9.17	7.9	8.81	9.01	9.27	8.04	7.81
			301.9	14.52	12.73	11.83	11.65	10.63	10.31	10.71	9.78	9.73	9.13	7.91	8.55	8.92	9.1	8.04	7.74
			302	14.23	12.4	11.6	11.41	10.48	10.08	10.51	9.54	9.52	8.99	7.81	8.29	8.73	8.88	8.02	7.64
			302.1	13.96	12.09	11.38	11.22	10.35	9.82	10.32	9.29	9.27	8.83	7.64	8.02	8.52	8.6	7.96	7.52
			302.2	13.73	11.79	11.21	11.05	10.27	9.58	10.07	9.03	8.98	8.63	7.4	7.69	8.36	8.34	7.79	7.35
			302.3	13.5	11.55	10.92	10.82	10.17	9.35	9.83	8.74	8.76	8.49	7.21	7.45	8.16	8.12	7.57	7.2
			302.4	13.28	11.32	10.65	10.52	10.07	9.17	9.65	8.48	8.54	8.41	7.06	7.34	8.01	7.92	7.44	7.03
			302.5	13.08	11.12	10.42	10.25	9.99	8.98	9.53	8.28	8.35	8.39	6.97	7.28	7.96	7.74	7.36	6.84
			302.6	12.79	10.93	10.11	9.86	9.78	8.76	9.34	7.96	8.17	8.25	6.87	7.13	7.83	7.53	7.23	6.6
			302.7	12.49	10.66	9.76	9.48	9.54	8.52	9.06	7.68	7.97	8.06	6.73	6.97	7.65	7.33	7.05	6.32
			302.8	12.23	10.38	9.45	9.14	9.34	8.33	8.88	7.45	7.82	7.93	6.7	6.88	7.49	7.16	6.94	6.04
			302.9	11.96	10.2	9.24	8.87	9.2	8.16	8.75	7.22	7.62	7.77	6.69	6.73	7.32	6.99	6.76	5.78
			303	11.67	10.01	8.99	8.6	9.04	7.98	8.64	6.94	7.38	7.6	6.59	6.52	7.07	6.81	6.54	5.55
			303.1	11.3	9.82	8.78	8.27	8.77	7.76	8.49	6.73	7.19	7.41	6.39	6.27	6.78	6.66	6.39	5.44
			303.2	10.89	9.6	8.57	7.95	8.51	7.54	8.34	6.51	7	7.27	6.22	6.04	6.47	6.56	6.25	5.38
			303.3	10.52	9.39	8.37	7.67	8.23	7.32	8.22	6.32	6.84	7.19	6.12	5.85	6.21	6.44	6.17	5.35
			303.4	10.2	9.17	8.14	7.46	7.9	7.09	8.15	6.15	6.76	7.08	6.11	5.7	6.05	6.33	6.1	5.34
			303.5	9.92	9.01	7.92	7.29	7.64	6.9	8.07	6.04	6.65	6.98	6.08	5.55	5.9	6.19	6.02	5.27
			303.6	9.63	8.86	7.65	7.1	7.37	6.74	8	5.92	6.54	6.86	6	5.37	5.75	6.09	5.93	5.16
			303.7	9.37	8.7	7.44	6.89	7.14	6.61	7.85	5.73	6.36	6.66	5.9	5.13	5.55	5.93	5.78	4.94
			303.8	9.07	8.5	7.22	6.62	6.86	6.45	7.66	5.55	6.13	6.37	5.77	4.83	5.31	5.62	5.54	4.72
			303.9	8.79	8.33	7.01	6.38	6.5	6.25	7.48	5.42	5.97	6.16	5.72	4.6	5.15	5.4	5.4	4.56
			304	8.54	8.14	6.79	6.13	6.23	6.03	7.4	5.33	5.9	6.13	5.76	4.45	5.07	5.24	5.4	4.44
			304.1	8.25	7.98	6.53	5.85	5.94	5.82	7.34	5.3	5.87	6.15	5.82	4.44	5.09	5.13	5.43	4.45
			304.2	7.94	7.82	6.26	5.59	5.75	5.6	7.2	5.19	5.75	6.03	5.73	4.38	5.05	5.01	5.33	4.42
			304.3	7.59	7.54	5.98	5.34	5.5	5.3	6.94	5.03	5.58	5.87	5.55	4.26	4.88	4.84	5.1	4.25
			304.4	7.27	7.18	5.69	5.08	5.24	5.01	6.75	4.87	5.49	5.71	5.42	4.2	4.73	4.71	4.96	4.09
			304.5	6.99	6.84	5.42	4.82	4.98	4.7	6.58	4.71	5.41	5.59	5.29	4.12	4.6	4.55	4.81	3.95
			304.6	6.74	6.48	5.22	4.56	4.75	4.42	6.4	4.56	5.3	5.44	5.13	3.99	4.47	4.38	4.75	3.85
			304.7	6.47	6.19	4.98	4.39	4.5	4.19	6.21	4.4	5.2	5.35	4.91	3.86	4.33	4.22	4.7	3.74
			304.8	6.29	6	4.73	4.29	4.31	3.97	6	4.24	5.04	5.26	4.72	3.76	4.21	4.04	4.63	3.69
			304.9	6.11	5.82	4.54	4.19	4.16	3.71	5.72	4.07	4.84	5.15	4.55	3.62	4.02	3.88	4.54	3.6
			305	5.94	5.67	4.34	4.02	4.08	3.48	5.45	3.85	4.59	5.08	4.47	3.54	3.76	3.69	4.37	3.53
			305.1	5.82	5.49	4.24	3.88	3.98	3.28	5.27	3.72	4.43	5.02	4.47	3.59	3.58	3.62	4.2	3.51
			305.2	5.75	5.32	4.2	3.81	3.91	3.07	5.07	3.6	4.26	4.79	4.41	3.63	3.35	3.54	3.99	3.41
			305.3	5.72	5.17	4.17	3.77	3.83	2.9	4.88	3.47	4.12	4.55	4.37	3.64	3.18	3.5	3.75	3.24
			305.4	5.67	4.98	4.12	3.71	3.68	2.74	4.65	3.38	3.99	4.32	4.28	3.58	3.05	3.44	3.45	3.1
			305.5	5.64	4.85	4.08	3.65	3.58	2.63	4.5	3.35	3.97	4.24	4.25	3.62	2.96	3.39	3.31	3.02
			305.6	5.5	4.72	4.04	3.6	3.43	2.45	4.38	3.29	3.92	4.2	4.19	3.62	2.89	3.3	3.2	2.98
			305.7	5.39	4.59	4.03	3.6	3.33	2.28	4.31	3.2	3.82	4.08	4.07	3.52	2.83	3.2	3.03	2.91
			305.8	5.2	4.45	3.98	3.56	3.15	2.09	4.22	3.14	3.74	3.96	3.96	3.43	2.7	3.19	2.91	2.97
			305.9	5.06	4.28	3.92	3.48	3	1.88	4.08	3.12	3.63	3.85	3.86	3.37	2.52	3.13	2.79	3.05
			306	5	4.19	3.94	3.5	2.94	1.75	4.01	3.08	3.53	3.78	3.75	3.34	2.36	3.04	2.68	3.09
			306.1	4.9	4.15	3.9	3.49	2.87	1.63	3.9	3.05	3.42	3.66	3.62	3.28	2.18	2.94	2.57	3.1
			306.2	4.86	4.04	3.72	3.41	2.76	1.45	3.77	2.98	3.32	3.55	3.42	3.19	2.02	2.82	2.42	3.12
			306.3	4.84	3.97	3.61	3.38	2.67	1.38	3.61	2.89	3.21	3.43	3.16	3.15	1.91	2.68	2.24	3.01
			306.4	4.77	3.9	3.49	3.39	2.62	1.37	3.39	2.84	3.11	3.33	3.01	3.17	1.87	2.6	2.15	2.93
			306.5	4.7	3.8	3.36	3.41	2.52	1.29	3.22	2.75	2.93	3.18	2.8	3.18	1.82	2.53	2.04	2.77
			306.6	4.64	3.77	3.18	3.41	2.45	1.21	2.98	2.71	2.79	3	2.61	3.1	1.76	2.44	1.95	2.55
			306.7	4.65	3.72	3.04	3.43	2.48	1.18	2.77	2.67	2.64	2.81	2.39	3.05	1.69	2.36	1.91	2.37
			306.8	4.55	3.63	2.9	3.31	2.43	1.13	2.58	2.58	2.51	2.65	2.16	3.03	1.67	2.32	1.87	2.22
			306.9	4.52	3.58	2.86	3.23	2.4	1.13	2.38	2.43	2.42	2.53	1.93	2.91	1.7	2.29	1.81	2.08
			307	4.34	3.43	2.77	3.13	2.35	1.06	2.2	2.33	2.42	2.51	1.87	2.9	1.79	2.32	1.82	2.06
			307.1	4.22	3.31	2.69	3.07	2.35	0.96	2.07	2.23	2.42	2.5	1.85	2.9	1.87	2.39	1.87	2.01
			307.2	4.15	3.18	2.54	3.01	2.38	0.9	1.98	2.13	2.41	2.48	1.82	2.89	1.89	2.39	1.9	1.98
			307.3	4.08	3.06	2.38	2.94	2.36	0.85	1.83	2.03	2.36	2.38	1.72	2.86	1.82	2.32	1.83	1.97
			307.4	4.06	2.91	2.24	2.88	2.34	0.76	1.61	1.9	2.21	2.17	1.55	2.79	1.72	2.22	1.65	1.85
			307.5	4.06	2.72	2.18	2.86	2.33	0.73	1.4	1.73	2.07	2.01	1.37	2.65	1.55	2.1	1.44	1.69
			307.6	4.08	2.61	2.15	2.84	2.33	0.7	1.33	1.64	1.95	1.96	1.24	2.46	1.45	2.02	1.32	1.55
			307.7	4.13	2.63	2.15	2.85	2.35	0.7	1.27	1.52	1.83	1.94	1.17	2.28	1.35	1.99	1.22	1.5
			307.8	4.22	2.67	2.17	2.89	2.41	0.76	1.21	1.47	1.77	1.94	1.11	2.19	1.31	1.98	1.19	1.49
			307.9	4.26	2.67	2.16	2.93	2.44	0.8	1.25	1.46	1.82	2.02	1.14	2.22	1.29	2.09	1.21	1.52
			308	4.34	2.73	2.21	2.97	2.51	0.85	1.25	1.39	1.81	1.97	1.16	2.21	1.21	2.14	1.12	1.6
			308.1	4.35	2.7	2.27	2.98	2.48	0.95	1.19	1.26	1.77	1.87	1.1	2.1	1.06	2.11	0.92	1.53
			308.2	4.39	2.64	2.31	2.98	2.46	1.02	1.13	1.14	1.73	1.77	1.07	2	0.93	2	0.8	1.47
			308.3	4.47	2.63	2.43	3.02	2.46	1.11	1.09	1.11	1.68	1.7	1	1.97	0.92	1.92	0.72	1.43
			308.4	4.52	2.65	2.51	3.08	2.41	1.17	0.99	1.08	1.59	1.6	0.85	1.87	0.88	1.83	0.6	1.3
			308.5	4.45	2.64	2.5	2.99	2.34	1.24	0.86	1.05	1.48	1.6	0.71	1.72	0.85	1.69	0.55	1.22
			308.6	4.37	2.65	2.37	2.89	2.27	1.27	0.78	1.03	1.42	1.59	0.54	1.6	0.82	1.62	0.58	1.16
			308.7	4.27	2.65	2.29	2.8	2.23	1.31	0.75	1.07	1.39	1.61	0.44	1.55	0.84	1.58	0.69	1.11
			308.8	4.1	2.6	2.18	2.73	2.14	1.3	0.72	1.02	1.28	1.55	0.33	1.47	0.82	1.51	0.73	1
			308.9	3.98	2.53	2.05	2.64	2.07	1.31	0.7	0.92	1.15	1.41	0.23	1.39	0.74	1.44	0.73	0.85
			309	3.83	2.43	1.94	2.53	2.01	1.31	0.71	0.95	1.11	1.37	0.24	1.37	0.68	1.42	0.8	0.75
			309.1	3.67	2.32	1.78	2.38	1.94	1.24	0.71	0.95	1.07	1.31	0.23	1.3	0.67	1.34	0.82	0.62
			309.2	3.55	2.21	1.72	2.28	1.86	1.2	0.79	0.92	1.02	1.27	0.21	1.23	0.72	1.31	0.84	0.48
			309.3	3.41	2.1	1.61	2.18	1.72	1.1	0.83	0.91	1.01	1.25	0.24	1.16	0.81	1.36	0.87	0.43
			309.4	3.19	1.87	1.44	1.94	1.51	0.95	0.88	0.9	0.96	1.21	0.28	1.08	0.89	1.41	0.84	0.41
			309.5	3.04	1.66	1.44	1.79	1.37	0.88	0.93	0.91	0.9	1.17	0.33	1.1	0.99	1.51	0.86	0.34
			309.6	2.85	1.5	1.38	1.59	1.28	0.8	0.94	0.93	0.83	1.15	0.45	1.1	1.06	1.65	0.94	0.32
			309.7	2.7	1.38	1.3	1.4	1.22	0.66	0.92	0.86	0.75	1.11	0.54	1.03	1.03	1.67	0.98	0.23
			309.8	2.62	1.26	1.25	1.23	1.19	0.64	0.96	0.87	0.79	1.16	0.66	1.02	1.07	1.66	1.04	0.19
			309.9	2.51	1.1	1.22	1.06	1.19	0.6	0.98	0.81	0.88	1.18	0.74	0.98	1.08	1.65	1.04	0.21
			310	2.36	1.02	1.26	0.9	1.15	0.54	0.97	0.75	0.9	1.15	0.77	0.93	1.02	1.55	0.99	0.15
			310.1	2.24	0.87	1.24	0.77	1.06	0.46	0.87	0.69	0.84	1.13	0.73	0.77	0.9	1.42	0.92	0
			310.2	2.15	0.73	1.22	0.65	0.98	0.43	0.74	0.67	0.76	1.08	0.69	0.68	0.75	1.27	0.8	-0.11
			310.3	2.19	0.74	1.26	0.66	0.96	0.46	0.61	0.67	0.64	0.96	0.63	0.61	0.55	1.12	0.73	-0.2
			310.4	2.25	0.75	1.33	0.74	0.89	0.48	0.52	0.67	0.57	0.88	0.5	0.54	0.34	0.99	0.67	-0.23
			310.5	2.19	0.71	1.34	0.71	0.78	0.4	0.42	0.65	0.45	0.82	0.39	0.43	0.16	0.91	0.61	-0.26
			310.6	2.15	0.75	1.41	0.69	0.74	0.37	0.41	0.63	0.38	0.8	0.34	0.35	0.05	0.88	0.59	-0.25
			310.7	2.17	0.78	1.51	0.67	0.76	0.39	0.4	0.63	0.37	0.85	0.32	0.29	0.01	0.87	0.61	-0.24
			310.8	2.18	0.83	1.57	0.66	0.74	0.41	0.4	0.68	0.39	0.85	0.33	0.32	-0.03	0.84	0.67	-0.25
			310.9	2.16	0.85	1.55	0.63	0.7	0.36	0.34	0.71	0.39	0.77	0.34	0.42	-0.07	0.74	0.71	-0.26
			311	2.12	0.81	1.5	0.58	0.63	0.27	0.33	0.75	0.43	0.7	0.32	0.5	-0.13	0.69	0.68	-0.26
			311.1	2.04	0.7	1.4	0.49	0.57	0.15	0.35	0.76	0.45	0.62	0.35	0.6	-0.18	0.67	0.64	-0.29
			311.2	1.88	0.65	1.29	0.4	0.48	0.04	0.36	0.78	0.4	0.49	0.37	0.67	-0.22	0.59	0.6	-0.35
			311.3	1.64	0.5	1.07	0.26	0.3	-0.16	0.31	0.8	0.32	0.41	0.33	0.73	-0.2	0.43	0.51	-0.5
			311.4	1.41	0.33	0.85	0.09	0.12	-0.38	0.32	0.9	0.27	0.4	0.36	0.83	-0.13	0.36	0.56	-0.59
			311.5	1.26	0.24	0.75	-0.03	0.03	-0.51	0.39	1.02	0.25	0.42	0.38	0.93	0	0.36	0.64	-0.57
			311.6	1.09	0.1	0.59	-0.15	-0.08	-0.62	0.44	1.1	0.26	0.43	0.36	1	0.07	0.45	0.72	-0.54
			311.7	0.96	0	0.42	-0.3	-0.16	-0.65	0.45	1.09	0.24	0.41	0.29	1	0.05	0.46	0.75	-0.53
			311.8	0.88	-0.09	0.23	-0.42	-0.24	-0.72	0.46	1.05	0.29	0.4	0.26	1.04	0.04	0.45	0.76	-0.47
			311.9	0.81	-0.15	0.14	-0.49	-0.33	-0.79	0.49	1.04	0.36	0.43	0.31	1.09	0.06	0.46	0.74	-0.36
			312	0.73	-0.16	0.11	-0.54	-0.46	-0.87	0.46	0.93	0.39	0.37	0.31	1.05	-0.04	0.39	0.61	-0.38
			312.1	0.7	-0.15	0.06	-0.56	-0.53	-0.94	0.5	0.87	0.46	0.4	0.39	1.05	-0.07	0.37	0.54	-0.35
			312.2	0.65	-0.16	-0.02	-0.66	-0.58	-1.03	0.57	0.87	0.52	0.52	0.44	1.12	-0.03	0.42	0.51	-0.31
			312.3	0.66	-0.18	-0.07	-0.74	-0.59	-1.1	0.58	0.88	0.5	0.53	0.43	1.14	-0.04	0.42	0.44	-0.32
			312.4	0.74	-0.17	-0.06	-0.75	-0.56	-1.07	0.63	0.85	0.47	0.51	0.49	1.17	-0.02	0.41	0.36	-0.3
			312.5	0.85	-0.15	-0.04	-0.75	-0.5	-1.02	0.6	0.81	0.43	0.47	0.53	1.25	0	0.37	0.28	-0.25
			312.6	0.93	-0.09	0.06	-0.68	-0.38	-0.9	0.5	0.78	0.41	0.44	0.48	1.25	-0.05	0.28	0.18	-0.23
			312.7	1.01	-0.01	0.19	-0.58	-0.25	-0.79	0.42	0.68	0.4	0.39	0.41	1.25	-0.11	0.18	0.09	-0.31
			312.8	1.04	0.12	0.29	-0.52	-0.12	-0.7	0.35	0.61	0.41	0.42	0.37	1.23	-0.21	0.12	0.1	-0.31
			312.9	1.04	0.23	0.34	-0.49	-0.11	-0.61	0.3	0.58	0.43	0.43	0.26	1.2	-0.26	0.02	0.1	-0.26
			313	1.06	0.27	0.37	-0.42	-0.13	-0.56	0.36	0.61	0.5	0.46	0.15	1.18	-0.28	0.02	0.05	-0.19
			313.1	1.07	0.29	0.36	-0.38	-0.15	-0.58	0.38	0.6	0.53	0.42	0.06	1.16	-0.32	0	-0.01	-0.14
			313.2	1.11	0.32	0.35	-0.34	-0.19	-0.56	0.4	0.62	0.49	0.44	0.12	1.17	-0.37	-0.02	-0.02	-0.11
			313.3	1.2	0.36	0.34	-0.26	-0.19	-0.52	0.3	0.58	0.32	0.43	0.14	1.14	-0.49	-0.08	-0.08	-0.11
			313.4	1.26	0.41	0.31	-0.18	-0.15	-0.49	0.22	0.53	0.15	0.35	0.13	1.18	-0.61	-0.15	-0.18	-0.11
			313.5	1.29	0.44	0.27	-0.11	-0.07	-0.49	0.21	0.43	0.04	0.28	0.17	1.22	-0.71	-0.12	-0.19	-0.06
			313.6	1.25	0.38	0.25	-0.06	-0.04	-0.48	0.25	0.35	0	0.32	0.29	1.29	-0.67	-0.08	-0.17	0.03
			313.7	1.23	0.29	0.2	-0.09	0.03	-0.41	0.26	0.29	-0.07	0.32	0.35	1.33	-0.6	-0.09	-0.22	0.04
			313.8	1.19	0.23	0.1	-0.12	0.1	-0.35	0.28	0.2	-0.06	0.3	0.39	1.35	-0.51	-0.12	-0.32	-0.02
			313.9	1.1	0.12	0.04	-0.12	0.13	-0.41	0.3	0.17	-0.01	0.29	0.42	1.38	-0.44	-0.12	-0.41	-0.11
			314	0.97	0.01	-0.08	-0.15	0.16	-0.51	0.33	0.13	0.04	0.32	0.41	1.36	-0.44	-0.09	-0.45	-0.21
			314.1	0.87	-0.06	-0.14	-0.13	0.19	-0.62	0.34	0.08	0.11	0.34	0.41	1.28	-0.43	-0.03	-0.51	-0.28
			314.2	0.86	-0.07	-0.13	-0.09	0.24	-0.6	0.4	0.01	0.15	0.38	0.33	1.21	-0.32	0.06	-0.57	-0.3
			314.3	0.87	-0.1	-0.1	-0.07	0.31	-0.56	0.42	-0.02	0.16	0.4	0.32	1.18	-0.21	0.11	-0.54	-0.3
			314.4	0.82	-0.07	-0.09	-0.04	0.37	-0.49	0.28	-0.1	0.06	0.35	0.21	1.11	-0.19	0.02	-0.6	-0.41
			314.5	0.83	-0.1	-0.07	0.03	0.41	-0.41	0.13	-0.18	-0.04	0.37	0.11	0.99	-0.24	-0.06	-0.72	-0.55
			314.6	0.92	-0.13	-0.04	0.02	0.47	-0.32	0.05	-0.22	-0.14	0.34	0.03	0.89	-0.3	-0.02	-0.79	-0.61
			314.7	1.04	-0.12	0.04	0.08	0.61	-0.23	0	-0.26	-0.21	0.32	-0.07	0.8	-0.34	0	-0.91	-0.65
			314.8	1.07	-0.14	0.07	0.04	0.64	-0.2	-0.1	-0.33	-0.24	0.29	-0.17	0.71	-0.45	-0.04	-1.03	-0.73
			314.9	1.08	-0.13	0.07	-0.03	0.61	-0.24	-0.15	-0.41	-0.28	0.26	-0.25	0.61	-0.52	-0.11	-1.18	-0.86
			315	1.07	-0.13	0.08	-0.04	0.56	-0.28	-0.17	-0.45	-0.28	0.23	-0.26	0.59	-0.54	-0.15	-1.25	-0.96
			315.1	1.02	-0.13	0.1	-0.07	0.5	-0.36	-0.14	-0.45	-0.27	0.19	-0.25	0.58	-0.5	-0.17	-1.27	-1.02
			315.2	0.97	-0.14	0.08	-0.07	0.43	-0.37	-0.14	-0.44	-0.29	0.06	-0.29	0.59	-0.45	-0.2	-1.29	-1.12
			315.3	0.92	-0.2	0	-0.07	0.32	-0.37	-0.14	-0.45	-0.37	-0.04	-0.37	0.58	-0.42	-0.28	-1.3	-1.15
			315.4	0.81	-0.3	-0.09	-0.15	0.17	-0.39	-0.21	-0.54	-0.49	-0.14	-0.54	0.5	-0.48	-0.42	-1.36	-1.25
			315.5	0.79	-0.38	-0.18	-0.2	0.11	-0.34	-0.36	-0.62	-0.56	-0.28	-0.62	0.38	-0.58	-0.54	-1.44	-1.35
			315.6	0.75	-0.45	-0.26	-0.24	0.01	-0.32	-0.49	-0.67	-0.58	-0.39	-0.64	0.22	-0.68	-0.61	-1.56	-1.46
			315.7	0.7	-0.49	-0.28	-0.19	-0.09	-0.32	-0.57	-0.67	-0.6	-0.39	-0.69	0.14	-0.68	-0.64	-1.58	-1.52
			315.8	0.62	-0.52	-0.36	-0.2	-0.13	-0.28	-0.59	-0.65	-0.57	-0.35	-0.74	0.1	-0.67	-0.59	-1.55	-1.6
			315.9	0.55	-0.57	-0.52	-0.28	-0.19	-0.32	-0.63	-0.67	-0.64	-0.39	-0.82	0.03	-0.73	-0.64	-1.6	-1.7
			316	0.48	-0.65	-0.71	-0.4	-0.27	-0.4	-0.64	-0.65	-0.69	-0.34	-0.87	0.03	-0.73	-0.62	-1.57	-1.72
			316.1	0.42	-0.79	-0.89	-0.49	-0.37	-0.49	-0.63	-0.66	-0.75	-0.36	-0.92	-0.05	-0.75	-0.64	-1.64	-1.73
			316.2	0.39	-0.9	-1.02	-0.51	-0.46	-0.61	-0.62	-0.67	-0.73	-0.45	-0.95	-0.08	-0.76	-0.66	-1.69	-1.77
			316.3	0.39	-0.95	-1.05	-0.45	-0.43	-0.69	-0.65	-0.75	-0.8	-0.56	-0.95	-0.12	-0.77	-0.77	-1.74	-1.84
			316.4	0.49	-0.87	-0.99	-0.36	-0.37	-0.68	-0.7	-0.81	-0.85	-0.6	-1	-0.22	-0.76	-0.81	-1.69	-1.93
			316.5	0.58	-0.79	-1	-0.28	-0.36	-0.67	-0.74	-0.92	-0.95	-0.68	-1.14	-0.34	-0.77	-0.89	-1.73	-2.04
			316.6	0.57	-0.73	-1	-0.3	-0.37	-0.68	-0.64	-0.9	-0.87	-0.64	-1.18	-0.34	-0.66	-0.85	-1.68	-2.06
			316.7	0.52	-0.74	-1.05	-0.37	-0.43	-0.72	-0.45	-0.81	-0.69	-0.52	-1.1	-0.26	-0.49	-0.73	-1.57	-1.98
			316.8	0.54	-0.71	-1.04	-0.45	-0.48	-0.74	-0.31	-0.77	-0.56	-0.46	-1.08	-0.24	-0.38	-0.7	-1.53	-1.93
			316.9	0.52	-0.68	-1.09	-0.58	-0.59	-0.8	-0.19	-0.7	-0.51	-0.46	-1.13	-0.3	-0.33	-0.72	-1.55	-1.94
			317	0.5	-0.63	-1.16	-0.6	-0.66	-0.9	-0.06	-0.65	-0.44	-0.49	-1.16	-0.37	-0.32	-0.73	-1.56	-1.92
			317.1	0.55	-0.56	-1.08	-0.56	-0.7	-0.91	-0.02	-0.61	-0.44	-0.58	-1.25	-0.43	-0.34	-0.75	-1.56	-1.85
			317.2	0.69	-0.44	-0.97	-0.5	-0.69	-0.83	-0.08	-0.65	-0.48	-0.7	-1.34	-0.51	-0.35	-0.8	-1.56	-1.81
			317.3	0.79	-0.3	-0.87	-0.43	-0.71	-0.75	-0.17	-0.73	-0.55	-0.89	-1.38	-0.53	-0.4	-0.89	-1.54	-1.76
			317.4	0.81	-0.21	-0.82	-0.4	-0.79	-0.72	-0.26	-0.85	-0.67	-1.09	-1.48	-0.55	-0.44	-1	-1.56	-1.78
			317.5	0.78	-0.25	-0.83	-0.43	-0.91	-0.74	-0.36	-0.92	-0.8	-1.28	-1.54	-0.65	-0.45	-1.09	-1.57	-1.83
			317.6	0.73	-0.34	-0.86	-0.51	-1	-0.75	-0.45	-0.93	-0.82	-1.4	-1.59	-0.75	-0.44	-1.13	-1.55	-1.9
			317.7	0.81	-0.35	-0.82	-0.53	-1.06	-0.72	-0.46	-0.94	-0.74	-1.44	-1.62	-0.8	-0.39	-1.11	-1.54	-1.89
			317.8	0.84	-0.32	-0.78	-0.57	-1.08	-0.72	-0.45	-0.92	-0.65	-1.48	-1.6	-0.8	-0.31	-1.13	-1.53	-1.79
			317.9	0.8	-0.24	-0.81	-0.62	-1.11	-0.78	-0.49	-0.88	-0.54	-1.46	-1.62	-0.78	-0.22	-1.18	-1.52	-1.68
			318	0.71	-0.17	-0.86	-0.65	-1.18	-0.78	-0.48	-0.84	-0.39	-1.4	-1.63	-0.82	-0.17	-1.17	-1.43	-1.59
			318.1	0.69	-0.06	-0.93	-0.72	-1.22	-0.79	-0.42	-0.8	-0.29	-1.37	-1.58	-0.84	-0.06	-1.1	-1.31	-1.51
			318.2	0.65	0	-0.99	-0.78	-1.19	-0.83	-0.39	-0.77	-0.24	-1.31	-1.45	-0.81	0.01	-1.01	-1.24	-1.43
			318.3	0.6	-0.02	-1.1	-0.86	-1.14	-0.9	-0.39	-0.74	-0.22	-1.3	-1.35	-0.82	0.06	-1.02	-1.21	-1.33
			318.4	0.57	-0.01	-1.18	-0.86	-1.05	-0.93	-0.42	-0.73	-0.22	-1.25	-1.24	-0.83	0.08	-0.99	-1.15	-1.25
			318.5	0.57	0.02	-1.25	-0.94	-1.03	-0.91	-0.45	-0.73	-0.23	-1.18	-1.14	-0.84	0.07	-0.91	-1.14	-1.2
			318.6	0.58	0.04	-1.24	-1.05	-0.93	-0.94	-0.46	-0.71	-0.26	-1.1	-1.1	-0.88	0.06	-0.84	-1.15	-1.25
			318.7	0.65	0.11	-1.17	-1.02	-0.76	-0.9	-0.43	-0.71	-0.25	-1.06	-1.08	-0.91	0.04	-0.77	-1.16	-1.28
			318.8	0.67	0.2	-1.11	-0.96	-0.65	-0.87	-0.3	-0.62	-0.19	-0.99	-1.07	-0.88	0.07	-0.65	-1.1	-1.22
			318.9	0.66	0.28	-1.04	-0.9	-0.61	-0.85	-0.13	-0.58	-0.17	-0.92	-1.07	-0.77	0.14	-0.53	-0.96	-1.06
			319	0.64	0.28	-1.01	-0.99	-0.6	-0.86	0.02	-0.52	-0.15	-0.88	-1.02	-0.64	0.2	-0.39	-0.84	-0.91
			319.1	0.65	0.34	-0.93	-1.08	-0.61	-0.92	0.09	-0.52	-0.17	-0.88	-0.97	-0.55	0.16	-0.29	-0.77	-0.77
			319.2	0.63	0.43	-0.87	-1.13	-0.59	-0.93	0.22	-0.46	-0.06	-0.8	-0.82	-0.41	0.23	-0.09	-0.67	-0.61
			319.3	0.62	0.49	-0.78	-1.15	-0.59	-0.93	0.37	-0.39	0.07	-0.76	-0.68	-0.32	0.37	0.08	-0.6	-0.5
			319.4	0.63	0.62	-0.71	-1.13	-0.61	-0.95	0.44	-0.36	0.18	-0.71	-0.64	-0.25	0.43	0.15	-0.58	-0.48
			319.5	0.66	0.73	-0.67	-1.07	-0.6	-0.95	0.46	-0.31	0.24	-0.63	-0.64	-0.2	0.48	0.14	-0.55	-0.44
			319.6	0.65	0.78	-0.68	-1.06	-0.66	-0.98	0.47	-0.26	0.28	-0.54	-0.63	-0.19	0.52	0.14	-0.52	-0.41
			319.7	0.63	0.75	-0.72	-1.12	-0.71	-1	0.49	-0.2	0.22	-0.55	-0.59	-0.17	0.47	0.05	-0.56	-0.4
			319.8	0.63	0.74	-0.72	-1.14	-0.72	-0.97	0.52	-0.12	0.21	-0.57	-0.53	-0.16	0.51	-0.02	-0.58	-0.33
			319.9	0.61	0.68	-0.7	-1.12	-0.74	-0.94	0.46	-0.17	0.16	-0.68	-0.58	-0.27	0.44	-0.1	-0.68	-0.35
			320	0.7	0.74	-0.57	-1.07	-0.65	-0.87	0.31	-0.23	0.09	-0.86	-0.7	-0.4	0.35	-0.2	-0.77	-0.37
			320.1	0.75	0.79	-0.45	-1	-0.56	-0.8	0.18	-0.23	0.03	-0.94	-0.77	-0.48	0.26	-0.21	-0.83	-0.41
			320.2	0.81	0.84	-0.34	-0.96	-0.46	-0.77	0.11	-0.19	-0.01	-0.96	-0.78	-0.48	0.23	-0.19	-0.8	-0.41
			320.3	0.78	0.88	-0.24	-0.98	-0.39	-0.76	0.08	-0.1	-0.01	-0.92	-0.76	-0.44	0.25	-0.15	-0.71	-0.37
			320.4	0.68	0.85	-0.23	-1.12	-0.42	-0.88	0.06	-0.02	0.05	-0.81	-0.7	-0.41	0.29	-0.13	-0.63	-0.39
			320.5	0.5	0.82	-0.28	-1.2	-0.48	-1.01	0.08	0.08	0	-0.69	-0.64	-0.34	0.32	-0.08	-0.56	-0.43
			320.6	0.35	0.72	-0.32	-1.27	-0.55	-1.09	0.16	0.2	0	-0.53	-0.61	-0.27	0.31	-0.04	-0.53	-0.44
			320.7	0.32	0.65	-0.33	-1.27	-0.56	-1.08	0.15	0.29	0	-0.45	-0.6	-0.28	0.25	-0.02	-0.54	-0.4
			320.8	0.34	0.65	-0.31	-1.29	-0.56	-1.11	0.17	0.43	0.06	-0.33	-0.56	-0.23	0.16	0	-0.52	-0.28
			320.9	0.36	0.74	-0.29	-1.21	-0.55	-1.14	0.3	0.53	0.19	-0.16	-0.44	-0.08	0.11	0.1	-0.46	-0.12
			321	0.26	0.75	-0.35	-1.2	-0.61	-1.2	0.41	0.55	0.23	-0.07	-0.34	0.02	0.06	0.1	-0.46	-0.02
			321.1	0.16	0.74	-0.41	-1.2	-0.68	-1.25	0.54	0.67	0.31	0.05	-0.22	0.12	0.1	0.18	-0.4	0.1
			321.2	0.07	0.76	-0.38	-1.2	-0.75	-1.23	0.68	0.77	0.41	0.17	-0.07	0.19	0.18	0.29	-0.27	0.17
			321.3	0.07	0.81	-0.27	-1.2	-0.75	-1.16	0.79	0.83	0.45	0.22	0.06	0.25	0.19	0.31	-0.21	0.21
			321.4	0.09	0.82	-0.17	-1.13	-0.69	-1.15	0.9	0.86	0.47	0.27	0.11	0.32	0.15	0.33	-0.21	0.21
			321.5	0.1	0.89	-0.05	-0.98	-0.63	-1.08	0.97	0.93	0.49	0.29	0.08	0.34	0.09	0.4	-0.18	0.24
			321.6	0.15	1.02	0.05	-0.81	-0.6	-0.95	0.95	0.93	0.43	0.32	-0.04	0.36	0	0.43	-0.18	0.2
			321.7	0.14	1.12	0.12	-0.72	-0.59	-0.86	0.97	0.99	0.44	0.41	-0.11	0.44	0.01	0.5	-0.12	0.18
			321.8	0.1	1.16	0.2	-0.59	-0.52	-0.81	1.04	1.09	0.47	0.49	-0.16	0.53	0.03	0.55	-0.06	0.21
			321.9	0.06	1.16	0.26	-0.42	-0.41	-0.75	1.13	1.17	0.55	0.6	-0.16	0.63	0.03	0.58	0	0.3
			322	0.02	1.18	0.24	-0.34	-0.35	-0.69	1.17	1.28	0.68	0.72	-0.13	0.7	0.07	0.63	0.07	0.52
			322.1	0.03	1.19	0.23	-0.33	-0.28	-0.66	1.15	1.35	0.72	0.79	-0.1	0.77	0.05	0.65	0.11	0.67
			322.2	0.07	1.21	0.26	-0.32	-0.2	-0.67	1.04	1.33	0.72	0.86	-0.04	0.72	0.06	0.6	0.07	0.68
			322.3	0.02	1.22	0.24	-0.33	-0.12	-0.71	0.92	1.31	0.71	0.89	-0.02	0.61	0.06	0.54	0.04	0.62
			322.4	-0.08	1.2	0.15	-0.31	-0.07	-0.77	0.81	1.25	0.71	0.92	-0.04	0.47	0.04	0.44	0.02	0.54
			322.5	-0.15	1.16	0.04	-0.29	-0.11	-0.89	0.64	1.18	0.63	0.9	-0.11	0.28	-0.02	0.3	-0.1	0.48
			322.6	-0.12	1.19	-0.01	-0.19	-0.09	-0.91	0.54	1.13	0.57	0.88	-0.12	0.22	-0.1	0.17	-0.12	0.45
			322.7	-0.13	1.15	-0.05	-0.14	-0.06	-0.93	0.41	1.11	0.48	0.81	-0.13	0.17	-0.21	0.01	-0.11	0.4
			322.8	-0.12	1.15	-0.01	-0.12	-0.06	-0.89	0.38	1.1	0.47	0.74	-0.05	0.15	-0.24	0.01	-0.02	0.39
			322.9	-0.08	1.19	0.03	-0.12	0.02	-0.81	0.31	1.02	0.46	0.65	0.01	0.13	-0.33	0.01	0.03	0.37
			323	-0.05	1.2	0.05	-0.11	0.12	-0.72	0.22	0.94	0.5	0.56	0.01	0.07	-0.33	0.05	0.03	0.4
			323.1	-0.05	1.19	0.09	-0.11	0.2	-0.64	0.14	0.9	0.58	0.54	-0.03	0.1	-0.39	0.15	0	0.37
			323.2	-0.07	1.22	0.09	-0.09	0.28	-0.61	0.24	1.05	0.68	0.62	0.04	0.28	-0.34	0.33	0.11	0.45
			323.3	-0.14	1.17	0.01	-0.1	0.23	-0.61	0.32	1.16	0.71	0.74	0.11	0.39	-0.29	0.49	0.19	0.55
			323.4	-0.23	1.09	-0.09	-0.12	0.14	-0.64	0.43	1.29	0.82	0.92	0.2	0.51	-0.17	0.64	0.32	0.67
			323.5	-0.26	1.03	-0.21	-0.15	0.08	-0.67	0.53	1.37	0.92	1.07	0.25	0.64	-0.08	0.72	0.4	0.73
			323.6	-0.22	1.02	-0.33	-0.17	0.03	-0.68	0.53	1.33	0.98	1.11	0.23	0.7	-0.09	0.7	0.37	0.67
			323.7	-0.23	0.95	-0.45	-0.22	-0.01	-0.75	0.53	1.21	0.97	1.1	0.19	0.71	-0.14	0.72	0.3	0.67
			323.8	-0.21	0.88	-0.49	-0.3	-0.05	-0.79	0.58	1.18	1.01	1.06	0.2	0.75	-0.13	0.79	0.29	0.7
			323.9	-0.16	0.85	-0.56	-0.37	-0.11	-0.85	0.6	1.17	1.06	1	0.22	0.76	-0.1	0.83	0.32	0.78
			324	-0.13	0.87	-0.55	-0.43	-0.11	-0.95	0.65	1.17	1.07	0.95	0.26	0.82	-0.01	0.92	0.39	0.81
			324.1	-0.12	0.84	-0.59	-0.46	-0.08	-1.01	0.77	1.17	1.14	0.99	0.38	0.91	0.1	1.05	0.47	0.86
			324.2	-0.12	0.81	-0.62	-0.47	-0.06	-1	0.84	1.18	1.13	1.03	0.47	0.92	0.23	1.14	0.5	0.9
			324.3	-0.08	0.83	-0.58	-0.44	-0.01	-0.97	0.82	1.18	1.09	1.1	0.54	0.88	0.31	1.21	0.53	0.85
			324.4	0.04	0.81	-0.54	-0.4	0.04	-0.92	0.78	1.12	1.04	1.1	0.54	0.89	0.28	1.26	0.57	0.8
			324.5	0.14	0.77	-0.52	-0.34	0.14	-0.9	0.68	0.98	0.97	1.02	0.46	0.86	0.21	1.32	0.55	0.73
			324.6	0.18	0.74	-0.54	-0.24	0.28	-0.86	0.58	0.89	0.87	0.94	0.35	0.78	0.18	1.35	0.55	0.68
			324.7	0.27	0.86	-0.45	-0.08	0.44	-0.7	0.44	0.84	0.77	0.89	0.31	0.73	0.17	1.37	0.52	0.66
			324.8	0.35	0.91	-0.42	-0.03	0.56	-0.58	0.36	0.79	0.72	0.89	0.33	0.67	0.21	1.32	0.56	0.66
			324.9	0.44	0.95	-0.39	-0.04	0.61	-0.53	0.38	0.8	0.75	0.89	0.4	0.62	0.33	1.32	0.62	0.68
			325	0.54	1.01	-0.31	-0.07	0.66	-0.51	0.36	0.75	0.74	0.84	0.4	0.53	0.41	1.31	0.6	0.64
			325.1	0.65	1.08	-0.18	-0.08	0.69	-0.47	0.34	0.69	0.7	0.79	0.43	0.41	0.43	1.24	0.55	0.65
			325.2	0.71	1.15	-0.1	-0.09	0.68	-0.48	0.29	0.58	0.62	0.7	0.42	0.25	0.42	1.2	0.48	0.63
			325.3	0.72	1.17	-0.05	-0.08	0.67	-0.51	0.29	0.51	0.6	0.63	0.41	0.2	0.45	1.17	0.45	0.53
			325.4	0.69	1.16	0.01	-0.07	0.6	-0.57	0.35	0.53	0.63	0.61	0.47	0.28	0.54	1.18	0.48	0.41
			325.5	0.71	1.08	0.07	-0.1	0.51	-0.62	0.35	0.52	0.62	0.5	0.46	0.27	0.51	1.12	0.43	0.33
			325.6	0.7	1.01	0.1	-0.13	0.46	-0.62	0.38	0.49	0.62	0.4	0.42	0.28	0.46	1.05	0.38	0.3
			325.7	0.75	0.98	0.13	-0.08	0.46	-0.6	0.4	0.48	0.64	0.32	0.38	0.33	0.44	0.98	0.37	0.28
			325.8	0.85	0.99	0.26	-0.06	0.53	-0.5	0.47	0.54	0.72	0.3	0.38	0.41	0.43	1	0.4	0.24
			325.9	0.9	0.98	0.35	-0.09	0.59	-0.4	0.46	0.53	0.71	0.21	0.34	0.39	0.36	1.01	0.37	0.13
			326	0.98	0.98	0.4	-0.1	0.63	-0.31	0.52	0.52	0.73	0.2	0.32	0.34	0.33	1.06	0.38	0.1
			326.1	1.07	1	0.37	-0.16	0.64	-0.24	0.54	0.5	0.69	0.25	0.27	0.27	0.35	1.06	0.31	0.07
			326.2	1.14	1.01	0.36	-0.19	0.66	-0.17	0.59	0.5	0.64	0.29	0.2	0.2	0.38	1.03	0.22	0.01
			326.3	1.17	0.99	0.35	-0.21	0.63	-0.18	0.68	0.52	0.66	0.31	0.15	0.21	0.4	1.02	0.15	-0.07
			326.4	1.14	0.95	0.34	-0.24	0.57	-0.26	0.72	0.47	0.62	0.26	0.1	0.16	0.45	0.96	0.11	-0.16
			326.5	1.09	0.87	0.27	-0.35	0.5	-0.37	0.67	0.33	0.58	0.24	0.07	0.04	0.48	0.91	0.03	-0.19
			326.6	1.1	0.82	0.29	-0.4	0.51	-0.36	0.6	0.19	0.6	0.2	0	-0.05	0.52	0.78	-0.07	-0.31
			326.7	1.13	0.76	0.33	-0.38	0.54	-0.33	0.61	0.1	0.63	0.2	-0.02	-0.1	0.55	0.7	-0.14	-0.42
			326.8	1.11	0.71	0.36	-0.3	0.57	-0.32	0.59	-0.05	0.65	0.14	-0.03	-0.14	0.53	0.59	-0.21	-0.45
			326.9	1.11	0.7	0.43	-0.17	0.57	-0.31	0.54	-0.16	0.62	0.1	-0.05	-0.2	0.55	0.53	-0.27	-0.47
			327	1.16	0.75	0.51	-0.01	0.64	-0.24	0.46	-0.25	0.54	0.08	-0.04	-0.27	0.52	0.44	-0.29	-0.52
			327.1	1.22	0.86	0.61	0.16	0.76	-0.11	0.39	-0.32	0.45	0.13	-0.09	-0.32	0.46	0.35	-0.23	-0.55
			327.2	1.26	0.96	0.73	0.34	0.92	0.03	0.34	-0.42	0.4	0.17	-0.16	-0.41	0.41	0.23	-0.25	-0.58
			327.3	1.33	0.95	0.75	0.46	1.02	0.15	0.29	-0.53	0.3	0.25	-0.21	-0.48	0.42	0.11	-0.28	-0.62
			327.4	1.31	0.94	0.76	0.47	1.02	0.24	0.25	-0.61	0.21	0.31	-0.31	-0.55	0.39	-0.03	-0.32	-0.7
			327.5	1.26	0.96	0.77	0.44	1.07	0.31	0.19	-0.67	0.14	0.31	-0.4	-0.61	0.33	-0.16	-0.37	-0.79
[truncated: 225 more rows]

## Sheet: Figure 6a
Figure 6a
[truncated: 1,454 more rows]

[truncated: 15 more sheets: Figure 7a, Figure 7b, Figure 7c, Figure 7d, Supplementary Figure 2, Supplementary Figure 3, Supplementary Figure 4a, Supplementary Figure 9a, Supplementary Figure 9b, Supplementary Figure 10a, Supplementary Figure 10b, Supplementary Figure 11a, Supplementary Figure 11b, Supplementary Figure 13, Supplementary Figure 15]
